# Supplementary material for: From an unusual organotin(IV) coordination compound to the first ionic organic–inorganic mixed-valent tin(IV)–tin(II) compound
Source: Acta Crystallogr E Crystallogr Commun. 2026 Jun 26;82(Pt 7):888–92. doi: 10.1107/S2056989026006596 (PMC13330802; doi:10.1107/S2056989026006596)
Supplement: Supplementary file 1 [file e-82-00888-sup1.cif]

##############################################################################
#                                                                            #
# This CIF contains the data in a paper accepted for publication in          #
# Acta Crystallographica Section E. It conforms to the requirements of       #
# Notes for Authors for Acta Crystallographica Section E, and has been       #
# peer reviewed under the auspices of the IUCr Commission on Journals.       #
#                                                                            #
# Full details of the Crystallographic Information File format               #
# are given in the paper "The Crystallographic Information File (CIF):       #
# a New Standard Archive File for Crystallography" by S. R. Hall, F. H.      #
# Allen and I. D. Brown [Acta Cryst. (1991), A47, 655-685].                  #
#                                                                            #
# The current version of the core CIF dictionary is obtainable from          #
# ftp://ftp.iucr.org/pub/cif_core.dic.                                       #
#                                                                            #
# Software is freely available for graphical display of the structure(s)     #
# in this CIF. For information consult the CIF software page                 #
# http://www.iucr.org/resources/cif/software.                                #
#                                                                            #
# This file may be used for bona fide research purposes within the           #
# scientific community so long as proper attribution is given to the journal # 
# article from which it was obtained.                                        #
#                                                                            #
##############################################################################
data_1
_audit_creation_method     'SHELXL-2014/7'
_journal_date_recd_electronic     2026-05-04
_journal_date_accepted     2026-06-22
_journal_name_full     'Acta Crystallographica, Section E'
_journal_year     2026
_journal_volume     82
_journal_issue      1
_journal_page_first     0
_journal_page_last     0
_journal_paper_category     GM
_journal_paper_doi     10.1107/S2056989026006596
_journal_coeditor_code     OX2024
_publ_contact_author_name     'Hans Reuter'
_publ_contact_author_address
;
Chemistry
Osnabr\"uck University
Barabarstr. 7
49069 Osnabr\"uck
Germany
;
_publ_contact_author_email     'hreuter@uos.de'
_publ_contact_author_fax     ?
_publ_contact_author_phone     ?
_publ_section_title
;
From an unusual organotin(IV) coordination compound to the first ionic
organic--inorganic mixed-valent tin(IV)--tin(II) compound
;
_publ_section_title_footnote     .
loop_
    _publ_author_name
    _publ_author_footnote
    _publ_author_address
    'Schwarte, Daniel' .
;
Chemistry
Osnabr\"uck University
Barbarastr. 7
49069 Osnabr\"uck
Germany
;
    'Warf, Swantje' .
;
Chemistry
Osnabr\"uck University
Barbarastr. 7
49069 Osnabr\"uck
Germany
;
    'Reichelt, Martin' .
;
Chemistry
Osnabr\"uck University
Barbarastr. 7
49069 Osnabr\"uck
Germany
;
    'Reuter, Hans' .
;
Chemistry
Osnabr\"uck University
Barbarastr. 7
49069 Osnabr\"uck
Germany
;
_publ_section_synopsis
;
The previously unknown 1:3 complex of isopropylstannate(IV) iodide,
<i>^i^</i>PrSnI~3~, and pyridine <i>N</i>-oxide, PyNO, partially decomposes
upon prolonged storage in deuterochloroform, forming a novel mixed-valent
organic--inorganic tin(IV) and tin(II) compound. Both compounds exhibit an
ionic structure and contain an octahedral [<i>^i^</i>PrSnI~2~(pyNO)~3~] ^+^
ion, in which the three Lewis base molecules are arranged in a <i>facial</i>
configuration and the two iodine atoms are in a <i>cis</i> position, whilst
charge balancing is ensured in the first compound by an isolated iodide ion
and in the second by a triiodidostannate(II) ion, [SnI~3~]^-^, which is linked
<i>via</i> tetrel bonds to one-dimensional chains.
;
_chemical_name_systematic
;
Diiodido(isopropyl)tris(pyridine <i>N</i>-oxide)tin(IV) iodide
;
_chemical_name_common     ?
_chemical_formula_moiety     'C18 H22 I2 N3 O3 Sn +, I -'
_chemical_formula_sum     'C18 H22 I3 N3 O3 Sn'
_chemical_formula_iupac     '[Sn (C3 H7) I2 (C5 H5 N O)3] I'
_chemical_formula_weight     827.77
_chemical_melting_point     ?
_space_group_crystal_system     triclinic
_space_group_name_H-M_alt     'P -1'
_space_group_name_Hall     '-P 1'
loop_
    _space_group_symop_operation_xyz
    'x, y, z'
    '-x, -y, -z'
_cell_length_a     8.5224(3)
_cell_length_b     9.2972(4)
_cell_length_c     16.9400(8)
_cell_angle_alpha     81.6490(10)
_cell_angle_beta     75.958(2)
_cell_angle_gamma     71.0250(10)
_cell_volume     1228.14(9)
_cell_formula_units_Z     2
_cell_measurement_reflns_used     9764
_cell_measurement_theta_min     2.32
_cell_measurement_theta_max     28.64
_cell_measurement_temperature     100(2)
_exptl_crystal_description     needle
_exptl_crystal_colour     yellow
_exptl_crystal_size_max     0.334
_exptl_crystal_size_mid     0.184
_exptl_crystal_size_min     0.124
_exptl_crystal_density_diffrn     2.238
_exptl_crystal_density_meas     ?
_exptl_crystal_density_method     ?
_exptl_crystal_F_000     768
_exptl_absorpt_coefficient_mu     4.833
_exptl_absorpt_correction_type     multi-scan
_exptl_absorpt_process_details
;
(SADABS; Krause <i>et al.</i>,  2015)
;
_exptl_absorpt_correction_T_min     0.455
_exptl_absorpt_correction_T_max     0.693
_diffrn_ambient_temperature     100(2)
_diffrn_source     ?
_diffrn_radiation_type     MoK\a
_diffrn_radiation_wavelength     0.71073
_diffrn_measurement_device_type     'Bruker APEXII CCD'
_diffrn_measurement_method     '\f and \w scans'
_diffrn_detector_area_resol_mean     ?
_diffrn_reflns_number     94618
_diffrn_reflns_av_R_equivalents     0.0881
_diffrn_reflns_av_unetI/netI     0.0328
_diffrn_reflns_theta_min     2.869
_diffrn_reflns_theta_max     28.000
_diffrn_reflns_theta_full     25.242
_diffrn_measured_fraction_theta_max     0.998
_diffrn_measured_fraction_theta_full     0.998
_diffrn_reflns_limit_h_min     -11
_diffrn_reflns_limit_h_max     11
_diffrn_reflns_limit_k_min     -12
_diffrn_reflns_limit_k_max     12
_diffrn_reflns_limit_l_min     -22
_diffrn_reflns_limit_l_max     22
_refine_special_details     ?
_reflns_number_total     5925
_reflns_number_gt     5243
_reflns_threshold_expression     'I > 2\s(I)'
_refine_ls_structure_factor_coef     Fsqd
_refine_ls_matrix_type     full
_refine_ls_R_factor_all     0.0355
_refine_ls_R_factor_gt     0.0294
_refine_ls_wR_factor_gt     0.0660
_refine_ls_wR_factor_ref     0.0691
_refine_ls_goodness_of_fit_ref     1.054
_refine_ls_restrained_S_all     1.053
_refine_ls_number_reflns     5925
_refine_ls_number_parameters     271
_refine_ls_number_restraints     8
_refine_ls_hydrogen_treatment     constr
_refine_ls_weighting_scheme     calc
_refine_ls_weighting_details
              'w=1/[\s^2^(Fo^2^)+(0.0184P)^2^+4.7037P] where P=(Fo^2^+2Fc^2^)/3'
_atom_sites_solution_hydrogens     geom
_atom_sites_solution_primary     direct
_atom_sites_solution_secondary     ?
_refine_ls_shift/su_max     0.001
_refine_ls_shift/su_mean     0.000
_refine_diff_density_max     1.430
_refine_diff_density_min     -1.619
_refine_ls_extinction_method
;
SHELXL-2014/7 (Sheldrick, 2015)
;
_refine_ls_extinction_coef     0.00180(15)
_refine_ls_extinction_expression
                                  'Fc^*^=kFc[1+0.001xFc^2^\l^3^/sin(2\q)]^-1/4^'
loop_
    _atom_type_symbol
    _atom_type_description
    _atom_type_scat_dispersion_real
    _atom_type_scat_dispersion_imag
    _atom_type_scat_source
    'C' 'C' 0.0033 0.0016
                         'International Tables Vol C Tables 4.2.6.8 and 6.1.1.4'
    'H' 'H' 0.0000 0.0000
                         'International Tables Vol C Tables 4.2.6.8 and 6.1.1.4'
    'N' 'N' 0.0061 0.0033
                         'International Tables Vol C Tables 4.2.6.8 and 6.1.1.4'
    'O' 'O' 0.0106 0.0060
                         'International Tables Vol C Tables 4.2.6.8 and 6.1.1.4'
    'Sn' 'Sn' -0.6537 1.4246
                         'International Tables Vol C Tables 4.2.6.8 and 6.1.1.4'
    'I' 'I' -0.4742 1.8119
                         'International Tables Vol C Tables 4.2.6.8 and 6.1.1.4'
_computing_data_collection
;
APEX2 (Bruker, 2009)
;
_computing_cell_refinement
;
SAINT (Bruker, 2009)
;
_computing_data_reduction
;
SAINT (Bruker, 2009)
;
_computing_structure_solution
;
SHELXS97 (Sheldrick 2008)
;
_computing_structure_refinement
;
<i>SHELXL2014/7</i> (Sheldrick, 2015)
;
_computing_molecular_graphics
;
DIAMOND (Brandenburg, 2006), Mercury (Macrae <i>et al.</i>
(2020)
;
_computing_publication_material
;
publCIF(Westrip, 2010)
;
loop_
    _atom_site_type_symbol
    _atom_site_label
    _atom_site_fract_x
    _atom_site_fract_y
    _atom_site_fract_z
    _atom_site_U_iso_or_equiv
    _atom_site_adp_type
    _atom_site_calc_flag
    _atom_site_occupancy
    _atom_site_disorder_assembly
    _atom_site_disorder_group
    Sn Sn1 0.33877(3) 0.84757(3) 0.82740(2) 0.01992(8) Uani d 1 . .
    C C1 0.2579(10) 0.9256(8) 0.9528(3) 0.0245(13) Uani d 0.5 A 1
    H H1 0.1578 0.8907 0.9811 0.029 Uiso calc 0.5 A 1
    C C2 0.204(3) 1.0955(9) 0.9528(13) 0.0331(11) Uani d 0.5 A 1
    H H2A 0.3037 1.1317 0.9330 0.050 Uiso calc 0.5 A 1
    H H2B 0.1502 1.1258 1.0084 0.050 Uiso calc 0.5 A 1
    H H2C 0.1233 1.1405 0.9170 0.050 Uiso calc 0.5 A 1
    C C3 0.3958(11) 0.8534(13) 0.9993(6) 0.0331(11) Uani d 0.5 A 1
    H H3A 0.4120 0.7435 1.0086 0.050 Uiso calc 0.5 A 1
    H H3B 0.3643 0.8984 1.0519 0.050 Uiso calc 0.5 A 1
    H H3C 0.5016 0.8710 0.9680 0.050 Uiso calc 0.5 A 1
    C C4 0.3282(11) 0.9541(8) 0.9383(4) 0.0245(13) Uani d 0.5 A 2
    H H4 0.4350 0.9837 0.9253 0.029 Uiso calc 0.5 A 2
    C C5 0.191(3) 1.1036(11) 0.9448(13) 0.0331(11) Uani d 0.5 A 2
    H H5A 0.1941 1.1545 0.9909 0.050 Uiso calc 0.5 A 2
    H H5B 0.0804 1.0861 0.9535 0.050 Uiso calc 0.5 A 2
    H H5C 0.2083 1.1681 0.8944 0.050 Uiso calc 0.5 A 2
    C C6 0.3467(13) 0.8439(12) 1.0116(5) 0.0331(11) Uani d 0.5 A 2
    H H6A 0.4542 0.7622 0.9997 0.050 Uiso calc 0.5 A 2
    H H6B 0.2523 0.8002 1.0256 0.050 Uiso calc 0.5 A 2
    H H6C 0.3456 0.8972 1.0577 0.050 Uiso calc 0.5 A 2
    I I1A 0.00404(4) 0.91616(4) 0.81085(2) 0.03333(11) Uani d 0.9842(9) A .
    I I1B 0.0218(12) 0.820(3) 0.8293(12) 0.03333(11) Uani d 0.0158(9) A .
    I I2A 0.36423(10) 0.53886(4) 0.88418(5) 0.03183(15) Uani d 0.969(3) A .
    I I2B 0.417(3) 0.5249(4) 0.8557(14) 0.03183(15) Uani d 0.031(3) A .
    O O1 0.4447(3) 0.7754(3) 0.70685(16) 0.0227(6) Uani d 1 . .
    N N1 0.3663(4) 0.7237(4) 0.66165(19) 0.0191(6) Uani d 1 . .
    C C11 0.2460(5) 0.8233(4) 0.6254(2) 0.0223(8) Uani d 1 . .
    H H11 0.2143 0.9294 0.6319 0.027 Uiso calc 1 . .
    C C12 0.1693(5) 0.7683(5) 0.5784(2) 0.0269(9) Uani d 1 . .
    H H12 0.0802 0.8363 0.5546 0.032 Uiso calc 1 . .
    C C13 0.2217(6) 0.6150(5) 0.5661(2) 0.0286(9) Uani d 1 . .
    H H13 0.1716 0.5773 0.5325 0.034 Uiso calc 1 . .
    C C14 0.3489(6) 0.5164(5) 0.6034(3) 0.0304(9) Uani d 1 . .
    H H14 0.3869 0.4105 0.5954 0.037 Uiso calc 1 . .
    C C15 0.4186(5) 0.5730(4) 0.6516(3) 0.0260(8) Uani d 1 . .
    H H15 0.5042 0.5062 0.6781 0.031 Uiso calc 1 . .
    O O2 0.6099(4) 0.8154(3) 0.81148(18) 0.0262(6) Uani d 1 . .
    N N2 0.7301(4) 0.6804(4) 0.7976(2) 0.0242(7) Uani d 1 . .
    C C21 0.7980(5) 0.6384(5) 0.7211(3) 0.0274(9) Uani d 1 . .
    H H21 0.7603 0.7032 0.6763 0.033 Uiso calc 1 . .
    C C22 0.9229(5) 0.5007(5) 0.7080(3) 0.0333(10) Uani d 1 . .
    H H22 0.9700 0.4691 0.6541 0.040 Uiso calc 1 . .
    C C23 0.9797(6) 0.4079(5) 0.7741(3) 0.0378(11) Uani d 1 . .
    H H23 1.0656 0.3128 0.7659 0.045 Uiso calc 1 . .
    C C24 0.9097(6) 0.4562(5) 0.8511(3) 0.0405(11) Uani d 1 . .
    H H24 0.9486 0.3953 0.8967 0.049 Uiso calc 1 . .
    C C25 0.7832(6) 0.5928(5) 0.8624(3) 0.0344(10) Uani d 1 . .
    H H25 0.7333 0.6255 0.9159 0.041 Uiso calc 1 . .
    O O3 0.3312(3) 1.0686(3) 0.76145(18) 0.0264(6) Uani d 1 . .
    N N3 0.4763(4) 1.1026(3) 0.72691(19) 0.0201(6) Uani d 1 . .
    C C31 0.5590(6) 1.0604(5) 0.6523(2) 0.0262(8) Uani d 1 . .
    H H31 0.5170 1.0054 0.6236 0.031 Uiso calc 1 . .
    C C32 0.7064(6) 1.0974(5) 0.6174(3) 0.0322(10) Uani d 1 . .
    H H32 0.7669 1.0660 0.5647 0.039 Uiso calc 1 . .
    C C33 0.7661(5) 1.1788(5) 0.6581(3) 0.0324(10) Uani d 1 . .
    H H33 0.8675 1.2043 0.6343 0.039 Uiso calc 1 . .
    C C34 0.6742(6) 1.2232(5) 0.7351(3) 0.0308(9) Uani d 1 . .
    H H34 0.7116 1.2809 0.7645 0.037 Uiso calc 1 . .
    C C35 0.5307(6) 1.1836(5) 0.7680(3) 0.0274(9) Uani d 1 . .
    H H35 0.4682 1.2135 0.8207 0.033 Uiso calc 1 . .
    I I3 0.78826(3) 0.77318(3) 0.48262(2) 0.02366(8) Uani d 1 . .
loop_
    _atom_site_aniso_label
    _atom_site_aniso_U_11
    _atom_site_aniso_U_22
    _atom_site_aniso_U_33
    _atom_site_aniso_U_12
    _atom_site_aniso_U_13
    _atom_site_aniso_U_23
    Sn1 0.02376(14) 0.01856(13) 0.01909(14) -0.00794(10) -0.00818(10)
                                                                     0.00338(10)
    C1 0.028(4) 0.024(3) 0.025(3) -0.013(3) -0.005(3) -0.002(2)
    C2 0.038(3) 0.0302(18) 0.021(2) -0.0030(18) 0.0023(18) -0.0029(15)
    C3 0.038(3) 0.0302(18) 0.021(2) -0.0030(18) 0.0023(18) -0.0029(15)
    C4 0.028(4) 0.024(3) 0.025(3) -0.013(3) -0.005(3) -0.002(2)
    C5 0.038(3) 0.0302(18) 0.021(2) -0.0030(18) 0.0023(18) -0.0029(15)
    C6 0.038(3) 0.0302(18) 0.021(2) -0.0030(18) 0.0023(18) -0.0029(15)
    I1A 0.02310(15) 0.0481(2) 0.02945(16) -0.01426(13) -0.00183(11) -0.00302(14)
    I1B 0.02310(15) 0.0481(2) 0.02945(16) -0.01426(13) -0.00183(11) -0.00302(14)
    I2A 0.0489(3) 0.01971(14) 0.0267(3) -0.01293(14) -0.0071(3) 0.00379(13)
    I2B 0.0489(3) 0.01971(14) 0.0267(3) -0.01293(14) -0.0071(3) 0.00379(13)
    O1 0.0243(14) 0.0293(14) 0.0202(13) -0.0146(11) -0.0071(11) -0.0001(11)
    N1 0.0203(15) 0.0198(15) 0.0188(15) -0.0087(12) -0.0050(12) 0.0006(12)
    C11 0.027(2) 0.0180(18) 0.0206(19) -0.0080(15) -0.0042(15) 0.0038(14)
    C12 0.028(2) 0.031(2) 0.023(2) -0.0113(17) -0.0086(16) 0.0071(16)
    C13 0.037(2) 0.036(2) 0.020(2) -0.0212(19) -0.0068(17) -0.0008(17)
    C14 0.039(2) 0.022(2) 0.032(2) -0.0105(18) -0.0077(19) -0.0044(17)
    C15 0.027(2) 0.0201(19) 0.028(2) -0.0023(16) -0.0093(17) 0.0002(16)
    O2 0.0270(14) 0.0179(13) 0.0367(16) -0.0065(11) -0.0143(12) 0.0005(11)
    N2 0.0225(16) 0.0177(15) 0.0359(19) -0.0063(13) -0.0145(14) 0.0019(14)
    C21 0.0217(19) 0.028(2) 0.035(2) -0.0123(16) -0.0064(17) 0.0020(17)
    C22 0.023(2) 0.033(2) 0.047(3) -0.0152(18) -0.0028(19) -0.007(2)
    C23 0.023(2) 0.021(2) 0.068(3) -0.0055(17) -0.011(2) 0.000(2)
    C24 0.039(3) 0.030(2) 0.052(3) -0.005(2) -0.023(2) 0.011(2)
    C25 0.038(2) 0.028(2) 0.038(3) -0.0046(19) -0.018(2) 0.0033(19)
    O3 0.0206(13) 0.0195(13) 0.0354(16) -0.0069(11) -0.0037(12) 0.0081(12)
    N3 0.0195(15) 0.0138(14) 0.0238(16) -0.0038(12) -0.0030(13) 0.0030(12)
    C31 0.037(2) 0.024(2) 0.0208(19) -0.0147(17) -0.0071(17) 0.0021(15)
    C32 0.038(2) 0.024(2) 0.028(2) -0.0114(18) 0.0057(18) 0.0004(17)
    C33 0.024(2) 0.024(2) 0.044(3) -0.0093(17) 0.0008(19) 0.0056(18)
    C34 0.032(2) 0.029(2) 0.037(2) -0.0161(18) -0.0102(19) 0.0009(18)
    C35 0.035(2) 0.024(2) 0.025(2) -0.0127(17) -0.0036(17) -0.0012(16)
    I3 0.02654(14) 0.01875(13) 0.02718(14) -0.00621(10) -0.00905(10)
                                                                    -0.00196(10)
_geom_special_details
;
 All esds (except the esd in the dihedral angle between two l.s. planes)
 are estimated using the full covariance matrix.  The cell esds are taken
 into account individually in the estimation of esds in distances, angles
 and torsion angles; correlations between esds in cell parameters are only
 used when they are defined by crystal symmetry.  An approximate (isotropic)
 treatment of cell esds is used for estimating esds involving l.s. planes.
;
loop_
    _geom_bond_atom_site_label_1
    _geom_bond_atom_site_label_2
    _geom_bond_site_symmetry_2
    _geom_bond_distance
    _geom_bond_publ_flag
    Sn1 O1 . 2.132(3) ?
    Sn1 O3 . 2.181(3) ?
    Sn1 O2 . 2.184(3) ?
    Sn1 C4 . 2.219(5) ?
    Sn1 C1 . 2.219(5) ?
    Sn1 I1B . 2.7883(10) ?
    Sn1 I1A . 2.7886(4) ?
    Sn1 I2A . 2.8468(4) ?
    Sn1 I2B . 2.8476(10) ?
    C1 C3 . 1.495(5) ?
    C1 C2 . 1.496(5) ?
    C1 H1 . 1.0000 ?
    C2 H2A . 0.9800 ?
    C2 H2B . 0.9800 ?
    C2 H2C . 0.9800 ?
    C3 H3A . 0.9800 ?
    C3 H3B . 0.9800 ?
    C3 H3C . 0.9800 ?
    C4 C6 . 1.495(5) ?
    C4 C5 . 1.495(5) ?
    C4 H4 . 1.0000 ?
    C5 H5A . 0.9800 ?
    C5 H5B . 0.9800 ?
    C5 H5C . 0.9800 ?
    C6 H6A . 0.9800 ?
    C6 H6B . 0.9800 ?
    C6 H6C . 0.9800 ?
    I1A I1B . 0.88(2) ?
    I2A I2B . 0.57(3) ?
    O1 N1 . 1.352(4) ?
    N1 C11 . 1.345(5) ?
    N1 C15 . 1.348(5) ?
    C11 C12 . 1.381(6) ?
    C11 H11 . 0.9500 ?
    C12 C13 . 1.379(6) ?
    C12 H12 . 0.9500 ?
    C13 C14 . 1.390(6) ?
    C13 H13 . 0.9500 ?
    C14 C15 . 1.364(6) ?
    C14 H14 . 0.9500 ?
    C15 H15 . 0.9500 ?
    O2 N2 . 1.347(4) ?
    N2 C21 . 1.342(6) ?
    N2 C25 . 1.348(5) ?
    C21 C22 . 1.380(6) ?
    C21 H21 . 0.9500 ?
    C22 C23 . 1.394(7) ?
    C22 H22 . 0.9500 ?
    C23 C24 . 1.371(7) ?
    C23 H23 . 0.9500 ?
    C24 C25 . 1.376(6) ?
    C24 H24 . 0.9500 ?
    C25 H25 . 0.9500 ?
    O3 N3 . 1.349(4) ?
    N3 C31 . 1.334(5) ?
    N3 C35 . 1.343(5) ?
    C31 C32 . 1.381(6) ?
    C31 H31 . 0.9500 ?
    C32 C33 . 1.371(7) ?
    C32 H32 . 0.9500 ?
    C33 C34 . 1.392(6) ?
    C33 H33 . 0.9500 ?
    C34 C35 . 1.358(6) ?
    C34 H34 . 0.9500 ?
    C35 H35 . 0.9500 ?
loop_
    _geom_angle_atom_site_label_1
    _geom_angle_atom_site_label_2
    _geom_angle_atom_site_label_3
    _geom_angle_site_symmetry_1
    _geom_angle_site_symmetry_3
    _geom_angle
    _geom_angle_publ_flag
    O1 Sn1 O3 . . 80.74(11) ?
    O1 Sn1 O2 . . 75.61(11) ?
    O3 Sn1 O2 . . 84.77(10) ?
    O1 Sn1 C4 . . 155.2(2) ?
    O3 Sn1 C4 . . 87.0(2) ?
    O2 Sn1 C4 . . 81.9(2) ?
    O1 Sn1 C1 . . 173.3(2) ?
    O3 Sn1 C1 . . 97.6(2) ?
    O2 Sn1 C1 . . 97.8(2) ?
    O1 Sn1 I1B . . 93.8(4) ?
    O3 Sn1 I1B . . 103.4(5) ?
    O2 Sn1 I1B . . 165.6(5) ?
    C4 Sn1 I1B . . 110.0(5) ?
    C1 Sn1 I1B . . 92.9(4) ?
    O1 Sn1 I1A . . 94.17(7) ?
    O3 Sn1 I1A . . 85.50(7) ?
    O2 Sn1 I1A . . 166.89(8) ?
    C4 Sn1 I1A . . 106.3(2) ?
    C1 Sn1 I1A . . 92.2(2) ?
    I1B Sn1 I1A . . 18.2(5) ?
    O1 Sn1 I2A . . 88.79(8) ?
    O3 Sn1 I2A . . 169.37(8) ?
    O2 Sn1 I2A . . 94.43(7) ?
    C4 Sn1 I2A . . 103.4(2) ?
    C1 Sn1 I2A . . 93.0(2) ?
    I1B Sn1 I2A . . 75.3(5) ?
    I1A Sn1 I2A . . 93.510(16) ?
    O1 Sn1 I2B . . 78.3(5) ?
    O3 Sn1 I2B . . 158.8(5) ?
    O2 Sn1 I2B . . 87.1(4) ?
    C4 Sn1 I2B . . 111.2(4) ?
    C1 Sn1 I2B . . 102.8(5) ?
    I1B Sn1 I2B . . 81.1(6) ?
    I1A Sn1 I2B . . 99.0(3) ?
    I2A Sn1 I2B . . 11.5(5) ?
    C3 C1 C2 . . 111.0(10) ?
    C3 C1 Sn1 . . 110.4(5) ?
    C2 C1 Sn1 . . 112.2(9) ?
    C3 C1 H1 . . 107.7 ?
    C2 C1 H1 . . 107.7 ?
    Sn1 C1 H1 . . 107.7 ?
    C1 C2 H2A . . 109.5 ?
    C1 C2 H2B . . 109.5 ?
    H2A C2 H2B . . 109.5 ?
    C1 C2 H2C . . 109.5 ?
    H2A C2 H2C . . 109.5 ?
    H2B C2 H2C . . 109.5 ?
    C1 C3 H3A . . 109.5 ?
    C1 C3 H3B . . 109.5 ?
    H3A C3 H3B . . 109.5 ?
    C1 C3 H3C . . 109.5 ?
    H3A C3 H3C . . 109.5 ?
    H3B C3 H3C . . 109.5 ?
    C6 C4 C5 . . 120.2(11) ?
    C6 C4 Sn1 . . 113.6(6) ?
    C5 C4 Sn1 . . 109.9(8) ?
    C6 C4 H4 . . 103.7 ?
    C5 C4 H4 . . 103.7 ?
    Sn1 C4 H4 . . 103.7 ?
    C4 C5 H5A . . 109.5 ?
    C4 C5 H5B . . 109.5 ?
    H5A C5 H5B . . 109.5 ?
    C4 C5 H5C . . 109.5 ?
    H5A C5 H5C . . 109.5 ?
    H5B C5 H5C . . 109.5 ?
    C4 C6 H6A . . 109.5 ?
    C4 C6 H6B . . 109.5 ?
    H6A C6 H6B . . 109.5 ?
    C4 C6 H6C . . 109.5 ?
    H6A C6 H6C . . 109.5 ?
    H6B C6 H6C . . 109.5 ?
    I1B I1A Sn1 . . 80.9(3) ?
    I1A I1B Sn1 . . 80.9(3) ?
    I2B I2A Sn1 . . 84.3(3) ?
    I2A I2B Sn1 . . 84.2(3) ?
    N1 O1 Sn1 . . 125.3(2) ?
    C11 N1 C15 . . 122.4(3) ?
    C11 N1 O1 . . 119.7(3) ?
    C15 N1 O1 . . 117.9(3) ?
    N1 C11 C12 . . 118.7(4) ?
    N1 C11 H11 . . 120.6 ?
    C12 C11 H11 . . 120.6 ?
    C13 C12 C11 . . 120.3(4) ?
    C13 C12 H12 . . 119.9 ?
    C11 C12 H12 . . 119.9 ?
    C12 C13 C14 . . 119.1(4) ?
    C12 C13 H13 . . 120.4 ?
    C14 C13 H13 . . 120.4 ?
    C15 C14 C13 . . 119.4(4) ?
    C15 C14 H14 . . 120.3 ?
    C13 C14 H14 . . 120.3 ?
    N1 C15 C14 . . 120.1(4) ?
    N1 C15 H15 . . 120.0 ?
    C14 C15 H15 . . 120.0 ?
    N2 O2 Sn1 . . 123.5(2) ?
    C21 N2 O2 . . 120.4(3) ?
    C21 N2 C25 . . 121.8(4) ?
    O2 N2 C25 . . 117.8(4) ?
    N2 C21 C22 . . 119.6(4) ?
    N2 C21 H21 . . 120.2 ?
    C22 C21 H21 . . 120.2 ?
    C21 C22 C23 . . 119.7(5) ?
    C21 C22 H22 . . 120.1 ?
    C23 C22 H22 . . 120.1 ?
    C24 C23 C22 . . 118.9(4) ?
    C24 C23 H23 . . 120.5 ?
    C22 C23 H23 . . 120.5 ?
    C23 C24 C25 . . 120.0(4) ?
    C23 C24 H24 . . 120.0 ?
    C25 C24 H24 . . 120.0 ?
    N2 C25 C24 . . 119.9(5) ?
    N2 C25 H25 . . 120.0 ?
    C24 C25 H25 . . 120.0 ?
    N3 O3 Sn1 . . 120.4(2) ?
    C31 N3 C35 . . 121.5(3) ?
    C31 N3 O3 . . 119.9(3) ?
    C35 N3 O3 . . 118.5(3) ?
    N3 C31 C32 . . 119.3(4) ?
    N3 C31 H31 . . 120.4 ?
    C32 C31 H31 . . 120.4 ?
    C33 C32 C31 . . 120.6(4) ?
    C33 C32 H32 . . 119.7 ?
    C31 C32 H32 . . 119.7 ?
    C32 C33 C34 . . 118.2(4) ?
    C32 C33 H33 . . 120.9 ?
    C34 C33 H33 . . 120.9 ?
    C35 C34 C33 . . 119.6(4) ?
    C35 C34 H34 . . 120.2 ?
    C33 C34 H34 . . 120.2 ?
    N3 C35 C34 . . 120.7(4) ?
    N3 C35 H35 . . 119.7 ?
    C34 C35 H35 . . 119.7 ?
_shelx_space_group_comment
;
The symmetry employed for this shelxl refinement is uniquely defined
by the following loop, which should always be used as a source of
symmetry information in preference to the above space-group names.
They are only intended as comments.
;
_shelx_estimated_absorpt_T_min     0.295
_shelx_estimated_absorpt_T_max     0.586
_shelx_hkl_file
;
   1   0   0    9.34    1.09
   1   0   0    9.53    1.07
  -2   0   0   56.81    6.09
  -2   0   0   55.73    6.47
  -2   0   0   51.76    6.46
  -2   0   0   45.61    6.20
  -2   0   0   60.56    6.23
  -2   0   0   55.06    6.15
  -2   0   0   56.20    6.21
  -2   0   0   56.24    6.43
  -2   0   0   58.36    6.51
  -2   0   0   51.58    6.23
  -2   0   0   54.35    6.19
  -2   0   0   62.09    6.09
  -2   0   0   62.05    6.47
  -2   0   0   67.62    6.32
  -2   0   0   66.88    6.91
  -2   0   0   51.51    6.08
   2   0   0   58.09    6.27
   2   0   0   66.11    6.27
   2   0   0   51.16    6.10
   2   0   0   62.79    6.13
   2   0   0   54.73    6.49
   2   0   0   60.34    6.24
   2   0   0   55.05    6.22
   2   0   0   55.42    6.10
   2   0   0   53.78    6.41
   2   0   0   45.82    6.12
   2   0   0   64.95    6.22
   2   0   0   50.80    6.45
   2   0   0   66.69    6.11
   2   0   0   58.39    6.17
   2   0   0   51.52    6.29
   2   0   0   56.40    6.18
   2   0   0   63.49    6.49
  -3   0   0  211.52   26.56
  -3   0   0  243.25   28.10
  -3   0   0  271.28   26.99
  -3   0   0  248.75   28.08
  -3   0   0  261.48   26.89
  -3   0   0  254.62   27.93
  -3   0   0  225.58   28.21
  -3   0   0  234.04   29.68
  -3   0   0  255.74   27.12
  -3   0   0  250.48   28.01
  -3   0   0  278.49   27.93
  -3   0   0  235.34   27.21
  -3   0   0  212.26   27.05
  -3   0   0  224.17   28.09
  -3   0   0  223.84   27.14
  -3   0   0  269.86   26.82
  -3   0   0  238.82   26.55
  -3   0   0  291.34   26.79
   3   0   0  264.44   28.12
   3   0   0  261.85   26.82
   3   0   0  250.02   27.20
   3   0   0  267.59   28.08
   3   0   0  224.78   26.57
   3   0   0  284.38   28.24
   3   0   0  216.11   26.93
   3   0   0  246.38   28.22
   3   0   0  266.02   24.90
   3   0   0  259.88   26.91
   3   0   0  246.57   26.58
   3   0   0  268.39   27.11
   3   0   0  275.75   26.60
  -4   0   0    4.70    0.71
  -4   0   0    4.07    0.51
  -4   0   0    3.63    0.54
  -4   0   0    3.87    0.72
  -4   0   0    3.08    0.64
  -4   0   0    3.43    0.53
  -4   0   0    3.10    0.56
  -4   0   0    3.59    0.48
  -4   0   0    3.85    0.58
  -4   0   0    3.96    0.79
  -4   0   0    4.00    0.78
  -4   0   0    4.90    0.71
  -4   0   0    4.16    0.66
  -4   0   0    3.02    0.75
  -4   0   0    5.87    0.97
  -4   0   0    3.80    0.58
   4   0   0    4.14    0.63
   4   0   0    4.87    0.71
   4   0   0    4.11    0.70
   4   0   0    3.52    0.70
   4   0   0    3.89    0.78
   4   0   0    5.20    0.66
   4   0   0    3.89    0.65
   4   0   0    4.65    0.64
   4   0   0    3.67    0.62
   4   0   0    6.29    0.92
   4   0   0    4.74    0.70
   4   0   0    3.43    0.59
   4   0   0    2.99    0.56
   4   0   0    3.15    0.68
   4   0   0    3.32    0.54
   4   0   0    5.31    0.71
   4   0   0    2.95    0.66
   4   0   0    4.74    0.75
   4   0   0    4.28    0.65
   4   0   0    4.01    0.58
  -5   0   0  159.48   16.34
  -5   0   0  155.82   15.45
  -5   0   0  137.58   17.31
  -5   0   0  130.49   16.32
  -5   0   0  150.38   15.61
  -5   0   0  165.60   15.61
  -5   0   0  162.28   16.17
  -5   0   0  131.65   16.27
  -5   0   0  148.43   16.28
  -5   0   0  130.70   15.62
  -5   0   0  151.50   15.56
  -5   0   0  150.36   15.65
   5   0   0  141.23   15.78
   5   0   0  156.55   15.71
   5   0   0  146.35   15.47
   5   0   0  131.53   16.10
   5   0   0  144.69   14.41
   5   0   0  135.17   16.33
   5   0   0  147.31   16.19
   5   0   0  149.65   15.74
   5   0   0  128.84   15.68
   5   0   0  122.25   15.64
   5   0   0  119.88   16.25
   5   0   0  146.48   15.42
  -6   0   0   93.06    9.76
  -6   0   0   89.55    9.69
  -6   0   0   87.08   10.30
  -6   0   0   70.67   10.89
  -6   0   0   85.05    9.73
  -6   0   0   96.21    9.68
  -6   0   0   97.10   10.36
  -6   0   0   98.16   10.31
  -6   0   0   70.90   10.07
   6   0   0  104.09   10.29
   6   0   0   96.36    9.75
   6   0   0   90.53    9.65
   6   0   0   90.52    9.76
   6   0   0   91.93   10.28
   6   0   0  105.34    9.61
   6   0   0   86.71    9.85
   6   0   0   78.44    9.65
   6   0   0   83.67    9.93
   6   0   0   91.02   10.12
   6   0   0   83.75    9.86
   6   0   0   84.74    9.03
   6   0   0   84.51    9.85
   6   0   0  107.98    9.82
   6   0   0   73.42    9.65
   6   0   0   95.32    9.93
   6   0   0   83.32   10.07
   6   0   0   85.10    9.63
  -7   0   0   37.21    4.50
  -7   0   0   40.35    4.12
  -7   0   0   29.22    4.73
  -7   0   0   31.77    3.98
  -7   0   0   36.31    4.35
  -7   0   0   32.93    4.46
  -7   0   0   29.64    4.36
  -7   0   0   40.38    4.30
   7   0   0   35.51    4.20
   7   0   0   33.96    4.19
   7   0   0   39.56    4.14
   7   0   0   37.64    4.09
   7   0   0   38.56    4.22
   7   0   0   37.73    4.10
   7   0   0   30.03    4.29
   7   0   0   30.28    4.22
   7   0   0   37.95    4.15
   7   0   0   38.40    4.20
   7   0   0   40.50    3.85
   7   0   0   34.29    4.36
  -8   0   0    8.10    1.09
  -8   0   0    8.79    1.33
  -8   0   0    7.02    1.15
  -8   0   0    7.37    1.45
  -8   0   0    8.75    1.65
  -8   0   0    8.05    1.66
  -8   0   0    8.51    1.86
  -8   0   0    7.81    1.39
   8   0   0    7.17    1.31
   8   0   0    7.72    1.20
   8   0   0    9.58    1.38
   8   0   0    7.53    1.20
   8   0   0    8.56    1.37
   8   0   0    8.46    1.36
   8   0   0    7.15    1.26
   8   0   0    8.84    1.49
  -9   0   0   58.35    6.87
  -9   0   0   49.00    6.35
  -9   0   0   62.08    6.41
  -9   0   0   55.63    7.58
  -9   0   0   67.04    7.04
  -9   0   0   51.23    7.14
  -9   0   0   55.51    7.07
  -9   0   0   61.92    7.28
   9   0   0   62.08    6.63
   9   0   0   67.49    6.58
   9   0   0   61.69    6.80
   9   0   0   47.52    7.01
   9   0   0   53.44    6.95
   9   0   0   69.85    6.31
   9   0   0   56.98    6.63
 -10   0   0    2.12    0.98
 -10   0   0    2.15    1.06
 -10   0   0    2.05    0.73
 -10   0   0    0.81    0.91
  10   0   0    1.99    0.81
  10   0   0    1.79    0.81
  10  -1   0    1.18    0.74
 -10   1   0    0.52    0.89
 -10   1   0    2.69    1.20
 -10   1   0    0.77    0.74
 -10   1   0    1.63    0.42
   9  -1   0    1.33    0.71
   9  -1   0    0.48    0.73
   9  -1   0    0.29    0.55
   9  -1   0    0.32    0.66
   9  -1   0    0.63    0.66
  -9   1   0    0.90    0.92
  -9   1   0    0.28    0.81
  -9   1   0    0.89    0.89
  -9   1   0    1.00    0.62
  -9   1   0    0.57    1.01
  -9   1   0    0.80    0.58
  -9   1   0    0.19    0.36
  -9   1   0    1.26    0.78
   8  -1   0    0.20    0.51
   8  -1   0   -0.38    0.58
   8  -1   0    0.68    0.55
   8  -1   0    0.31    0.49
   8  -1   0   -0.01    0.55
   8  -1   0   -0.04    0.47
   8  -1   0    0.01    0.43
   8  -1   0   -0.41    0.46
  -8   1   0   -0.38    0.53
  -8   1   0    0.60    0.72
  -8   1   0   -0.69    0.54
  -8   1   0   -0.24    0.33
  -8   1   0    1.19    0.92
  -8   1   0    0.23    0.44
  -8   1   0   -0.57    0.44
  -8   1   0    0.00    0.55
   7  -1   0    2.41    0.71
   7  -1   0    2.69    0.83
   7  -1   0    2.91    0.88
   7  -1   0    2.15    0.64
   7  -1   0    3.68    0.83
   7  -1   0    3.69    0.78
   7  -1   0    3.07    0.81
   7  -1   0    3.18    0.70
   7  -1   0    2.34    0.72
   7  -1   0    2.58    0.75
   7  -1   0    2.52    0.68
  -7   1   0    3.29    0.77
  -7   1   0    2.23    1.03
  -7   1   0    3.05    0.44
  -7   1   0    2.55    0.86
  -7   1   0    5.47    0.97
  -7   1   0    3.94    0.97
  -7   1   0    1.92    0.82
  -7   1   0    3.20    0.62
  -7   1   0    3.64    0.86
   6  -1   0   70.03    8.01
   6  -1   0   68.60    8.48
   6  -1   0   72.39    7.53
   6  -1   0   69.77    8.15
   6  -1   0   63.52    7.96
   6  -1   0   63.45    8.01
   6  -1   0   87.12    8.15
   6  -1   0   73.40    8.36
   6  -1   0   82.59    8.20
   6  -1   0   89.07    8.12
   6  -1   0   63.11    8.50
   6  -1   0   68.81    7.99
   6  -1   0   79.52    8.25
   6  -1   0   84.37    8.28
   6  -1   0   75.85    8.42
   6  -1   0   72.82    8.10
  -6   1   0   74.16    8.58
  -6   1   0   77.81    8.13
  -6   1   0   63.14    8.52
  -6   1   0   76.93    8.12
  -6   1   0   72.61    8.49
  -6   1   0   63.18    9.09
  -6   1   0   79.27    8.07
  -6   1   0   62.86    7.96
  -6   1   0   76.39    8.55
  -6   1   0   71.28    8.34
   5  -1   0   50.32    5.73
   5  -1   0   57.65    5.74
   5  -1   0   50.78    6.01
   5  -1   0   50.84    6.08
   5  -1   0   53.97    5.71
   5  -1   0   57.52    5.81
   5  -1   0   51.55    5.87
   5  -1   0   55.58    5.84
   5  -1   0   38.94    5.79
   5  -1   0   59.79    5.41
   5  -1   0   44.78    6.06
   5  -1   0   44.46    5.85
   5  -1   0   61.86    6.00
   5  -1   0   56.98    5.69
   5  -1   0   48.33    5.74
   5  -1   0   52.29    6.06
   5  -1   0   51.70    5.79
   5  -1   0   41.44    5.78
  -5   1   0   57.02    5.74
  -5   1   0   47.53    6.08
  -5   1   0   48.25    5.72
  -5   1   0   51.81    5.71
  -5   1   0   55.13    6.62
  -5   1   0   60.65    5.58
  -5   1   0   51.21    5.97
  -5   1   0   48.92    6.05
  -5   1   0   42.49    5.84
  -5   1   0   65.57    6.16
  -5   1   0   49.00    6.07
  -5   1   0   46.47    5.97
  -5   1   0   50.50    5.79
  -5   1   0   49.86    5.60
  -5   1   0   55.37    6.15
   4  -1   0   -0.06    0.26
   4  -1   0    0.03    0.27
   4  -1   0    0.06    0.31
   4  -1   0    0.16    0.28
   4  -1   0   -0.08    0.24
   4  -1   0    0.35    0.30
   4  -1   0   -0.09    0.20
   4  -1   0    0.47    0.31
   4  -1   0   -0.28    0.27
   4  -1   0   -0.18    0.25
   4  -1   0    0.17    0.26
   4  -1   0   -0.07    0.30
   4  -1   0    0.02    0.29
   4  -1   0   -0.36    0.28
   4  -1   0    0.20    0.27
   4  -1   0   -0.28    0.27
   4  -1   0    0.03    0.27
   4  -1   0    0.52    0.32
   4  -1   0    0.12    0.24
   4  -1   0    0.01    0.25
   4  -1   0    0.16    0.24
  -4   1   0    0.07    0.17
  -4   1   0    0.44    0.21
  -4   1   0    0.34    0.25
  -4   1   0   -0.38    0.23
  -4   1   0    0.97    0.58
  -4   1   0    0.39    0.37
  -4   1   0    0.46    0.35
  -4   1   0    0.03    0.33
  -4   1   0    0.30    0.21
  -4   1   0    0.22    0.28
  -4   1   0    0.27    0.22
  -4   1   0   -0.25    0.26
  -4   1   0    0.09    0.21
  -4   1   0   -0.07    0.27
  -4   1   0    0.29    0.12
  -4   1   0   -0.19    0.31
  -4   1   0    0.75    0.42
  -4   1   0   -0.37    0.22
  -4   1   0    0.25    0.36
   3  -1   0   27.02    2.85
   3  -1   0   22.27    2.64
   3  -1   0   23.04    2.71
   3  -1   0   22.36    2.70
   3  -1   0   22.22    2.81
   3  -1   0   18.68    2.71
   3  -1   0   20.23    2.66
   3  -1   0   23.18    2.79
   3  -1   0   22.39    2.76
   3  -1   0   19.40    2.75
   3  -1   0   20.22    2.70
   3  -1   0   29.23    2.87
   3  -1   0   23.14    2.51
   3  -1   0   22.24    2.67
   3  -1   0   25.65    2.76
   3  -1   0   21.73    2.71
   3  -1   0   28.25    2.82
   3  -1   0   26.39    2.71
   3  -1   0   19.10    2.69
   3  -1   0   24.92    2.68
   3  -1   0   25.74    2.84
   3  -1   0   25.63    2.73
   3  -1   0   18.81    2.63
  -3   1   0   25.73    2.61
  -3   1   0   23.17    2.84
  -3   1   0   23.45    2.61
  -3   1   0   24.49    2.76
  -3   1   0   21.69    2.71
  -3   1   0   24.64    2.86
  -3   1   0   22.53    2.82
  -3   1   0   18.95    2.78
  -3   1   0   23.60    2.69
  -3   1   0   27.96    2.88
  -3   1   0   22.55    2.62
  -3   1   0   27.43    2.68
  -3   1   0   25.08    2.66
  -3   1   0   25.00    3.14
  -3   1   0   25.83    2.59
  -3   1   0   26.57    2.84
  -3   1   0   23.97    2.66
  -3   1   0   26.85    2.88
  -3   1   0   27.20    2.79
  -3   1   0   27.44    2.86
  -3   1   0   22.53    2.68
  -3   1   0   26.47    2.61
   2  -1   0  264.49   29.23
   2  -1   0  232.83   28.90
   2  -1   0  246.32   27.06
   2  -1   0  304.40   29.26
   2  -1   0  254.26   29.42
   2  -1   0  252.92   28.91
   2  -1   0  268.30   30.64
   2  -1   0  235.22   30.48
   2  -1   0  255.85   29.22
   2  -1   0  252.36   29.48
   2  -1   0  294.07   30.49
   2  -1   0  261.12   29.10
   2  -1   0  234.81   30.48
   2  -1   0  279.24   29.34
   2  -1   0  232.44   29.49
   2  -1   0  262.08   28.88
   2  -1   0  286.78   28.89
   2  -1   0  258.96   30.30
   2  -1   0  255.28   29.45
  -2   1   0  305.89   28.94
  -2   1   0  271.18   27.02
  -2   1   0  280.21   30.36
  -2   1   0  285.31   29.52
  -2   1   0  316.89   28.90
  -2   1   0  271.46   29.44
  -2   1   0  295.84   29.08
  -2   1   0  258.08   29.51
  -2   1   0  298.95   29.21
  -2   1   0  284.30   30.51
  -2   1   0  312.87   29.12
  -2   1   0  320.70   30.50
  -2   1   0  288.63   30.52
  -2   1   0  279.59   29.24
  -2   1   0  247.73   29.23
   1  -1   0   11.92    1.36
   1  -1   0   10.88    1.29
   1  -1   0   10.89    1.33
   1  -1   0    9.83    1.36
   1  -1   0   10.01    1.30
   1  -1   0   10.10    1.36
   1  -1   0   10.83    1.30
   1  -1   0   12.25    1.28
   1  -1   0   12.17    1.37
   1  -1   0   10.79    1.31
   1  -1   0   11.88    1.30
   1  -1   0   12.34    1.33
   1  -1   0   11.48    1.32
   1  -1   0   11.20    1.35
   1  -1   0   11.53    1.33
   1  -1   0   10.40    1.28
   1  -1   0   12.93    1.31
   1  -1   0   10.25    1.28
  -1   1   0   13.87    1.34
  -1   1   0   11.87    1.38
  -1   1   0    9.78    1.32
  -1   1   0   10.79    1.27
  -1   1   0   12.02    1.19
  -1   1   0   13.57    1.21
  -1   1   0   11.68    1.28
  -1   1   0    9.90    1.29
  -1   1   0   14.02    1.32
  -1   1   0   10.79    1.36
  -1   1   0   11.50    1.28
  -1   1   0   13.52    1.34
  -1   1   0    9.40    1.34
  -1   1   0   13.39    1.35
  -1   1   0   12.23    1.31
  -1   1   0    9.44    1.35
  -1   1   0   12.99    1.29
  -1   1   0    9.30    1.28
   0  -1   0   -0.01    0.05
   0  -1   0   -0.02    0.03
   0  -1   0   -0.01    0.03
   0  -1   0   -0.05    0.03
   0  -1   0   -0.01    0.04
   0  -1   0   -0.05    0.03
   0  -1   0   -0.06    0.04
   0  -1   0   -0.03    0.04
   0  -1   0   -0.01    0.04
   0   1   0    0.09    0.06
   0   1   0    0.03    0.04
   0   1   0    0.00    0.04
   0   1   0    0.04    0.07
   0   1   0    0.02    0.04
   0   1   0   -0.08    0.05
   0   1   0    0.11    0.06
   0   1   0    0.06    0.04
   0   1   0    0.03    0.05
   0   1   0   -0.06    0.03
   0   1   0    0.05    0.05
   0   1   0    0.01    0.05
   0   1   0    0.08    0.06
  -1  -1   0   66.45    7.44
  -1  -1   0   74.78    7.54
   1   1   0   71.05    7.57
   1   1   0   61.79    7.45
   1   1   0   58.56    7.60
   1   1   0   68.36    7.45
   1   1   0   65.61    7.86
   1   1   0   72.81    7.82
   1   1   0   80.58    7.62
   1   1   0   72.63    7.45
   1   1   0   71.21    7.50
   1   1   0   75.70    7.60
   1   1   0   69.45    7.45
  -2  -1   0  121.47   11.84
  -2  -1   0  117.37   11.85
  -2  -1   0  111.83   12.32
  -2  -1   0  117.19   11.85
  -2  -1   0  112.71   12.20
  -2  -1   0  105.43   12.25
  -2  -1   0  109.93   11.60
  -2  -1   0  108.87   11.70
  -2  -1   0  106.36   11.60
  -2  -1   0  110.57   12.29
   2   1   0   99.58   11.86
   2   1   0  115.89   11.87
   2   1   0   92.20   10.85
   2   1   0  110.28   11.79
   2   1   0  109.22   11.74
   2   1   0  103.93   11.62
   2   1   0  106.70   12.26
   2   1   0  118.51   11.85
   2   1   0   93.30   11.75
   2   1   0   98.22   11.61
   2   1   0  115.30   12.98
   2   1   0  105.61   11.61
   2   1   0   97.75   12.27
   2   1   0   94.85   12.26
   2   1   0  116.31   11.75
   2   1   0  119.21   12.30
   2   1   0  128.58   12.22
  -3  -1   0  160.97   20.34
  -3  -1   0  187.17   19.20
  -3  -1   0  190.44   19.34
  -3  -1   0  191.79   19.55
  -3  -1   0  186.21   20.32
  -3  -1   0  152.23   19.42
  -3  -1   0  181.45   21.45
  -3  -1   0  184.48   20.19
  -3  -1   0  183.40   19.58
  -3  -1   0  163.55   19.57
  -3  -1   0  180.99   19.19
  -3  -1   0  196.22   20.33
  -3  -1   0  165.19   20.17
   3   1   0  188.84   19.60
   3   1   0  189.62   19.59
   3   1   0  183.16   19.21
   3   1   0  167.51   19.19
   3   1   0  158.16   19.40
   3   1   0  183.03   19.21
   3   1   0  203.57   20.29
   3   1   0  171.65   17.95
   3   1   0  211.58   20.42
   3   1   0  205.30   19.48
   3   1   0  208.66   19.62
   3   1   0  189.69   20.32
   3   1   0  185.36   20.29
   3   1   0  166.09   19.19
   3   1   0  175.53   21.44
   3   1   0  174.57   20.16
   3   1   0  180.91   19.50
   3   1   0  168.57   19.62
   3   1   0  161.27   19.66
   3   1   0  169.43   19.40
  -4  -1   0  384.37   43.53
  -4  -1   0  378.57   45.68
  -4  -1   0  395.09   43.69
  -4  -1   0  362.07   45.80
  -4  -1   0  418.55   48.23
  -4  -1   0  438.50   45.69
  -4  -1   0  368.13   44.09
  -4  -1   0  420.33   44.02
  -4  -1   0  395.28   45.52
  -4  -1   0  410.99   45.42
  -4  -1   0  408.30   44.10
  -4  -1   0  354.40   43.50
   4   1   0  411.68   43.73
   4   1   0  391.25   44.23
   4   1   0  427.44   45.64
   4   1   0  379.95   43.26
   4   1   0  402.12   43.25
   4   1   0  373.14   44.17
   4   1   0  452.41   45.92
   4   1   0  378.04   44.07
   4   1   0  395.55   48.21
   4   1   0  440.57   43.18
   4   1   0  462.61   43.84
   4   1   0  437.48   45.90
   4   1   0  423.79   43.74
   4   1   0  402.69   43.26
   4   1   0  446.44   43.26
   4   1   0  389.39   40.46
   4   1   0  467.26   43.95
  -5  -1   0   26.56    2.94
  -5  -1   0   20.96    2.86
  -5  -1   0   28.13    2.65
  -5  -1   0   25.65    2.88
  -5  -1   0   24.06    3.00
  -5  -1   0   23.86    2.70
  -5  -1   0   21.00    2.75
  -5  -1   0   25.30    2.68
  -5  -1   0   22.60    2.91
  -5  -1   0   21.63    2.64
  -5  -1   0   25.74    3.00
  -5  -1   0   24.10    3.15
  -5  -1   0   25.53    2.61
   5   1   0   19.63    2.69
   5   1   0   21.93    2.76
   5   1   0   24.40    2.90
   5   1   0   30.97    2.91
   5   1   0   22.02    2.75
   5   1   0   22.82    2.69
   5   1   0   23.25    2.75
   5   1   0   25.78    2.82
   5   1   0   23.33    2.67
   5   1   0   23.08    2.83
   5   1   0   22.37    2.91
   5   1   0   21.34    2.71
   5   1   0   22.45    2.48
   5   1   0   24.70    2.90
   5   1   0   22.52    2.68
   5   1   0   24.53    2.68
   5   1   0   21.14    2.78
   5   1   0   27.11    2.87
  -6  -1   0   12.01    1.59
  -6  -1   0   12.74    1.48
  -6  -1   0   10.25    1.85
  -6  -1   0   13.53    1.91
  -6  -1   0   11.31    2.00
  -6  -1   0   10.44    1.85
  -6  -1   0   15.29    1.48
  -6  -1   0   13.07    1.83
  -6  -1   0   13.53    1.74
   6   1   0   11.20    1.74
   6   1   0   15.19    1.81
   6   1   0   14.54    1.68
   6   1   0   10.84    1.71
   6   1   0   13.13    1.69
   6   1   0   11.79    1.60
   6   1   0   13.23    1.71
   6   1   0   11.84    1.66
   6   1   0   12.88    1.50
  -7  -1   0   41.50    5.99
  -7  -1   0   50.00    5.50
  -7  -1   0   50.25    5.76
  -7  -1   0   46.55    5.64
  -7  -1   0   46.20    5.56
  -7  -1   0   52.25    5.77
  -7  -1   0   43.77    5.18
  -7  -1   0   47.74    5.15
   7   1   0   42.37    5.40
   7   1   0   47.87    5.59
   7   1   0   46.72    5.27
   7   1   0   52.61    5.40
   7   1   0   38.81    5.19
   7   1   0   40.78    5.21
   7   1   0   38.20    5.32
   7   1   0   51.72    5.50
   7   1   0   43.81    5.24
   7   1   0   60.26    5.45
   7   1   0   37.96    5.57
   7   1   0   47.51    4.91
   7   1   0   53.63    5.38
   7   1   0   61.88    5.43
  -8  -1   0    2.00    0.69
  -8  -1   0    1.25    0.73
  -8  -1   0    1.23    0.72
  -8  -1   0    0.89    0.42
  -8  -1   0    0.91    0.35
  -8  -1   0    0.73    0.68
  -8  -1   0    0.93    0.52
  -8  -1   0    1.06    0.92
   8   1   0    0.45    0.60
   8   1   0    0.76    0.52
   8   1   0    0.43    0.48
   8   1   0    2.02    0.70
   8   1   0    0.89    0.67
   8   1   0    1.22    0.65
   8   1   0    1.45    0.57
   8   1   0    1.95    0.74
   8   1   0    2.07    0.69
  -9  -1   0   62.79    6.94
  -9  -1   0   47.21    7.50
  -9  -1   0   59.43    7.04
  -9  -1   0   61.08    6.40
  -9  -1   0   64.40    7.33
  -9  -1   0   62.22    7.17
  -9  -1   0   69.42    7.43
   9   1   0   59.45    6.66
   9   1   0   60.23    7.17
   9   1   0   53.47    6.66
   9   1   0   58.36    6.69
   9   1   0   46.62    6.53
   9   1   0   67.84    6.27
   9   1   0   55.09    6.76
   9   1   0   61.74    7.05
 -10  -1   0    2.09    1.10
 -10  -1   0    4.43    1.35
 -10  -1   0    5.27    1.46
 -10  -1   0    4.57    1.05
 -10  -1   0    3.41    1.08
  10   1   0    2.76    0.91
  10   1   0    3.95    0.91
 -10   2   0    3.11    1.27
   9  -2   0    5.03    1.36
   9  -2   0    5.85    1.20
  -9   2   0    5.26    1.40
  -9   2   0    3.94    1.54
  -9   2   0    4.62    0.84
  -9   2   0    4.74    1.40
  -9   2   0    4.58    1.43
  -9   2   0    2.91    0.92
   8  -2   0   10.97    2.16
   8  -2   0   17.68    2.03
   8  -2   0   16.95    2.14
   8  -2   0   14.84    2.11
   8  -2   0    9.11    1.97
   8  -2   0   14.24    2.14
   8  -2   0   12.96    2.01
  -8   2   0   16.52    2.10
  -8   2   0   14.77    2.31
  -8   2   0   14.60    2.38
  -8   2   0   18.73    2.31
  -8   2   0   17.56    2.48
  -8   2   0   12.36    2.59
  -8   2   0   14.36    1.87
  -8   2   0   17.08    2.48
   7  -2   0   -0.43    0.45
   7  -2   0    1.12    0.62
   7  -2   0    1.03    0.56
   7  -2   0    1.05    0.53
   7  -2   0    1.27    0.57
   7  -2   0    1.17    0.51
   7  -2   0    0.52    0.59
   7  -2   0    0.98    0.55
   7  -2   0    0.63    0.51
  -7   2   0    0.32    0.40
  -7   2   0    0.69    0.65
  -7   2   0    0.19    0.41
  -7   2   0    0.81    0.59
  -7   2   0    0.05    0.56
  -7   2   0    0.39    0.78
  -7   2   0    1.42    0.40
  -7   2   0    0.17    0.71
  -7   2   0    0.47    0.63
  -7   2   0    0.71    0.70
  -7   2   0    0.72    0.44
   6  -2   0   16.09    2.06
   6  -2   0   14.50    2.10
   6  -2   0   14.68    2.12
   6  -2   0   14.12    1.97
   6  -2   0   13.76    1.94
   6  -2   0   16.46    2.22
   6  -2   0   10.23    2.09
   6  -2   0   19.96    2.00
   6  -2   0   16.56    2.09
   6  -2   0   17.75    2.05
   6  -2   0   15.80    2.06
   6  -2   0   13.22    2.10
   6  -2   0   15.06    2.04
   6  -2   0   16.41    1.94
   6  -2   0   13.71    2.11
   6  -2   0   15.80    2.02
   6  -2   0   17.51    2.13
  -6   2   0   13.07    2.16
  -6   2   0   15.54    1.97
  -6   2   0   16.41    2.07
  -6   2   0   15.37    2.28
  -6   2   0   15.63    2.10
  -6   2   0   15.87    2.29
  -6   2   0   12.36    2.13
  -6   2   0   18.17    1.93
  -6   2   0   15.12    1.80
  -6   2   0   18.90    1.88
  -6   2   0   19.14    2.10
  -6   2   0   16.40    2.27
  -6   2   0   11.49    2.47
  -6   2   0   16.44    2.20
   5  -2   0    0.46    0.39
   5  -2   0    0.92    0.41
   5  -2   0    0.47    0.32
   5  -2   0    0.60    0.36
   5  -2   0    0.29    0.35
   5  -2   0    0.81    0.37
   5  -2   0    0.90    0.47
   5  -2   0    0.17    0.39
   5  -2   0    1.15    0.48
   5  -2   0    0.27    0.40
   5  -2   0    0.48    0.37
   5  -2   0    1.29    0.41
   5  -2   0    0.39    0.35
   5  -2   0    0.75    0.44
   5  -2   0    0.37    0.41
   5  -2   0    1.18    0.42
   5  -2   0    0.24    0.38
   5  -2   0    0.53    0.38
  -5   2   0    0.17    0.26
  -5   2   0    1.10    0.50
  -5   2   0    1.33    0.53
  -5   2   0    1.12    0.43
  -5   2   0    0.28    0.45
  -5   2   0    0.70    0.48
  -5   2   0    0.29    0.48
  -5   2   0    0.95    0.42
  -5   2   0    0.62    0.47
  -5   2   0    0.21    0.44
  -5   2   0    0.63    0.28
  -5   2   0    0.64    0.44
  -5   2   0    0.53    0.59
  -5   2   0    0.82    0.48
  -5   2   0    0.86    0.30
  -5   2   0    0.67    0.34
   4  -2   0   77.18    9.26
   4  -2   0   81.04    8.82
   4  -2   0   85.36    8.79
   4  -2   0   85.86    9.29
   4  -2   0   82.96    9.32
   4  -2   0   85.13    8.76
   4  -2   0   84.44    9.20
   4  -2   0   83.16    8.89
   4  -2   0   83.89    9.27
   4  -2   0   85.22    9.00
   4  -2   0   81.12    8.78
   4  -2   0   81.07    8.93
   4  -2   0   69.82    8.73
   4  -2   0   71.23    8.93
   4  -2   0   62.58    9.25
   4  -2   0   79.45    8.84
   4  -2   0   78.08    8.22
   4  -2   0   66.97    8.88
   4  -2   0   84.31    8.97
  -4   2   0   74.65    9.28
  -4   2   0   81.12    8.88
  -4   2   0   71.22    8.68
  -4   2   0   91.61    9.10
  -4   2   0   79.05    9.94
  -4   2   0   78.95    9.26
  -4   2   0   94.80    9.20
  -4   2   0   91.05    8.75
  -4   2   0   95.01    9.34
  -4   2   0   85.07    9.31
  -4   2   0   84.91    8.96
  -4   2   0   71.91    8.94
  -4   2   0   80.88    8.72
  -4   2   0   75.99    8.80
  -4   2   0   88.91    8.79
  -4   2   0   93.62    8.87
  -4   2   0   73.62    8.88
  -4   2   0   74.74    8.67
   3  -2   0  150.76   15.61
   3  -2   0  165.53   15.92
   3  -2   0  143.24   16.38
   3  -2   0  146.42   16.48
   3  -2   0  151.86   15.77
   3  -2   0  147.39   14.64
   3  -2   0  172.91   15.82
   3  -2   0  152.46   15.87
   3  -2   0  166.51   15.81
   3  -2   0  145.31   15.61
   3  -2   0  153.18   15.66
   3  -2   0  167.89   15.89
   3  -2   0  159.39   16.52
   3  -2   0  120.92   15.58
   3  -2   0  131.47   16.54
   3  -2   0  153.73   15.61
   3  -2   0  162.97   16.53
   3  -2   0  136.44   15.93
   3  -2   0  144.64   15.82
   3  -2   0  130.66   15.63
   3  -2   0  124.12   16.54
  -3   2   0  142.21   15.57
  -3   2   0  131.39   15.94
  -3   2   0  155.90   16.43
  -3   2   0  135.30   15.84
  -3   2   0  138.12   15.87
  -3   2   0  141.87   16.51
  -3   2   0  155.92   16.51
  -3   2   0  131.19   15.72
  -3   2   0  129.36   15.57
  -3   2   0  140.90   16.51
  -3   2   0  161.72   16.38
  -3   2   0  162.33   15.66
  -3   2   0  139.30   15.90
  -3   2   0  127.03   15.81
  -3   2   0  151.85   15.57
  -3   2   0  126.49   15.69
  -3   2   0  161.11   15.79
  -3   2   0  145.40   15.74
  -3   2   0  135.87   15.99
   2  -2   0  238.29   26.04
   2  -2   0  219.53   25.02
   2  -2   0  210.99   22.98
   2  -2   0  254.98   24.87
   2  -2   0  204.06   25.91
   2  -2   0  234.10   24.55
   2  -2   0  267.84   25.04
   2  -2   0  255.95   24.86
   2  -2   0  223.49   25.08
   2  -2   0  254.67   24.95
   2  -2   0  245.35   25.95
   2  -2   0  241.54   24.94
   2  -2   0  247.84   24.55
   2  -2   0  238.99   24.88
   2  -2   0  197.39   24.56
   2  -2   0  258.71   26.04
   2  -2   0  219.61   25.76
   2  -2   0  225.37   24.74
   2  -2   0  216.15   24.51
  -2   2   0  228.87   24.84
  -2   2   0  266.73   25.95
  -2   2   0  229.37   24.85
  -2   2   0  224.30   25.93
  -2   2   0  204.37   26.01
  -2   2   0  247.01   24.93
  -2   2   0  193.67   24.91
  -2   2   0  220.12   25.76
  -2   2   0  244.35   24.53
  -2   2   0  203.67   22.94
  -2   2   0  239.27   25.89
  -2   2   0  203.54   24.52
  -2   2   0  263.78   25.11
  -2   2   0  246.49   25.06
  -2   2   0  214.06   24.52
  -2   2   0  219.03   24.71
  -2   2   0  226.50   24.53
  -2   2   0  211.19   25.02
   1  -2   0   13.86    1.44
   1  -2   0   11.20    1.36
   1  -2   0    8.49    1.33
   1  -2   0    8.30    1.30
   1  -2   0   10.76    1.21
   1  -2   0    9.29    1.32
   1  -2   0   14.35    1.40
   1  -2   0   12.93    1.33
   1  -2   0   10.46    1.36
   1  -2   0    8.17    1.27
   1  -2   0   11.90    1.31
   1  -2   0   13.41    1.33
   1  -2   0    9.88    1.32
   1  -2   0   12.54    1.34
   1  -2   0   10.57    1.41
   1  -2   0   10.66    1.33
   1  -2   0   13.55    1.41
   1  -2   0   11.96    1.37
   1  -2   0   14.19    1.42
   1  -2   0   11.84    1.33
   1  -2   0   10.32    1.34
   1  -2   0   11.17    1.36
   1  -2   0    8.95    1.37
  -1   2   0    9.19    1.28
  -1   2   0   10.23    1.35
  -1   2   0   13.45    1.31
  -1   2   0   14.05    1.33
  -1   2   0   13.81    1.34
  -1   2   0    8.83    1.30
  -1   2   0   10.12    1.20
  -1   2   0   10.04    1.34
  -1   2   0   10.70    1.17
  -1   2   0   12.34    1.33
  -1   2   0   11.16    1.32
  -1   2   0    8.56    1.38
  -1   2   0   11.58    1.29
  -1   2   0   13.93    1.34
  -1   2   0   10.37    1.34
  -1   2   0   10.42    1.30
  -1   2   0   12.28    1.34
  -1   2   0    8.52    1.36
  -1   2   0   13.47    1.40
  -1   2   0   11.39    1.33
  -1   2   0   12.44    1.23
  -1   2   0   10.23    1.40
  -1   2   0   10.88    1.36
   0  -2   0    0.69    0.21
   0  -2   0    0.44    0.14
   0  -2   0    0.20    0.13
   0  -2   0    0.30    0.18
   0  -2   0    0.53    0.22
   0  -2   0    0.31    0.20
   0  -2   0    0.90    0.24
   0  -2   0    0.36    0.18
   0  -2   0    0.67    0.23
   0  -2   0    0.48    0.23
   0  -2   0    0.53    0.20
   0  -2   0    0.04    0.15
   0  -2   0    0.14    0.17
   0  -2   0    0.23    0.19
   0  -2   0    0.47    0.20
   0  -2   0    0.25    0.16
   0  -2   0    0.28    0.15
   0  -2   0    0.02    0.16
   0  -2   0    0.16    0.17
   0  -2   0    0.36    0.18
   0   2   0    0.22    0.17
   0   2   0    0.07    0.14
   0   2   0    0.01    0.18
   0   2   0    0.73    0.27
   0   2   0    0.15    0.16
   0   2   0    0.57    0.23
   0   2   0    0.63    0.21
   0   2   0    0.20    0.18
   0   2   0    0.47    0.19
   0   2   0    0.48    0.20
   0   2   0    0.32    0.18
   0   2   0    0.35    0.17
   0   2   0    0.55    0.21
   0   2   0    0.34    0.21
   0   2   0   -0.01    0.16
   0   2   0    0.72    0.22
   0   2   0    0.32    0.20
   0   2   0    0.39    0.16
   0   2   0    0.56    0.21
  -1  -2   0   32.36    3.30
  -1  -2   0   31.44    3.44
  -1  -2   0   34.05    3.42
  -1  -2   0   35.74    3.46
  -1  -2   0   28.20    3.40
  -1  -2   0   27.48    3.23
  -1  -2   0   26.57    3.27
  -1  -2   0   32.44    3.32
  -1  -2   0   28.64    3.30
  -1  -2   0   29.00    3.29
  -1  -2   0   30.37    3.00
  -1  -2   0   33.14    3.25
  -1  -2   0   29.20    3.44
  -1  -2   0   28.04    3.40
   1   2   0   30.37    3.03
   1   2   0   27.05    3.29
   1   2   0   32.65    3.26
   1   2   0   35.92    3.26
   1   2   0   26.99    3.41
   1   2   0   24.34    3.26
   1   2   0   25.69    3.30
   1   2   0   28.80    3.24
   1   2   0   35.04    3.45
   1   2   0   33.10    3.32
   1   2   0   32.70    3.32
   1   2   0   24.72    3.30
   1   2   0   26.18    3.27
   1   2   0   28.61    3.44
   1   2   0   24.57    3.28
   1   2   0   33.98    3.02
  -2  -2   0  109.93   10.55
  -2  -2   0   95.43   10.29
  -2  -2   0   92.35   10.96
  -2  -2   0   93.70   10.84
  -2  -2   0  109.94   10.33
  -2  -2   0   94.90   10.30
  -2  -2   0   95.36   10.41
  -2  -2   0  109.36   10.47
  -2  -2   0   92.11   10.52
  -2  -2   0   97.14   10.28
  -2  -2   0   90.72   10.90
  -2  -2   0  101.87   10.84
  -2  -2   0   83.48   10.90
  -2  -2   0   88.83   10.41
  -2  -2   0   93.49   10.39
   2   2   0  101.41   10.34
   2   2   0  108.33   10.85
   2   2   0  105.77   10.44
   2   2   0   94.69   10.32
   2   2   0   98.38   10.96
   2   2   0   87.13   10.52
   2   2   0  100.06   10.90
   2   2   0   87.88   10.47
   2   2   0  110.33   10.53
   2   2   0  104.41   10.31
   2   2   0   88.29   10.42
   2   2   0  103.67    9.65
   2   2   0   95.09   10.90
   2   2   0   86.22   10.48
   2   2   0   92.93   10.32
   2   2   0   93.89   10.55
   2   2   0   97.75   10.32
   2   2   0   84.55   10.82
  -3  -2   0   94.00   10.36
  -3  -2   0   89.11   10.68
  -3  -2   0   99.75   10.36
  -3  -2   0  100.53   10.25
  -3  -2   0  100.74   10.77
  -3  -2   0   92.44   10.12
  -3  -2   0  113.68   10.78
  -3  -2   0  102.96   10.12
  -3  -2   0   97.12   10.80
  -3  -2   0   98.67   10.36
  -3  -2   0   83.26   10.73
  -3  -2   0  101.66   10.35
  -3  -2   0   84.89   10.13
  -3  -2   0   94.12   10.79
  -3  -2   0   86.66   10.68
   3   2   0   91.79   10.27
   3   2   0  100.42   10.38
   3   2   0   98.34   10.82
   3   2   0   83.08   10.26
   3   2   0  106.78   10.41
   3   2   0   84.07   10.74
   3   2   0  111.27   10.72
   3   2   0   90.21    9.49
   3   2   0   94.91   10.73
   3   2   0   92.96   10.14
   3   2   0  100.91   10.27
   3   2   0  103.05   10.74
   3   2   0   95.17   10.32
   3   2   0   86.86   10.16
   3   2   0   96.94   10.32
   3   2   0   82.79   10.18
   3   2   0   89.42   10.17
  -4  -2   0    2.42    0.57
  -4  -2   0    4.26    0.63
  -4  -2   0    2.95    0.42
  -4  -2   0    2.36    0.55
  -4  -2   0    2.90    0.65
  -4  -2   0    2.07    0.62
  -4  -2   0    3.06    0.46
  -4  -2   0    5.38    0.57
  -4  -2   0    2.59    0.43
  -4  -2   0    2.49    0.55
  -4  -2   0    4.04    0.80
  -4  -2   0    2.70    0.48
  -4  -2   0    3.56    0.45
   4   2   0    2.94    0.48
   4   2   0    3.31    0.53
   4   2   0    2.98    0.59
   4   2   0    2.68    0.53
   4   2   0    2.01    0.44
   4   2   0    4.14    0.48
   4   2   0    4.06    0.77
   4   2   0    3.07    0.48
   4   2   0    2.82    0.51
   4   2   0    3.94    0.51
   4   2   0    2.49    0.52
   4   2   0    3.01    0.54
   4   2   0    3.43    0.57
   4   2   0    3.12    0.42
   4   2   0    2.48    0.55
   4   2   0    2.68    0.50
  -5  -2   0    7.51    0.81
  -5  -2   0    3.46    0.95
  -5  -2   0    5.42    0.91
  -5  -2   0    6.00    1.01
  -5  -2   0    4.62    0.73
  -5  -2   0    5.04    0.75
  -5  -2   0    5.31    0.90
  -5  -2   0    7.01    0.71
  -5  -2   0    3.77    0.92
  -5  -2   0    6.78    0.98
  -5  -2   0    6.41    0.66
  -5  -2   0    6.28    0.70
  -5  -2   0    7.13    1.13
   5   2   0    4.23    0.71
   5   2   0    7.26    1.06
   5   2   0    4.15    0.78
   5   2   0    5.76    0.81
   5   2   0    4.76    0.78
   5   2   0    5.63    0.96
   5   2   0    6.17    0.77
   5   2   0    5.26    0.84
   5   2   0    5.69    0.83
   5   2   0    4.03    0.77
   5   2   0    5.81    0.76
   5   2   0    5.40    0.88
   5   2   0    4.11    0.74
   5   2   0    4.98    0.87
   5   2   0    4.72    0.88
  -6  -2   0    0.71    0.44
  -6  -2   0    0.39    0.14
  -6  -2   0    0.34    0.43
  -6  -2   0    1.41    0.48
  -6  -2   0    0.55    0.47
  -6  -2   0    1.46    0.59
  -6  -2   0    0.45    0.31
  -6  -2   0   -0.45    0.35
   6   2   0    0.35    0.32
   6   2   0    0.47    0.31
   6   2   0    0.98    0.36
   6   2   0   -0.01    0.31
   6   2   0    0.33    0.35
   6   2   0    0.79    0.43
   6   2   0    0.84    0.33
   6   2   0    0.40    0.36
   6   2   0    0.57    0.34
   6   2   0    0.14    0.25
   6   2   0    0.67    0.42
   6   2   0    0.30    0.27
   6   2   0    0.82    0.40
   6   2   0    1.24    0.50
   6   2   0    0.67    0.45
  -7  -2   0   53.95    5.97
  -7  -2   0   64.23    6.43
  -7  -2   0   44.72    6.40
  -7  -2   0   50.96    5.95
  -7  -2   0   61.08    6.61
  -7  -2   0   43.04    6.49
  -7  -2   0   54.75    6.33
  -7  -2   0   57.04    6.91
   7   2   0   60.68    6.16
   7   2   0   51.94    6.16
   7   2   0   52.59    6.01
   7   2   0   61.17    5.65
   7   2   0   57.32    6.15
   7   2   0   54.26    5.99
   7   2   0   53.76    6.06
   7   2   0   63.35    6.28
   7   2   0   48.10    6.02
   7   2   0   61.46    6.30
   7   2   0   49.42    6.45
   7   2   0   52.11    6.43
   7   2   0   52.64    6.04
   7   2   0   56.61    6.10
  -8  -2   0   11.18    2.02
  -8  -2   0   14.35    1.79
  -8  -2   0   14.46    2.12
  -8  -2   0   12.57    1.48
  -8  -2   0   13.54    1.82
  -8  -2   0    9.46    1.99
  -8  -2   0   14.39    1.48
  -8  -2   0   14.96    1.95
  -8  -2   0   12.57    2.16
   8   2   0   12.81    1.70
   8   2   0   15.11    1.96
   8   2   0   10.05    1.59
   8   2   0   13.03    1.70
   8   2   0    9.71    1.80
   8   2   0    9.00    1.48
   8   2   0   11.16    1.78
   8   2   0   10.97    1.69
   8   2   0   11.67    1.70
  -9  -2   0    0.12    0.56
  -9  -2   0    1.18    0.72
  -9  -2   0   -0.39    0.58
  -9  -2   0   -0.17    0.57
  -9  -2   0    0.41    0.52
  -9  -2   0    0.53    0.75
   9   2   0    1.08    0.55
   9   2   0    0.40    0.57
   9   2   0    0.59    0.53
   9   2   0    0.19    0.61
   9   2   0   -0.72    0.52
   9   2   0   -0.25    0.49
   9   2   0    0.37    0.51
 -10  -2   0    2.30    1.09
 -10  -2   0    4.70    1.10
 -10  -2   0    3.45    1.15
 -10  -2   0    2.53    0.84
 -10  -2   0    2.36    1.07
  10   2   0    2.47    0.90
  10   2   0    2.78    1.01
  10   2   0    2.57    0.92
  10   2   0    4.06    0.90
 -11  -2   0    1.47    1.03
 -11  -2   0    0.19    0.73
 -11  -2   0    0.19    0.83
  11   2   0   -0.02    0.63
  -9   3   0    3.64    1.29
  -9   3   0    6.04    1.01
  -9   3   0    4.97    1.73
  -9   3   0    8.23    1.78
  -9   3   0    5.63    1.26
  -9   3   0    3.24    1.60
   8  -3   0    1.69    0.83
   8  -3   0    2.91    1.01
   8  -3   0    2.03    0.84
   8  -3   0    2.37    1.02
   8  -3   0    3.41    0.99
  -8   3   0    4.62    0.90
  -8   3   0    3.56    1.31
  -8   3   0    2.69    1.08
  -8   3   0    4.68    1.47
  -8   3   0    4.13    0.94
  -8   3   0    5.20    1.35
  -8   3   0    4.24    1.26
  -8   3   0    4.16    0.64
   7  -3   0   33.51    3.12
   7  -3   0   22.37    3.12
   7  -3   0   25.40    3.44
   7  -3   0   24.44    3.14
   7  -3   0   23.90    3.13
   7  -3   0   24.26    3.20
   7  -3   0   25.13    3.07
   7  -3   0   26.81    3.31
  -7   3   0   27.02    3.46
  -7   3   0   28.67    3.06
  -7   3   0   24.19    3.91
  -7   3   0   24.33    3.43
  -7   3   0   29.46    3.55
  -7   3   0   25.00    3.44
  -7   3   0   23.72    3.23
  -7   3   0   25.40    3.10
  -7   3   0   22.43    3.33
   6  -3   0   88.68    9.92
   6  -3   0   85.14    9.28
   6  -3   0   70.01    9.72
   6  -3   0   93.98    9.46
   6  -3   0   82.92    9.26
   6  -3   0   88.52    9.20
   6  -3   0   84.30    9.52
   6  -3   0   84.63    9.23
   6  -3   0  101.21    8.77
   6  -3   0   71.47    9.20
   6  -3   0   74.51    9.41
  -6   3   0  100.62    9.93
  -6   3   0   76.70    9.59
  -6   3   0   77.78    9.36
  -6   3   0   75.89    9.65
  -6   3   0   85.90   10.62
  -6   3   0   80.60    9.85
  -6   3   0  103.40    9.91
  -6   3   0   78.81    9.43
  -6   3   0   83.99    9.33
  -6   3   0   86.98    9.83
  -6   3   0   84.43    9.27
   5  -3   0    2.04    0.59
   5  -3   0    1.90    0.69
   5  -3   0    2.58    0.67
   5  -3   0    2.86    0.70
   5  -3   0    2.38    0.73
   5  -3   0    2.56    0.72
   5  -3   0    2.19    0.65
   5  -3   0    2.70    0.80
   5  -3   0    1.85    0.71
   5  -3   0    1.45    0.56
   5  -3   0    3.99    0.74
   5  -3   0    1.57    0.65
   5  -3   0    2.42    0.68
   5  -3   0    2.58    0.69
   5  -3   0    1.36    0.56
  -5   3   0    1.76    0.59
  -5   3   0    2.57    0.75
  -5   3   0    3.42    0.79
  -5   3   0    3.21    0.81
  -5   3   0    1.61    0.58
  -5   3   0    1.78    0.62
  -5   3   0    0.37    0.73
  -5   3   0    2.96    0.56
  -5   3   0    2.34    0.57
  -5   3   0    1.62    0.66
  -5   3   0    0.68    0.66
  -5   3   0    2.73    0.82
  -5   3   0    2.52    0.52
  -5   3   0    2.53    0.47
  -5   3   0    2.60    0.76
  -5   3   0    1.30    0.65
  -5   3   0    2.51    0.67
  -5   3   0    2.09    0.74
  -5   3   0    2.91    0.77
   4  -3   0   31.74    4.30
   4  -3   0   35.94    4.33
   4  -3   0   40.54    4.37
   4  -3   0   39.81    4.65
   4  -3   0   34.35    4.53
   4  -3   0   35.02    4.40
   4  -3   0   33.59    4.36
   4  -3   0   48.08    4.64
   4  -3   0   41.74    4.63
   4  -3   0   40.65    4.40
   4  -3   0   37.82    4.40
   4  -3   0   40.51    4.51
   4  -3   0   31.38    4.57
   4  -3   0   39.76    4.48
   4  -3   0   46.24    4.37
   4  -3   0   36.64    4.61
   4  -3   0   40.77    4.11
   4  -3   0   30.36    4.33
   4  -3   0   46.28    4.57
  -4   3   0   45.78    4.55
  -4   3   0   33.54    4.35
  -4   3   0   42.87    4.45
  -4   3   0   40.63    4.49
  -4   3   0   37.25    4.63
  -4   3   0   39.83    4.33
  -4   3   0   35.29    4.34
  -4   3   0   38.91    4.26
  -4   3   0   31.46    4.55
  -4   3   0   42.07    4.62
  -4   3   0   37.68    4.36
  -4   3   0   39.32    4.40
  -4   3   0   34.13    4.61
  -4   3   0   47.70    4.71
  -4   3   0   36.16    4.43
  -4   3   0   38.11    4.55
  -4   3   0   49.37    4.65
  -4   3   0   42.59    4.31
  -4   3   0   36.62    4.34
   3  -3   0   31.75    3.94
   3  -3   0   30.83    4.06
   3  -3   0   37.03    4.14
   3  -3   0   40.41    3.98
   3  -3   0   28.85    3.85
   3  -3   0   30.26    3.89
   3  -3   0   34.91    4.00
   3  -3   0   37.26    3.65
   3  -3   0   39.11    4.16
   3  -3   0   31.45    3.90
   3  -3   0   37.64    3.93
   3  -3   0   36.95    4.16
   3  -3   0   30.58    4.09
   3  -3   0   37.19    3.89
   3  -3   0   31.08    3.85
   3  -3   0   38.28    4.03
   3  -3   0   32.32    3.92
   3  -3   0   37.40    3.98
   3  -3   0   30.61    3.82
   3  -3   0   32.05    3.97
   3  -3   0   33.25    4.08
  -3   3   0   27.55    4.08
  -3   3   0   39.09    4.19
  -3   3   0   35.52    3.96
  -3   3   0   31.71    3.83
  -3   3   0   37.81    3.93
  -3   3   0   32.88    3.82
  -3   3   0   33.52    3.87
  -3   3   0   33.84    3.91
  -3   3   0   27.83    4.06
  -3   3   0   36.80    4.08
  -3   3   0   34.79    4.06
  -3   3   0   38.22    4.05
  -3   3   0   33.14    3.92
  -3   3   0   35.84    3.90
  -3   3   0   31.16    3.89
  -3   3   0   39.10    3.86
  -3   3   0   36.30    3.98
  -3   3   0   31.29    3.95
  -3   3   0   37.36    3.91
  -3   3   0   42.27    4.15
  -3   3   0   36.28    3.86
   2  -3   0   38.14    4.77
   2  -3   0   43.94    4.80
   2  -3   0   34.33    4.91
   2  -3   0   42.32    4.90
   2  -3   0   45.74    4.38
   2  -3   0   40.11    4.74
   2  -3   0   44.07    4.98
   2  -3   0   36.24    4.63
   2  -3   0   49.92    4.74
   2  -3   0   46.18    4.75
   2  -3   0   43.95    4.80
   2  -3   0   48.05    4.78
   2  -3   0   37.46    4.70
   2  -3   0   48.41    4.70
   2  -3   0   44.31    4.76
   2  -3   0   40.87    4.64
   2  -3   0   42.31    4.66
   2  -3   0   43.32    4.96
   2  -3   0   52.60    4.98
  -2   3   0   38.83    4.62
  -2   3   0   34.76    4.87
  -2   3   0   41.24    4.70
  -2   3   0   38.24    4.67
  -2   3   0   42.15    4.33
  -2   3   0   36.88    4.92
  -2   3   0   39.56    4.70
  -2   3   0   44.16    4.68
  -2   3   0   46.41    4.67
  -2   3   0   40.06    4.63
  -2   3   0   36.18    4.72
  -2   3   0   40.74    4.73
  -2   3   0   44.12    4.72
  -2   3   0   54.67    4.87
  -2   3   0   43.03    4.96
  -2   3   0   40.73    4.74
  -2   3   0   42.47    4.23
  -2   3   0   48.98    4.73
  -2   3   0   38.77    4.63
  -2   3   0   37.85    4.84
  -2   3   0   41.73    4.76
  -2   3   0   35.20    4.76
  -2   3   0   42.46    4.96
  -2   3   0   53.26    4.95
   1  -3   0   11.61    1.33
   1  -3   0    9.05    1.17
   1  -3   0    8.20    1.26
   1  -3   0   11.31    1.33
   1  -3   0    8.87    1.28
   1  -3   0    8.40    1.32
   1  -3   0    8.95    1.28
   1  -3   0   11.45    1.33
   1  -3   0    9.26    1.28
   1  -3   0   11.95    1.27
   1  -3   0    9.86    1.30
   1  -3   0   11.87    1.38
   1  -3   0    9.12    1.29
   1  -3   0   11.56    1.38
   1  -3   0    9.38    1.32
   1  -3   0   11.00    1.30
   1  -3   0   10.70    1.28
   1  -3   0   12.04    1.35
   1  -3   0   10.38    1.37
   1  -3   0   12.68    1.42
   1  -3   0    8.55    1.37
   1  -3   0    9.97    1.30
   1  -3   0   10.38    1.36
   1  -3   0    9.61    1.26
  -1   3   0    9.45    1.17
  -1   3   0   10.47    1.41
  -1   3   0   11.46    1.19
  -1   3   0    8.66    1.31
  -1   3   0   10.23    1.26
  -1   3   0   10.94    1.29
  -1   3   0    9.53    1.31
  -1   3   0   10.59    1.36
  -1   3   0    9.42    1.23
  -1   3   0   14.61    1.33
  -1   3   0    8.35    1.26
  -1   3   0   12.03    1.14
  -1   3   0    8.26    1.31
  -1   3   0    7.92    1.34
  -1   3   0    8.61    1.29
  -1   3   0   10.86    1.29
  -1   3   0   12.39    1.32
  -1   3   0    9.98    1.30
  -1   3   0   11.12    1.29
  -1   3   0   11.94    1.29
  -1   3   0    9.50    1.27
  -1   3   0   10.06    1.34
  -1   3   0    9.00    1.29
  -1   3   0   11.34    1.35
  -1   3   0   11.65    1.26
   0  -3   0  527.93   54.69
   0  -3   0  479.06   52.70
   0  -3   0  556.51   52.73
   0  -3   0  443.22   52.94
   0  -3   0  425.82   52.48
   0  -3   0  473.08   53.03
   0  -3   0  510.64   52.95
   0  -3   0  493.84   52.88
   0  -3   0  462.20   52.44
   0  -3   0  521.75   54.77
   0  -3   0  503.11   51.89
   0  -3   0  539.84   52.86
   0  -3   0  572.57   51.85
   0  -3   0  460.34   52.24
   0  -3   0  563.73   48.71
   0  -3   0  462.36   51.87
   0   3   0  471.95   52.44
   0   3   0  482.83   52.92
   0   3   0  420.05   48.67
   0   3   0  481.16   48.56
   0   3   0  440.21   54.76
   0   3   0  500.68   52.71
   0   3   0  526.79   52.90
   0   3   0  459.89   55.00
   0   3   0  477.85   51.87
   0   3   0  472.60   51.90
   0   3   0  516.82   52.97
   0   3   0  436.66   54.41
   0   3   0  495.70   51.84
   0   3   0  485.54   52.49
  -1  -3   0  419.63   46.06
  -1  -3   0  376.90   46.03
  -1  -3   0  431.26   46.93
  -1  -3   0  379.81   43.20
  -1  -3   0  493.17   46.80
  -1  -3   0  439.60   46.92
  -1  -3   0  459.04   46.38
  -1  -3   0  450.83   48.63
  -1  -3   0  419.26   48.33
  -1  -3   0  446.37   46.79
  -1  -3   0  486.03   46.38
  -1  -3   0  431.33   47.00
  -1  -3   0  462.89   47.01
  -1  -3   0  404.63   46.01
  -1  -3   0  434.42   48.52
   1   3   0  407.10   48.61
   1   3   0  477.55   46.96
   1   3   0  475.59   47.03
   1   3   0  410.93   48.31
   1   3   0  378.38   46.05
   1   3   0  404.21   47.07
   1   3   0  441.44   46.06
   1   3   0  438.24   43.12
   1   3   0  393.19   48.82
   1   3   0  470.92   46.03
   1   3   0  409.23   46.58
   1   3   0  458.56   43.21
   1   3   0  401.45   48.60
   1   3   0  425.02   46.79
   1   3   0  464.15   46.62
   1   3   0  462.71   46.80
  -2  -3   0    4.64    0.71
  -2  -3   0    4.19    0.62
  -2  -3   0    3.35    0.60
  -2  -3   0    4.30    0.67
  -2  -3   0    4.31    0.70
  -2  -3   0    5.52    0.66
  -2  -3   0    5.26    0.65
  -2  -3   0    5.79    0.69
  -2  -3   0    4.81    0.61
  -2  -3   0    4.09    0.61
  -2  -3   0    5.24    0.64
  -2  -3   0    4.61    0.62
  -2  -3   0    4.84    0.70
  -2  -3   0    4.57    0.61
  -2  -3   0    3.92    0.60
   2   3   0    4.43    0.68
   2   3   0    5.09    0.67
   2   3   0    4.94    0.64
   2   3   0    5.15    0.59
   2   3   0    5.22    0.67
   2   3   0    4.11    0.60
   2   3   0    3.47    0.62
   2   3   0    3.22    0.65
   2   3   0    5.64    0.64
   2   3   0    3.96    0.67
   2   3   0    4.98    0.64
   2   3   0    3.17    0.50
   2   3   0    4.56    0.65
   2   3   0    3.24    0.61
   2   3   0    4.98    0.65
   2   3   0    4.94    0.64
   2   3   0    3.90    0.65
   2   3   0    5.74    0.69
   2   3   0    4.50    0.71
  -3  -3   0   97.40   10.95
  -3  -3   0   99.52   11.68
  -3  -3   0   88.68   10.98
  -3  -3   0  109.99   11.02
  -3  -3   0   96.71   11.10
  -3  -3   0  114.52   11.74
  -3  -3   0  112.28   11.28
  -3  -3   0   92.64   11.10
  -3  -3   0  108.03   11.68
  -3  -3   0  107.37   11.69
  -3  -3   0   88.80   11.10
  -3  -3   0   96.31   11.24
  -3  -3   0  110.76   11.04
  -3  -3   0   98.08   11.01
  -3  -3   0   93.75   11.22
  -3  -3   0   94.92   11.62
  -3  -3   0  109.69   11.58
   3   3   0  113.07   11.17
   3   3   0   99.34   11.03
   3   3   0  109.48   11.17
   3   3   0  111.87   11.09
   3   3   0  120.41   11.70
   3   3   0  107.05   11.67
   3   3   0  106.06   11.60
   3   3   0  105.71   11.06
   3   3   0   94.73   11.26
   3   3   0  101.43   10.32
   3   3   0   97.63   11.29
   3   3   0  109.96   11.24
   3   3   0  102.47   11.06
   3   3   0   86.26   11.19
   3   3   0  108.28   11.15
   3   3   0  111.74   11.75
   3   3   0  112.92   11.29
  -4  -3   0   41.57    5.40
  -4  -3   0   42.44    5.61
  -4  -3   0   42.30    5.36
  -4  -3   0   56.14    5.70
  -4  -3   0   47.21    5.26
  -4  -3   0   46.20    5.41
  -4  -3   0   54.90    5.69
  -4  -3   0   55.33    5.29
  -4  -3   0   52.29    5.72
  -4  -3   0   46.15    5.62
  -4  -3   0   44.15    5.39
  -4  -3   0   43.97    5.50
  -4  -3   0   44.83    5.70
  -4  -3   0   40.51    5.64
   4   3   0   52.32    6.06
   4   3   0   50.61    4.97
   4   3   0   50.85    5.64
   4   3   0   54.41    5.50
   4   3   0   45.04    5.35
   4   3   0   48.69    5.41
   4   3   0   58.74    5.40
   4   3   0   48.08    5.71
   4   3   0   55.13    5.36
   4   3   0   43.77    5.36
   4   3   0   44.84    5.63
   4   3   0   51.51    5.68
   4   3   0   48.92    5.38
   4   3   0   51.87    5.35
   4   3   0   51.64    5.44
   4   3   0   51.37    5.47
   4   3   0   57.09    5.48
  -5  -3   0    5.96    0.67
  -5  -3   0    5.34    0.86
  -5  -3   0    4.90    0.95
  -5  -3   0    5.83    0.76
  -5  -3   0    3.66    0.69
  -5  -3   0    5.13    0.64
  -5  -3   0    5.10    0.82
  -5  -3   0    4.62    0.68
  -5  -3   0    3.95    0.63
  -5  -3   0    3.24    0.89
  -5  -3   0    4.33    0.90
  -5  -3   0    3.99    0.80
   5   3   0    5.54    0.79
   5   3   0    5.69    0.77
   5   3   0    4.88    0.74
   5   3   0    5.10    0.72
   5   3   0    3.49    0.62
   5   3   0    6.19    0.79
   5   3   0    5.80    0.82
   5   3   0    4.60    0.73
   5   3   0    4.38    0.76
   5   3   0    5.12    0.75
   5   3   0    4.46    0.78
   5   3   0    5.63    0.89
   5   3   0    6.51    0.85
   5   3   0    4.76    0.79
   5   3   0    5.23    0.73
  -6  -3   0    7.66    1.40
  -6  -3   0    9.45    1.06
  -6  -3   0   10.86    1.51
  -6  -3   0    9.60    1.17
  -6  -3   0   10.02    1.55
  -6  -3   0    9.42    1.15
  -6  -3   0    9.06    1.39
  -6  -3   0    8.83    1.03
  -6  -3   0    9.77    1.33
  -6  -3   0    9.71    1.35
   6   3   0    7.48    1.25
   6   3   0    9.24    1.24
   6   3   0    7.59    1.16
   6   3   0    9.22    1.19
   6   3   0    9.32    1.17
   6   3   0    6.83    1.20
   6   3   0    9.08    1.31
   6   3   0    8.88    1.23
   6   3   0    9.34    1.21
   6   3   0    9.61    1.35
   6   3   0    7.60    1.06
   6   3   0    8.39    1.18
   6   3   0    7.05    1.16
  -7  -3   0   40.97    5.87
  -7  -3   0   45.54    5.98
  -7  -3   0   49.65    5.84
  -7  -3   0   43.97    5.85
  -7  -3   0   38.98    5.95
  -7  -3   0   53.34    5.48
  -7  -3   0   48.99    5.47
   7   3   0   50.09    5.59
   7   3   0   54.88    5.53
   7   3   0   59.50    5.65
   7   3   0   51.61    5.62
   7   3   0   48.22    5.57
   7   3   0   51.13    5.72
   7   3   0   45.66    5.64
   7   3   0   54.10    5.63
   7   3   0   62.57    6.02
   7   3   0   44.59    5.52
   7   3   0   47.10    5.75
   7   3   0   47.92    5.93
   7   3   0   46.06    5.13
   7   3   0   60.61    5.63
  -8  -3   0    5.50    1.46
  -8  -3   0    7.22    0.98
  -8  -3   0    8.15    1.30
  -8  -3   0    9.24    1.02
  -8  -3   0    6.67    1.29
  -8  -3   0    6.42    1.50
  -8  -3   0    7.18    1.52
   8   3   0    7.35    1.33
   8   3   0    8.95    1.28
   8   3   0    6.21    1.04
   8   3   0    7.25    1.34
   8   3   0    9.12    1.25
   8   3   0    8.95    1.24
   8   3   0    6.02    1.30
   8   3   0    7.54    1.17
  -9  -3   0   11.56    1.48
  -9  -3   0    9.03    1.44
  -9  -3   0    6.92    1.64
  -9  -3   0   10.02    1.81
  -9  -3   0    6.91    1.43
  -9  -3   0    8.91    1.80
   9   3   0    9.65    1.48
   9   3   0    7.94    1.51
   9   3   0    7.72    1.32
   9   3   0    8.82    1.36
   9   3   0    5.36    1.30
   9   3   0    8.25    1.25
   9   3   0    7.33    1.29
 -10  -3   0    8.04    2.19
 -10  -3   0   14.66    2.46
 -10  -3   0   13.37    2.01
 -10  -3   0   12.27    2.07
 -10  -3   0   16.71    2.02
  10   3   0   11.39    1.76
  10   3   0   13.83    1.97
  10   3   0   15.43    2.12
 -11  -3   0    2.84    0.91
 -11  -3   0    2.44    1.27
 -11  -3   0    1.73    1.13
  11   3   0    3.50    0.99
  -9   4   0   -1.24    1.24
  -9   4   0    0.49    0.66
  -9   4   0    0.31    0.55
  -9   4   0    0.98    0.84
  -9   4   0    1.05    0.98
  -8   4   0    5.78    1.54
  -8   4   0    2.81    1.64
  -8   4   0    6.92    1.57
  -8   4   0    3.27    1.05
  -8   4   0    7.04    1.07
  -8   4   0    1.71    1.08
  -8   4   0    5.25    1.46
  -8   4   0    3.83    0.77
   7  -4   0    5.39    1.14
   7  -4   0    4.00    0.97
   7  -4   0    4.85    1.09
   7  -4   0    4.89    1.20
   7  -4   0    3.44    0.96
  -7   4   0    5.25    1.11
  -7   4   0    6.02    1.38
  -7   4   0    4.19    1.48
  -7   4   0    3.36    1.14
  -7   4   0    3.44    1.09
  -7   4   0    4.58    0.86
  -7   4   0    2.18    0.95
  -7   4   0    3.11    0.89
   6  -4   0   13.57    1.94
   6  -4   0   18.80    2.11
   6  -4   0   13.19    2.06
   6  -4   0   13.71    2.07
   6  -4   0   14.42    2.14
   6  -4   0   21.89    2.18
   6  -4   0   14.62    2.01
   6  -4   0   14.23    2.27
  -6   4   0   16.30    2.34
  -6   4   0   12.97    2.27
  -6   4   0   13.40    2.20
  -6   4   0   16.72    2.80
  -6   4   0   13.85    2.20
  -6   4   0   14.61    2.03
  -6   4   0   16.53    2.18
  -6   4   0   17.90    2.36
  -6   4   0   12.38    1.95
   5  -4   0    3.75    0.92
   5  -4   0    4.64    0.95
   5  -4   0    5.43    0.97
   5  -4   0    4.84    0.95
   5  -4   0    5.05    1.16
   5  -4   0    5.55    0.97
   5  -4   0    5.49    1.09
   5  -4   0    3.83    0.94
   5  -4   0    5.17    1.02
   5  -4   0    4.45    1.00
   5  -4   0    5.44    1.02
   5  -4   0    6.05    1.01
   5  -4   0    3.52    1.00
  -5   4   0    3.89    0.99
  -5   4   0    5.37    0.99
  -5   4   0    7.25    1.59
  -5   4   0    6.25    0.96
  -5   4   0    4.67    1.08
  -5   4   0    3.40    0.84
  -5   4   0    5.22    1.11
  -5   4   0    4.91    1.15
  -5   4   0    4.20    0.69
  -5   4   0    4.23    0.74
  -5   4   0    4.64    1.12
  -5   4   0    5.06    1.03
  -5   4   0    4.89    1.04
  -5   4   0    5.76    1.08
   4  -4   0   16.36    2.04
   4  -4   0   12.18    1.84
   4  -4   0   10.31    1.65
   4  -4   0   11.42    1.85
   4  -4   0   12.68    1.78
   4  -4   0   15.50    1.97
   4  -4   0   16.56    1.99
   4  -4   0   12.22    1.78
   4  -4   0   12.29    1.97
   4  -4   0   16.24    2.00
   4  -4   0   14.58    1.85
   4  -4   0   16.17    1.87
   4  -4   0   15.64    1.93
   4  -4   0   15.66    1.94
   4  -4   0   12.37    1.80
   4  -4   0   16.86    1.88
   4  -4   0   17.49    1.89
  -4   4   0   12.02    1.81
  -4   4   0   11.35    1.84
  -4   4   0   15.86    1.77
  -4   4   0   12.59    1.84
  -4   4   0   12.07    1.94
  -4   4   0   14.53    2.00
  -4   4   0   11.22    1.89
  -4   4   0   14.26    1.75
  -4   4   0   12.28    1.78
  -4   4   0   11.37    1.72
  -4   4   0    9.97    1.89
  -4   4   0   11.89    1.87
  -4   4   0   12.00    1.97
  -4   4   0   13.96    1.89
  -4   4   0   17.08    1.85
  -4   4   0   14.90    1.70
  -4   4   0   14.60    1.83
  -4   4   0   18.08    2.00
   3  -4   0    3.75    0.78
   3  -4   0    3.25    0.77
   3  -4   0    3.53    0.78
   3  -4   0    6.11    0.86
   3  -4   0    5.73    0.95
   3  -4   0    3.99    0.84
   3  -4   0    4.30    0.84
   3  -4   0    4.94    0.90
   3  -4   0    5.25    0.96
   3  -4   0    5.25    0.85
   3  -4   0    3.84    0.77
   3  -4   0    2.65    0.74
   3  -4   0    3.66    0.85
   3  -4   0    2.89    0.68
   3  -4   0    2.65    0.71
   3  -4   0    4.14    0.87
   3  -4   0    4.02    0.89
   3  -4   0    5.73    0.95
   3  -4   0    4.85    0.87
   3  -4   0    3.40    0.84
  -3   4   0    4.86    0.79
  -3   4   0    5.19    0.95
  -3   4   0    5.29    0.78
  -3   4   0    4.77    0.88
  -3   4   0    5.31    0.79
  -3   4   0    5.95    0.95
  -3   4   0    4.68    0.78
  -3   4   0    4.57    0.88
  -3   4   0    5.22    0.94
  -3   4   0    3.55    0.76
  -3   4   0    4.68    0.88
  -3   4   0    4.04    0.81
  -3   4   0    5.48    0.81
  -3   4   0    3.37    0.84
  -3   4   0    6.36    0.92
  -3   4   0    4.24    0.78
  -3   4   0    4.23    0.75
   2  -4   0  173.02   20.45
   2  -4   0  196.80   20.48
   2  -4   0  171.26   19.58
   2  -4   0  187.04   19.71
   2  -4   0  183.01   19.51
   2  -4   0  174.52   19.64
   2  -4   0  185.00   20.39
   2  -4   0  187.09   19.48
   2  -4   0  189.68   19.29
   2  -4   0  172.38   18.03
   2  -4   0  172.80   19.32
   2  -4   0  214.49   19.59
   2  -4   0  155.13   20.20
   2  -4   0  167.30   19.71
   2  -4   0  157.05   19.23
   2  -4   0  173.46   20.36
   2  -4   0  169.36   19.25
  -2   4   0  183.01   20.38
  -2   4   0  157.50   19.22
  -2   4   0  183.38   19.31
  -2   4   0  181.88   18.02
  -2   4   0  164.37   19.48
  -2   4   0  196.38   19.44
  -2   4   0  192.98   19.29
  -2   4   0  167.19   19.25
  -2   4   0  201.84   20.27
  -2   4   0  194.98   19.56
  -2   4   0  169.41   19.55
  -2   4   0  171.20   19.66
  -2   4   0  183.04   19.48
  -2   4   0  157.62   19.27
  -2   4   0  206.02   20.49
  -2   4   0  194.16   17.97
  -2   4   0  170.44   19.68
  -2   4   0  196.55   20.16
   1  -4   0   13.46    2.30
   1  -4   0   21.22    2.25
   1  -4   0   23.14    2.38
   1  -4   0   20.02    2.23
   1  -4   0   18.19    2.24
   1  -4   0   19.43    2.27
   1  -4   0   13.41    1.98
   1  -4   0   15.85    2.15
   1  -4   0   21.22    2.30
   1  -4   0   23.95    2.38
   1  -4   0   12.08    2.26
   1  -4   0   20.85    2.37
   1  -4   0   16.83    2.25
   1  -4   0   14.09    2.17
   1  -4   0   21.87    2.30
   1  -4   0   20.47    2.26
   1  -4   0   18.50    2.22
   1  -4   0   19.22    2.17
   1  -4   0   16.34    2.19
   1  -4   0   19.22    2.20
  -1   4   0   18.94    2.21
  -1   4   0   17.85    2.31
  -1   4   0   24.57    2.26
  -1   4   0   20.88    2.28
  -1   4   0   18.13    2.16
  -1   4   0   17.58    2.19
  -1   4   0   18.46    2.25
  -1   4   0   21.62    2.23
  -1   4   0   19.46    2.19
  -1   4   0   22.86    2.26
  -1   4   0   17.94    2.23
  -1   4   0   17.35    2.17
  -1   4   0   19.54    2.28
  -1   4   0   18.32    2.23
  -1   4   0   16.36    2.02
  -1   4   0   22.97    2.44
  -1   4   0   18.82    2.22
  -1   4   0   19.99    2.28
  -1   4   0   19.99    2.23
  -1   4   0   16.09    2.27
  -1   4   0   15.39    2.33
  -1   4   0   19.48    2.16
  -1   4   0   15.85    2.24
  -1   4   0   17.60    1.97
   0  -4   0    0.11    0.27
   0  -4   0    0.27    0.33
   0  -4   0    0.05    0.21
   0  -4   0    0.75    0.32
   0  -4   0    0.03    0.31
   0  -4   0    0.81    0.41
   0  -4   0    0.21    0.31
   0  -4   0    0.08    0.26
   0  -4   0    0.07    0.22
   0  -4   0    0.65    0.32
   0  -4   0    0.01    0.27
   0  -4   0    0.60    0.35
   0  -4   0    0.02    0.30
   0  -4   0    1.06    0.36
   0  -4   0    0.12    0.20
   0  -4   0    0.65    0.33
   0  -4   0   -0.09    0.25
   0  -4   0    0.48    0.33
   0  -4   0   -0.06    0.22
   0  -4   0    0.12    0.29
   0   4   0   -0.10    0.21
   0   4   0    0.01    0.27
   0   4   0    0.14    0.27
   0   4   0    0.61    0.32
   0   4   0    0.40    0.32
   0   4   0   -0.25    0.23
   0   4   0   -0.05    0.19
   0   4   0    0.00    0.30
   0   4   0    0.40    0.30
   0   4   0    0.07    0.33
   0   4   0    0.00    0.30
   0   4   0   -0.13    0.23
   0   4   0   -0.05    0.26
   0   4   0    0.59    0.36
   0   4   0   -0.19    0.23
   0   4   0   -0.29    0.20
   0   4   0    0.33    0.25
   0   4   0   -0.04    0.23
   0   4   0    0.15    0.30
   0   4   0    1.20    0.42
   0   4   0   -0.10    0.30
   0   4   0    0.22    0.23
  -1  -4   0   99.00   10.57
  -1  -4   0  114.38   10.64
  -1  -4   0   99.15   10.60
  -1  -4   0  113.08   10.98
  -1  -4   0   94.48   10.38
  -1  -4   0   90.88   10.45
  -1  -4   0  103.57    9.70
  -1  -4   0   87.19   10.37
  -1  -4   0   78.49   10.44
  -1  -4   0  108.95   10.52
  -1  -4   0   93.07   10.36
  -1  -4   0   89.04   10.52
  -1  -4   0  101.00   11.03
  -1  -4   0   95.49    9.68
  -1  -4   0   99.57   10.51
  -1  -4   0   81.84   10.34
  -1  -4   0   79.55   10.51
   1   4   0   97.10   11.02
   1   4   0   92.25   10.59
   1   4   0   94.33   10.89
   1   4   0   79.71   10.52
   1   4   0   99.53   10.40
   1   4   0   89.97   10.40
   1   4   0   88.66   10.54
   1   4   0  103.22   10.61
   1   4   0  114.71   10.39
   1   4   0   97.84   10.49
   1   4   0  101.36   11.00
   1   4   0   92.55   10.60
   1   4   0   98.33    9.71
   1   4   0   92.26   10.98
   1   4   0  110.80   10.48
   1   4   0   88.65   10.37
   1   4   0   93.67   10.50
   1   4   0  108.50   10.63
   1   4   0  108.34   10.55
   1   4   0   90.03   10.50
  -2  -4   0   45.37    4.85
  -2  -4   0   42.16    5.05
  -2  -4   0   45.62    4.33
  -2  -4   0   41.02    4.74
  -2  -4   0   44.61    4.33
  -2  -4   0   43.46    4.79
  -2  -4   0   43.35    4.91
  -2  -4   0   45.00    4.80
  -2  -4   0   46.11    4.74
  -2  -4   0   35.68    4.78
  -2  -4   0   36.83    4.95
  -2  -4   0   47.50    5.02
  -2  -4   0   41.25    4.82
  -2  -4   0   44.11    5.05
  -2  -4   0   52.40    4.77
  -2  -4   0   37.46    4.82
  -2  -4   0   46.49    4.81
   2   4   0   38.11    4.80
   2   4   0   41.79    5.03
   2   4   0   42.19    5.03
   2   4   0   34.65    4.78
   2   4   0   35.48    4.83
   2   4   0   40.86    4.74
   2   4   0   51.81    5.07
   2   4   0   46.92    4.77
   2   4   0   37.35    4.80
   2   4   0   53.71    4.81
   2   4   0   43.64    4.44
   2   4   0   45.98    4.78
   2   4   0   47.21    4.80
   2   4   0   45.63    4.83
   2   4   0   41.41    4.39
   2   4   0   46.97    4.87
   2   4   0   45.60    4.83
   2   4   0   38.32    4.99
  -3  -4   0  178.84   20.88
  -3  -4   0  161.12   19.62
  -3  -4   0  175.99   20.01
  -3  -4   0  206.50   20.07
  -3  -4   0  178.72   20.78
  -3  -4   0  181.01   20.80
  -3  -4   0  200.83   19.61
  -3  -4   0  155.66   20.07
  -3  -4   0  197.39   19.84
  -3  -4   0  187.01   19.94
  -3  -4   0  192.67   20.68
  -3  -4   0  159.70   19.83
  -3  -4   0  182.63   19.85
  -3  -4   0  174.34   19.67
  -3  -4   0  187.43   19.66
  -3  -4   0  188.83   20.68
  -3  -4   0  192.63   19.95
  -3  -4   0  165.98   20.63
  -3  -4   0  155.84   20.75
   3   4   0  171.00   20.10
   3   4   0  215.09   19.92
   3   4   0  156.78   19.88
   3   4   0  180.26   18.41
   3   4   0  219.15   20.68
   3   4   0  219.57   19.72
   3   4   0  179.40   19.69
   3   4   0  197.64   19.85
   3   4   0  177.35   19.65
   3   4   0  212.14   20.01
   3   4   0  181.37   20.07
   3   4   0  183.93   20.89
   3   4   0  189.06   20.78
   3   4   0  181.09   20.00
  -4  -4   0   87.87   10.74
  -4  -4   0   97.43   11.36
  -4  -4   0  116.87   10.88
  -4  -4   0  105.43   11.44
  -4  -4   0  105.94   11.41
  -4  -4   0  100.41   11.29
  -4  -4   0  102.39   10.72
  -4  -4   0   85.23   11.43
  -4  -4   0   98.87   10.99
  -4  -4   0  100.67   10.77
  -4  -4   0  115.15   11.46
  -4  -4   0  105.14   10.98
  -4  -4   0   85.56   10.97
  -4  -4   0  100.65   11.45
   4   4   0  103.75   10.94
   4   4   0   92.30   10.81
   4   4   0  103.76   10.10
   4   4   0   93.83   10.82
   4   4   0  109.93   11.04
   4   4   0  113.50   11.39
   4   4   0  117.92   11.10
   4   4   0  108.49   11.45
   4   4   0   90.68   10.79
   4   4   0   90.37   10.96
   4   4   0   94.56   10.81
   4   4   0   98.57   11.42
   4   4   0   92.32   10.91
   4   4   0   92.30   10.89
   4   4   0   98.21   10.98
   4   4   0  112.01   11.52
  -5  -4   0  104.04   12.23
  -5  -4   0  120.12   12.25
  -5  -4   0   93.30   11.76
  -5  -4   0  127.12   11.60
  -5  -4   0  104.03   11.43
  -5  -4   0  107.53   11.69
  -5  -4   0   99.36   12.13
  -5  -4   0  101.35   11.71
  -5  -4   0   97.27   12.18
  -5  -4   0   85.62   12.22
  -5  -4   0  107.19   11.42
   5   4   0  115.36   12.30
   5   4   0  103.97   11.81
   5   4   0  115.80   11.55
   5   4   0  116.02   11.79
   5   4   0  104.82   10.76
   5   4   0  107.90   11.54
   5   4   0  107.61   11.72
   5   4   0  105.47   12.18
   5   4   0   95.41   12.11
   5   4   0  108.92   11.56
   5   4   0  110.15   11.57
   5   4   0  119.71   11.61
   5   4   0   98.11   11.65
   5   4   0  127.13   11.80
   5   4   0  102.07   11.78
  -6  -4   0   24.37    3.17
  -6  -4   0   25.12    3.41
  -6  -4   0   29.89    3.47
  -6  -4   0   30.41    3.55
  -6  -4   0   31.22    3.16
  -6  -4   0   32.23    3.20
  -6  -4   0   23.70    3.50
  -6  -4   0   27.08    3.12
  -6  -4   0   27.75    3.13
  -6  -4   0   36.33    3.55
  -6  -4   0   28.37    3.49
   6   4   0   28.76    3.27
   6   4   0   21.54    2.95
   6   4   0   32.85    3.31
   6   4   0   27.10    3.23
   6   4   0   29.56    3.35
   6   4   0   31.29    3.26
   6   4   0   25.85    3.28
   6   4   0   28.99    3.31
   6   4   0   24.63    3.20
   6   4   0   24.05    3.44
   6   4   0   32.01    3.38
   6   4   0   32.64    3.31
   6   4   0   23.88    3.36
   6   4   0   32.68    3.33
  -7  -4   0   39.26    3.83
  -7  -4   0   32.89    4.28
  -7  -4   0   33.27    3.85
  -7  -4   0   41.97    4.24
  -7  -4   0   31.33    4.14
  -7  -4   0   35.12    4.26
  -7  -4   0   29.86    4.17
  -7  -4   0   40.01    4.38
   7   4   0   31.13    3.97
   7   4   0   37.39    3.98
   7   4   0   36.08    4.00
   7   4   0   30.02    3.96
   7   4   0   31.89    3.93
   7   4   0   30.39    3.93
   7   4   0   34.94    3.64
   7   4   0   32.33    3.91
   7   4   0   32.68    4.21
   7   4   0   34.97    3.92
  -8  -4   0    0.99    0.36
  -8  -4   0    1.60    0.40
  -8  -4   0    0.61    0.59
  -8  -4   0    1.62    0.73
  -8  -4   0    1.02    0.57
  -8  -4   0    1.30    0.80
  -8  -4   0    0.69    0.68
   8   4   0    0.89    0.53
   8   4   0    1.14    0.65
   8   4   0    0.65    0.49
   8   4   0    0.84    0.66
   8   4   0    1.12    0.62
   8   4   0    1.23    0.56
   8   4   0    0.94    0.53
   8   4   0    1.54    0.47
  -9  -4   0   19.74    2.75
  -9  -4   0   15.24    2.31
  -9  -4   0   17.16    2.70
  -9  -4   0   17.12    1.88
  -9  -4   0   18.27    2.42
  -9  -4   0   17.92    2.68
   9   4   0   17.87    2.38
   9   4   0   15.75    2.00
   9   4   0   15.99    2.24
   9   4   0   14.63    2.19
   9   4   0   16.03    2.42
 -10  -4   0    1.53    0.84
 -10  -4   0    1.48    0.74
 -10  -4   0    1.79    0.85
 -10  -4   0    1.95    1.04
 -10  -4   0    0.55    0.83
 -10  -4   0    0.64    0.96
  10   4   0    2.19    0.84
  10   4   0    1.48    0.79
  10   4   0    0.99    0.64
 -11  -4   0    4.18    1.58
 -11  -4   0    4.90    1.17
 -11  -4   0    5.63    1.57
  11   4   0    5.41    1.16
  -8   5   0   28.87    3.79
  -8   5   0   26.06    3.34
  -8   5   0   26.96    3.26
  -8   5   0   26.34    3.66
  -8   5   0   26.56    4.44
   7  -5   0   -0.40    0.57
   7  -5   0    0.26    0.65
  -7   5   0   -0.45    0.50
  -7   5   0   -0.66    0.92
  -7   5   0    0.95    0.55
  -7   5   0    0.07    0.66
  -7   5   0    0.90    0.73
  -7   5   0   -1.20    0.80
  -7   5   0    0.58    0.88
   6  -5   0    4.75    0.99
   6  -5   0    2.47    0.85
   6  -5   0    2.70    0.86
   6  -5   0    1.88    0.75
  -6   5   0    1.76    0.86
  -6   5   0    2.88    0.88
  -6   5   0    1.56    1.13
  -6   5   0    2.35    0.76
  -6   5   0    1.13    0.90
  -6   5   0    2.41    0.78
  -6   5   0    3.62    1.01
   5  -5   0    0.91    0.51
   5  -5   0    0.43    0.51
   5  -5   0   -0.97    0.53
   5  -5   0    0.41    0.56
   5  -5   0   -0.11    0.50
   5  -5   0    0.10    0.49
   5  -5   0   -0.04    0.48
   5  -5   0    0.77    0.55
  -5   5   0    0.37    0.48
  -5   5   0    0.05    0.44
  -5   5   0    0.80    0.78
  -5   5   0   -0.18    0.54
  -5   5   0    0.30    0.62
  -5   5   0    0.51    0.50
  -5   5   0   -0.25    0.58
  -5   5   0    0.59    0.45
   4  -5   0   -0.10    0.35
   4  -5   0   -0.36    0.40
   4  -5   0    0.22    0.41
   4  -5   0   -0.09    0.44
   4  -5   0    0.87    0.57
   4  -5   0    0.20    0.41
   4  -5   0    0.39    0.49
   4  -5   0   -0.74    0.33
   4  -5   0   -0.03    0.42
   4  -5   0    0.37    0.45
   4  -5   0    0.15    0.41
   4  -5   0   -0.48    0.30
   4  -5   0    0.43    0.50
   4  -5   0    0.24    0.42
  -4   5   0   -0.11    0.36
  -4   5   0   -0.41    0.34
  -4   5   0    0.22    0.35
  -4   5   0    0.12    0.34
  -4   5   0   -0.23    0.37
  -4   5   0   -0.42    0.36
  -4   5   0   -0.29    0.34
  -4   5   0    0.33    0.46
  -4   5   0   -0.27    0.48
  -4   5   0    0.11    0.45
  -4   5   0   -0.10    0.47
  -4   5   0    0.79    0.57
   3  -5   0  140.26   16.62
   3  -5   0  157.25   16.62
   3  -5   0  167.30   16.67
   3  -5   0  175.06   17.51
   3  -5   0  161.99   16.68
   3  -5   0  145.28   17.03
   3  -5   0  159.91   16.73
   3  -5   0  137.57   16.89
   3  -5   0  170.10   17.70
   3  -5   0  125.28   16.91
   3  -5   0  159.77   17.66
   3  -5   0  146.88   16.81
   3  -5   0  160.29   15.58
   3  -5   0  143.14   16.82
   3  -5   0  163.35   17.61
   3  -5   0  161.83   17.68
   3  -5   0  158.65   16.84
   3  -5   0  149.65   17.02
   3  -5   0  153.69   16.88
  -3   5   0  124.40   17.41
  -3   5   0  155.17   16.96
  -3   5   0  165.24   16.80
  -3   5   0  153.86   16.69
  -3   5   0  144.02   16.99
  -3   5   0  181.41   16.66
  -3   5   0  153.98   17.36
  -3   5   0  183.36   17.08
  -3   5   0  138.62   17.00
  -3   5   0  186.44   17.71
  -3   5   0  139.06   17.61
  -3   5   0  140.73   16.83
  -3   5   0  144.16   16.76
  -3   5   0  144.77   16.56
  -3   5   0  160.73   16.87
   2  -5   0   19.09    2.41
   2  -5   0   14.77    2.44
   2  -5   0   16.86    2.47
   2  -5   0   17.67    2.32
   2  -5   0   17.28    2.40
   2  -5   0   19.43    2.45
   2  -5   0   20.84    2.19
   2  -5   0   20.32    2.50
   2  -5   0   17.90    2.37
   2  -5   0   22.32    2.48
   2  -5   0   19.99    2.39
   2  -5   0   15.88    2.47
   2  -5   0   18.84    2.33
   2  -5   0   22.06    2.42
   2  -5   0   17.34    2.36
   2  -5   0   23.41    2.54
   2  -5   0   16.74    2.50
   2  -5   0   15.73    2.39
   2  -5   0   19.34    2.37
   2  -5   0   20.58    2.37
  -2   5   0   20.26    2.51
  -2   5   0   18.81    2.37
  -2   5   0   24.21    2.58
  -2   5   0   18.77    2.44
  -2   5   0   19.02    2.42
  -2   5   0   22.64    2.53
  -2   5   0   22.88    2.40
  -2   5   0   21.02    2.40
  -2   5   0   24.40    2.64
  -2   5   0   20.51    2.41
  -2   5   0   17.26    2.02
  -2   5   0   17.81    2.44
  -2   5   0   19.82    2.37
  -2   5   0   23.00    2.50
  -2   5   0   16.84    2.50
  -2   5   0   13.18    2.32
  -2   5   0   21.76    2.38
  -2   5   0   16.90    2.33
  -2   5   0   17.47    2.30
  -2   5   0   20.65    2.32
  -2   5   0   23.64    2.40
  -2   5   0   20.12    2.32
   1  -5   0    3.27    0.61
   1  -5   0    3.07    0.70
   1  -5   0    3.30    0.74
   1  -5   0    4.29    0.76
   1  -5   0    3.82    0.80
   1  -5   0    4.76    0.88
   1  -5   0    2.44    0.74
   1  -5   0    4.56    0.75
   1  -5   0    3.81    0.78
   1  -5   0    3.93    0.75
   1  -5   0    2.33    0.70
   1  -5   0    3.45    0.70
   1  -5   0    4.04    0.81
   1  -5   0    2.43    0.57
   1  -5   0    3.90    0.64
   1  -5   0    3.92    0.85
   1  -5   0    2.50    0.67
   1  -5   0    3.18    0.80
   1  -5   0    2.54    0.67
   1  -5   0    2.58    0.64
  -1   5   0    3.79    0.78
  -1   5   0    3.51    0.70
  -1   5   0    2.91    0.72
  -1   5   0    3.77    0.79
  -1   5   0    3.25    0.70
  -1   5   0    3.88    0.79
  -1   5   0    3.70    0.68
  -1   5   0    3.18    0.78
  -1   5   0    3.83    0.70
  -1   5   0    2.53    0.77
  -1   5   0    3.87    0.73
  -1   5   0    2.34    0.61
  -1   5   0    3.79    0.87
  -1   5   0    4.05    0.56
  -1   5   0    2.64    0.69
  -1   5   0    3.80    0.73
  -1   5   0    3.37    0.64
  -1   5   0    3.63    0.66
  -1   5   0    4.25    0.78
  -1   5   0    3.10    0.70
  -1   5   0    2.38    0.65
  -1   5   0    3.87    0.76
   0  -5   0    2.02    0.50
   0  -5   0    2.30    0.52
   0  -5   0    1.32    0.52
   0  -5   0    1.28    0.49
   0  -5   0    3.14    0.68
   0  -5   0    2.17    0.62
   0  -5   0    2.36    0.54
   0  -5   0    1.25    0.49
   0  -5   0    0.97    0.46
   0  -5   0    3.43    0.70
   0  -5   0    1.83    0.55
   0  -5   0    1.75    0.54
   0  -5   0    1.22    0.48
   0  -5   0    1.84    0.46
   0  -5   0    3.43    0.50
   0  -5   0    0.82    0.44
   0  -5   0    2.05    0.56
   0  -5   0    2.32    0.53
   0  -5   0    3.06    0.65
   0  -5   0    2.86    0.59
   0  -5   0    2.13    0.57
   0   5   0    2.44    0.57
   0   5   0    1.83    0.55
   0   5   0    1.78    0.53
   0   5   0    2.02    0.56
   0   5   0    2.46    0.60
   0   5   0    1.49    0.50
   0   5   0    2.76    0.58
   0   5   0    2.42    0.55
   0   5   0    2.01    0.66
   0   5   0    3.04    0.58
   0   5   0    1.55    0.55
   0   5   0    2.07    0.48
   0   5   0    1.94    0.49
   0   5   0    2.67    0.61
   0   5   0    2.01    0.62
   0   5   0    1.69    0.53
   0   5   0    3.39    0.66
   0   5   0    2.15    0.55
   0   5   0    2.24    0.62
   0   5   0    1.13    0.44
   0   5   0    1.66    0.50
   0   5   0    2.67    0.46
  -1  -5   0   33.74    4.45
  -1  -5   0   36.72    4.24
  -1  -5   0   37.20    4.49
  -1  -5   0   42.02    4.30
  -1  -5   0   38.71    4.34
  -1  -5   0   36.68    4.51
  -1  -5   0   38.10    3.90
  -1  -5   0   35.91    4.30
  -1  -5   0   45.69    4.51
  -1  -5   0   39.22    4.33
  -1  -5   0   34.19    4.23
  -1  -5   0   33.61    4.20
  -1  -5   0   45.35    4.25
  -1  -5   0   32.55    4.27
  -1  -5   0   35.56    4.26
  -1  -5   0   41.90    4.31
  -1  -5   0   34.20    4.20
  -1  -5   0   36.98    4.49
  -1  -5   0   36.77    4.27
  -1  -5   0   36.56    4.28
  -1  -5   0   39.96    4.28
   1   5   0   33.65    4.31
   1   5   0   38.39    4.28
   1   5   0   35.48    4.21
   1   5   0   31.12    4.24
   1   5   0   35.34    4.28
   1   5   0   35.90    4.20
   1   5   0   43.80    4.39
   1   5   0   42.78    4.29
   1   5   0   38.59    4.29
   1   5   0   42.14    4.54
   1   5   0   38.84    4.27
   1   5   0   38.54    4.22
   1   5   0   43.14    4.48
   1   5   0   33.39    3.93
   1   5   0   38.32    4.33
   1   5   0   35.61    3.91
   1   5   0   36.56    3.92
   1   5   0   46.75    4.30
   1   5   0   40.54    4.51
   1   5   0   33.04    4.21
  -2  -5   0  157.98   14.25
  -2  -5   0  137.33   14.37
  -2  -5   0  147.80   13.23
  -2  -5   0  129.49   14.36
  -2  -5   0  121.51   14.17
  -2  -5   0  127.57   14.35
  -2  -5   0  135.99   15.10
  -2  -5   0  120.50   14.32
  -2  -5   0  111.01   14.19
  -2  -5   0  110.52   14.47
  -2  -5   0  156.28   15.11
  -2  -5   0  120.21   14.18
  -2  -5   0  122.94   14.92
  -2  -5   0  128.57   14.49
  -2  -5   0  127.00   13.21
  -2  -5   0  118.91   14.48
  -2  -5   0  126.48   14.94
  -2  -5   0  142.42   14.49
  -2  -5   0  143.54   14.44
  -2  -5   0  153.58   14.80
  -2  -5   0  128.44   15.06
   2   5   0  136.32   14.41
   2   5   0  126.31   14.94
   2   5   0  143.92   14.47
   2   5   0  122.55   15.08
   2   5   0  134.25   14.25
   2   5   0  119.54   14.23
   2   5   0  126.69   14.35
   2   5   0  141.52   15.05
   2   5   0  119.44   14.36
   2   5   0  142.57   15.07
   2   5   0  129.50   14.45
   2   5   0  126.83   14.20
   2   5   0  148.24   14.56
   2   5   0  126.74   14.44
   2   5   0  147.85   14.26
   2   5   0  125.67   13.30
   2   5   0  139.33   13.29
  -3  -5   0    6.28    0.92
  -3  -5   0    5.09    0.86
  -3  -5   0    3.21    0.70
  -3  -5   0    4.36    0.86
  -3  -5   0    5.90    0.78
  -3  -5   0    4.49    0.76
  -3  -5   0    5.03    0.85
  -3  -5   0    4.42    0.71
  -3  -5   0    4.72    0.71
  -3  -5   0    5.81    0.75
  -3  -5   0    3.55    0.69
  -3  -5   0    4.44    0.77
  -3  -5   0    5.17    0.89
  -3  -5   0    3.98    0.70
  -3  -5   0    4.19    0.79
   3   5   0    4.12    0.78
   3   5   0    4.48    0.81
   3   5   0    4.56    0.82
   3   5   0    4.98    0.77
   3   5   0    5.20    0.80
   3   5   0    4.62    0.62
   3   5   0    3.77    0.80
   3   5   0    4.96    0.79
   3   5   0    5.07    0.82
   3   5   0    6.57    0.83
   3   5   0    6.88    0.90
   3   5   0    4.88    0.85
   3   5   0    4.76    0.87
   3   5   0    5.27    0.74
   3   5   0    4.98    0.85
   3   5   0    5.20    0.85
   3   5   0    4.91    0.84
   3   5   0    4.48    0.78
  -4  -5   0   -0.03    0.27
  -4  -5   0    0.31    0.21
  -4  -5   0    0.35    0.29
  -4  -5   0    0.24    0.31
  -4  -5   0    0.37    0.28
  -4  -5   0   -0.16    0.29
  -4  -5   0   -0.17    0.25
  -4  -5   0   -0.14    0.35
  -4  -5   0    0.18    0.25
  -4  -5   0    0.33    0.24
  -4  -5   0   -0.20    0.27
  -4  -5   0    0.31    0.28
  -4  -5   0    0.07    0.23
  -4  -5   0    0.02    0.30
  -4  -5   0    0.37    0.23
  -4  -5   0    0.45    0.27
  -4  -5   0   -0.34    0.27
   4   5   0    0.31    0.41
   4   5   0    0.44    0.27
   4   5   0    0.13    0.28
   4   5   0    0.21    0.33
   4   5   0   -0.15    0.25
   4   5   0   -0.15    0.27
   4   5   0    0.35    0.30
   4   5   0   -0.36    0.29
   4   5   0   -0.04    0.26
   4   5   0    0.24    0.34
   4   5   0   -0.11    0.25
   4   5   0   -0.08    0.27
   4   5   0    0.46    0.20
   4   5   0    0.31    0.38
   4   5   0    0.19    0.29
   4   5   0   -0.02    0.30
   4   5   0    0.40    0.30
  -5  -5   0    0.46    0.31
  -5  -5   0    0.66    0.26
  -5  -5   0   -0.08    0.31
  -5  -5   0    0.76    0.38
  -5  -5   0    0.99    0.45
  -5  -5   0    0.74    0.48
  -5  -5   0    0.63    0.29
  -5  -5   0   -0.20    0.25
  -5  -5   0    0.71    0.43
  -5  -5   0    1.34    0.49
  -5  -5   0   -0.07    0.42
  -5  -5   0    0.21    0.22
  -5  -5   0    0.33    0.28
  -5  -5   0    0.75    0.21
   5   5   0    0.10    0.41
   5   5   0    0.49    0.37
   5   5   0    0.31    0.30
   5   5   0    0.49    0.35
   5   5   0    0.16    0.30
   5   5   0    0.43    0.23
   5   5   0    0.34    0.35
   5   5   0    0.13    0.30
   5   5   0    0.84    0.42
   5   5   0    0.75    0.46
   5   5   0    0.27    0.34
   5   5   0    0.05    0.40
   5   5   0    0.03    0.25
   5   5   0    0.38    0.31
   5   5   0    0.39    0.32
  -6  -5   0   27.77    3.91
  -6  -5   0   36.83    3.94
  -6  -5   0   41.13    4.27
  -6  -5   0   36.59    3.93
  -6  -5   0   37.55    4.25
  -6  -5   0   32.28    4.18
  -6  -5   0   37.57    3.93
  -6  -5   0   40.20    4.29
  -6  -5   0   40.29    4.40
  -6  -5   0   35.50    4.28
   6   5   0   34.07    4.01
   6   5   0   30.47    4.17
   6   5   0   26.43    4.01
   6   5   0   35.76    3.99
   6   5   0   39.53    3.71
   6   5   0   34.65    4.10
   6   5   0   27.04    3.94
   6   5   0   39.57    4.30
   6   5   0   36.63    4.05
   6   5   0   30.89    4.03
   6   5   0   31.53    3.97
   6   5   0   42.35    4.07
  -7  -5   0   51.46    6.87
  -7  -5   0   60.92    7.06
  -7  -5   0   53.07    6.55
  -7  -5   0   67.78    7.04
  -7  -5   0   67.10    7.05
  -7  -5   0   75.18    7.21
   7   5   0   58.31    6.61
   7   5   0   54.76    7.03
   7   5   0   60.05    6.68
   7   5   0   59.21    6.71
   7   5   0   51.82    6.60
   7   5   0   61.42    6.18
   7   5   0   59.83    6.76
  -8  -5   0    0.19    0.36
  -8  -5   0    0.74    0.33
  -8  -5   0    0.64    0.51
  -8  -5   0    2.31    0.90
  -8  -5   0    1.02    0.69
  -8  -5   0    1.24    0.63
  -8  -5   0    0.51    0.74
  -8  -5   0    1.18    0.59
   8   5   0    1.09    0.47
   8   5   0    0.51    0.50
   8   5   0    0.27    0.45
   8   5   0    0.65    0.60
   8   5   0    1.14    0.63
   8   5   0    0.90    0.47
  -9  -5   0    2.94    1.08
  -9  -5   0    3.06    0.54
  -9  -5   0    3.95    1.22
  -9  -5   0    3.23    1.09
  -9  -5   0    3.37    0.55
  -9  -5   0    2.96    0.87
  -9  -5   0    3.11    1.09
   9   5   0    3.19    0.92
   9   5   0    4.74    1.11
   9   5   0    1.70    0.85
   9   5   0    4.17    0.94
   9   5   0    3.06    0.86
   9   5   0    2.90    0.72
 -10  -5   0   16.76    2.55
 -10  -5   0   19.37    2.99
 -10  -5   0   14.68    2.82
 -10  -5   0   19.95    3.01
 -10  -5   0   19.90    2.66
  10   5   0   16.47    2.45
  10   5   0   22.52    2.72
  10   5   0   17.18    2.26
 -11  -5   0    3.97    1.49
 -11  -5   0    5.56    1.25
 -11  -5   0    6.88    1.77
  11   5   0    4.11    1.11
  -7   6   0    1.93    1.39
  -7   6   0    2.53    1.05
  -7   6   0    3.54    1.00
  -7   6   0    3.41    0.95
   6  -6   0   20.13    2.81
  -6   6   0   18.54    2.92
  -6   6   0   22.73    3.15
  -6   6   0   17.61    3.48
  -6   6   0   23.10    2.75
  -6   6   0   21.75    2.78
   5  -6   0   65.86    7.84
   5  -6   0   68.48    8.25
   5  -6   0   78.20    8.09
   5  -6   0   70.09    7.85
  -5   6   0   72.45    8.29
  -5   6   0   62.57    7.96
  -5   6   0   79.67    8.20
  -5   6   0   72.09    8.45
  -5   6   0   65.86    7.84
  -5   6   0   64.40    7.75
  -5   6   0   68.33    8.16
   4  -6   0   29.43    3.91
   4  -6   0   40.12    3.93
   4  -6   0   35.80    4.20
   4  -6   0   29.73    3.91
   4  -6   0   31.84    4.07
   4  -6   0   27.73    3.83
   4  -6   0   28.61    3.88
   4  -6   0   26.37    3.79
  -4   6   0   33.62    4.07
  -4   6   0   37.11    3.89
  -4   6   0   37.88    4.00
  -4   6   0   31.19    3.88
  -4   6   0   34.21    4.25
  -4   6   0   35.37    4.10
  -4   6   0   28.67    3.89
   3  -6   0    8.23    1.39
   3  -6   0    9.71    1.52
   3  -6   0    8.14    1.43
   3  -6   0    7.36    1.46
   3  -6   0    8.80    1.38
   3  -6   0    9.19    1.29
   3  -6   0    9.32    1.43
   3  -6   0   10.42    1.48
   3  -6   0    8.62    1.33
   3  -6   0    9.42    1.53
   3  -6   0    8.82    1.43
   3  -6   0   12.34    1.60
   3  -6   0   10.64    1.47
   3  -6   0    9.84    1.53
   3  -6   0    8.84    1.43
  -3   6   0   11.56    1.69
  -3   6   0    8.06    1.40
  -3   6   0    7.42    1.45
  -3   6   0    9.15    1.48
  -3   6   0    7.56    1.48
  -3   6   0    8.73    1.37
  -3   6   0    8.28    1.27
  -3   6   0    9.66    1.46
  -3   6   0    7.14    1.28
  -3   6   0    7.09    1.40
  -3   6   0    6.97    1.44
  -3   6   0    7.68    1.57
   2  -6   0   59.09    6.05
   2  -6   0   62.76    6.94
   2  -6   0   47.92    6.53
   2  -6   0   75.63    6.62
   2  -6   0   63.12    6.56
   2  -6   0   62.55    6.05
   2  -6   0   55.08    6.60
   2  -6   0   75.94    7.03
   2  -6   0   56.99    6.60
   2  -6   0   65.86    6.69
   2  -6   0   58.00    6.89
   2  -6   0   51.34    6.78
   2  -6   0   59.77    6.51
   2  -6   0   63.38    6.97
   2  -6   0   47.25    6.50
   2  -6   0   56.23    6.48
   2  -6   0   55.81    6.60
   2  -6   0   60.08    6.63
   2  -6   0   55.32    6.54
  -2   6   0   71.66    6.98
  -2   6   0   44.93    6.46
  -2   6   0   64.02    6.59
  -2   6   0   53.93    5.87
  -2   6   0   54.47    6.52
  -2   6   0   47.92    6.41
  -2   6   0   54.21    6.63
  -2   6   0   57.53    6.51
  -2   6   0   59.85    6.97
  -2   6   0   59.05    6.54
  -2   6   0   63.93    6.66
  -2   6   0   63.13    6.86
  -2   6   0   64.12    6.66
  -2   6   0   60.27    6.46
  -2   6   0   50.23    6.86
  -2   6   0   45.98    6.45
  -2   6   0   53.20    6.64
   1  -6   0    9.96    1.48
   1  -6   0   11.10    1.42
   1  -6   0   10.04    1.51
   1  -6   0    7.63    1.33
   1  -6   0    6.47    1.34
   1  -6   0   10.60    1.43
   1  -6   0   10.46    1.35
   1  -6   0    9.16    1.49
   1  -6   0   10.01    1.38
   1  -6   0    9.75    1.39
   1  -6   0    7.83    1.31
   1  -6   0    8.87    1.49
   1  -6   0    8.26    1.20
   1  -6   0    9.98    1.50
   1  -6   0    9.58    1.25
   1  -6   0   10.08    1.40
   1  -6   0    9.56    1.40
  -1   6   0    7.63    1.50
  -1   6   0   10.58    1.56
  -1   6   0    8.33    1.44
  -1   6   0   11.35    1.46
  -1   6   0    8.83    1.33
  -1   6   0   10.66    1.32
  -1   6   0   10.13    1.35
  -1   6   0    6.69    1.08
  -1   6   0    9.03    1.36
  -1   6   0    9.77    1.45
  -1   6   0    7.57    1.31
  -1   6   0   11.72    1.42
  -1   6   0    7.04    1.29
  -1   6   0   11.74    1.45
  -1   6   0    8.18    1.42
  -1   6   0    7.71    1.36
  -1   6   0    6.11    1.34
  -1   6   0    8.82    1.36
  -1   6   0   10.12    1.37
   0  -6   0   16.28    1.96
   0  -6   0   13.35    1.87
   0  -6   0   13.84    1.85
   0  -6   0   12.82    1.95
   0  -6   0   13.89    1.81
   0  -6   0   12.97    1.87
   0  -6   0   15.52    1.73
   0  -6   0   10.69    1.90
   0  -6   0   12.25    1.75
   0  -6   0   14.43    1.91
   0  -6   0   10.55    1.78
   0  -6   0   11.33    1.78
   0  -6   0   12.25    1.79
   0  -6   0   14.82    1.83
   0  -6   0   10.18    1.75
   0  -6   0   14.09    1.63
   0  -6   0    9.86    1.88
   0  -6   0   15.41    1.81
   0   6   0   12.23    1.90
   0   6   0   12.01    1.78
   0   6   0   14.06    1.76
   0   6   0   11.19    1.80
   0   6   0   17.35    1.83
   0   6   0   15.52    1.82
   0   6   0   14.49    1.88
   0   6   0   14.04    1.59
   0   6   0   17.42    1.72
   0   6   0   12.10    1.77
   0   6   0   14.84    1.81
   0   6   0   17.54    1.87
   0   6   0   12.61    1.82
   0   6   0   13.56    1.80
   0   6   0   13.18    1.98
   0   6   0   12.95    1.85
   0   6   0   18.05    1.95
   0   6   0   13.17    1.83
   0   6   0   17.46    1.96
   0   6   0   16.83    2.03
  -1  -6   0  345.31   35.52
  -1  -6   0  328.01   36.71
  -1  -6   0  274.15   35.32
  -1  -6   0  340.91   35.51
  -1  -6   0  327.77   34.99
  -1  -6   0  337.45   34.96
  -1  -6   0  325.62   35.37
  -1  -6   0  361.18   36.99
  -1  -6   0  354.35   35.70
  -1  -6   0  303.52   32.73
  -1  -6   0  342.43   37.11
  -1  -6   0  324.91   35.67
  -1  -6   0  366.09   35.73
  -1  -6   0  285.00   36.79
  -1  -6   0  334.29   35.62
  -1  -6   0  350.88   36.97
  -1  -6   0  319.49   35.23
   1   6   0  290.00   34.94
   1   6   0  334.64   34.92
   1   6   0  295.74   34.99
   1   6   0  299.80   35.35
   1   6   0  361.49   32.73
   1   6   0  335.72   34.94
   1   6   0  316.71   32.76
   1   6   0  321.57   35.21
   1   6   0  362.63   35.56
   1   6   0  329.24   35.65
   1   6   0  308.95   35.51
   1   6   0  343.26   32.75
   1   6   0  307.70   34.99
   1   6   0  336.36   35.38
  -2  -6   0   10.28    1.53
  -2  -6   0   11.62    1.19
  -2  -6   0    8.76    1.50
  -2  -6   0    8.44    1.38
  -2  -6   0   11.10    1.41
  -2  -6   0   10.09    1.47
  -2  -6   0    9.76    1.46
  -2  -6   0   13.69    1.67
  -2  -6   0    8.96    1.37
  -2  -6   0   10.43    1.48
  -2  -6   0   11.44    1.41
  -2  -6   0   10.63    1.25
  -2  -6   0   10.42    1.44
  -2  -6   0   12.88    1.46
  -2  -6   0   10.49    1.16
  -2  -6   0    7.37    1.38
  -2  -6   0   11.62    1.41
  -2  -6   0   10.91    1.46
  -2  -6   0    9.86    1.53
  -2  -6   0   12.79    1.43
   2   6   0   12.34    1.60
   2   6   0   10.96    1.58
   2   6   0   10.10    1.46
   2   6   0    9.55    1.32
   2   6   0    8.85    1.45
   2   6   0    7.62    1.45
   2   6   0    9.07    1.45
   2   6   0   10.32    1.45
   2   6   0   10.81    1.53
   2   6   0   11.03    1.32
   2   6   0   11.72    1.42
   2   6   0   11.69    1.46
   2   6   0    8.94    1.52
   2   6   0   12.25    1.53
   2   6   0    9.06    1.24
   2   6   0   11.42    1.52
   2   6   0    9.77    1.44
   2   6   0    9.15    1.48
   2   6   0   11.18    1.46
   2   6   0    9.76    1.43
  -3  -6   0    5.24    0.87
  -3  -6   0    5.05    1.00
  -3  -6   0    4.96    0.88
  -3  -6   0    4.98    0.75
  -3  -6   0    4.58    0.80
  -3  -6   0    3.70    0.93
  -3  -6   0    4.17    0.93
  -3  -6   0    3.39    0.76
  -3  -6   0    5.65    0.85
  -3  -6   0    5.15    0.91
  -3  -6   0    6.36    1.00
  -3  -6   0    6.25    0.88
  -3  -6   0    3.33    0.79
  -3  -6   0    4.45    0.99
  -3  -6   0    4.16    0.88
   3   6   0    4.92    0.90
   3   6   0    7.18    1.04
   3   6   0    4.69    0.97
   3   6   0    6.46    0.92
   3   6   0    8.48    1.07
   3   6   0    3.98    0.93
   3   6   0    5.45    0.96
   3   6   0    6.62    1.03
   3   6   0    6.34    0.77
   3   6   0    4.60    0.93
   3   6   0    5.19    0.92
   3   6   0    5.87    0.82
   3   6   0    3.46    0.83
   3   6   0    5.04    0.95
   3   6   0    5.50    0.82
   3   6   0    5.14    0.97
   3   6   0    6.58    0.95
   3   6   0    4.78    0.90
  -4  -6   0  117.04   13.57
  -4  -6   0  134.21   13.51
  -4  -6   0  134.41   14.16
  -4  -6   0  106.68   14.09
  -4  -6   0  124.01   13.44
  -4  -6   0  133.96   13.39
  -4  -6   0  116.33   13.54
  -4  -6   0  119.78   14.18
  -4  -6   0  122.37   13.94
  -4  -6   0  120.96   13.27
  -4  -6   0  126.47   13.65
  -4  -6   0  124.83   14.01
  -4  -6   0  129.01   13.36
  -4  -6   0  118.41   14.04
   4   6   0  117.10   14.00
   4   6   0  109.82   14.09
   4   6   0  130.28   13.66
   4   6   0  139.38   13.69
   4   6   0  128.52   12.49
   4   6   0  120.14   13.57
   4   6   0  121.80   13.38
   4   6   0  124.20   13.58
   4   6   0  146.88   13.44
   4   6   0  124.43   14.17
   4   6   0  114.63   13.38
   4   6   0  110.92   12.42
   4   6   0  115.66   14.11
   4   6   0  127.36   13.55
   4   6   0  126.84   13.37
  -5  -6   0    3.08    0.57
  -5  -6   0    3.63    0.86
  -5  -6   0    3.28    0.64
  -5  -6   0    3.45    0.77
  -5  -6   0    4.38    0.88
  -5  -6   0    3.98    0.71
  -5  -6   0    3.72    0.75
  -5  -6   0    4.79    0.68
  -5  -6   0    4.11    0.87
  -5  -6   0    2.86    0.78
  -5  -6   0    4.32    0.75
  -5  -6   0    2.44    0.65
  -5  -6   0    3.59    0.60
  -5  -6   0    3.88    0.69
   5   6   0    2.90    0.74
   5   6   0    4.87    0.84
   5   6   0    3.44    0.77
   5   6   0    3.60    0.82
   5   6   0    5.01    0.83
   5   6   0    3.21    0.57
   5   6   0    3.95    0.86
   5   6   0    3.82    0.81
   5   6   0    4.85    0.80
   5   6   0    3.91    0.82
   5   6   0    3.14    0.79
   5   6   0    3.51    0.84
   5   6   0    4.11    0.69
   5   6   0    5.32    0.91
   5   6   0    3.79    0.78
  -6  -6   0   79.89    9.81
  -6  -6   0   91.16    9.12
  -6  -6   0   91.73    9.34
  -6  -6   0   74.40    9.81
  -6  -6   0   83.66    9.51
  -6  -6   0   86.59    9.83
  -6  -6   0   84.65    9.77
  -6  -6   0   87.26    9.09
  -6  -6   0   72.31    9.70
  -6  -6   0   83.97    9.28
  -6  -6   0   75.78    9.33
   6   6   0   90.33    8.64
   6   6   0   84.16    9.37
   6   6   0   78.94    9.39
   6   6   0   92.01    9.29
   6   6   0   73.84    9.24
   6   6   0   90.19    9.49
   6   6   0   89.08    9.29
   6   6   0   80.33    9.27
   6   6   0   94.37    9.90
   6   6   0   81.85    9.45
   6   6   0   91.03    9.43
  -7  -6   0   18.27    2.16
  -7  -6   0   19.77    2.63
  -7  -6   0   19.42    2.17
  -7  -6   0   20.51    2.71
  -7  -6   0   22.97    2.57
  -7  -6   0   17.57    2.49
  -7  -6   0   19.30    2.54
  -7  -6   0   19.01    2.61
  -7  -6   0   19.27    2.29
   7   6   0   21.39    2.41
   7   6   0   14.75    2.10
   7   6   0   14.40    2.31
   7   6   0   18.78    2.54
   7   6   0   17.96    2.40
   7   6   0   20.08    2.41
  -8  -6   0    6.72    1.40
  -8  -6   0    6.31    1.22
  -8  -6   0    4.88    1.33
  -8  -6   0    8.89    1.67
  -8  -6   0    6.28    1.03
  -8  -6   0    8.70    1.55
  -8  -6   0    8.08    1.37
   8   6   0    7.92    1.29
   8   6   0    5.89    1.07
   8   6   0    7.17    1.25
   8   6   0    7.71    1.30
   8   6   0    7.47    1.33
  -9  -6   0   10.26    1.25
  -9  -6   0    9.44    1.54
  -9  -6   0    8.45    1.59
  -9  -6   0    7.63    1.17
  -9  -6   0    8.38    1.88
  -9  -6   0    9.81    1.87
  -9  -6   0    7.35    1.71
  -9  -6   0   10.87    1.80
   9   6   0    8.52    1.49
   9   6   0    8.94    1.36
   9   6   0    8.71    1.62
   9   6   0    8.60    1.51
   9   6   0   11.92    1.61
 -10  -6   0   36.43    4.29
 -10  -6   0   26.50    4.20
 -10  -6   0   29.51    4.02
 -10  -6   0   28.27    4.19
 -10  -6   0   30.88    3.88
  10   6   0   31.47    3.46
  10   6   0   29.14    3.78
 -11  -6   0    6.10    1.77
   6  -7   0    2.10    1.09
  -6   7   0    3.53    1.22
  -6   7   0    3.47    0.98
  -6   7   0    4.06    1.05
  -6   7   0    6.20    1.84
   5  -7   0    3.51    1.00
   5  -7   0    4.00    1.07
  -5   7   0    3.48    1.06
  -5   7   0    3.86    1.20
  -5   7   0    2.79    0.90
  -5   7   0    3.82    1.18
  -5   7   0    4.77    1.10
   4  -7   0   23.22    3.26
   4  -7   0   29.96    3.50
   4  -7   0   23.11    3.15
   4  -7   0   22.96    3.14
  -4   7   0   20.91    3.08
  -4   7   0   24.80    3.34
  -4   7   0   32.60    3.30
  -4   7   0   23.11    3.24
  -4   7   0   30.06    3.48
   3  -7   0   11.77    1.80
   3  -7   0   14.58    2.00
   3  -7   0   13.31    1.76
   3  -7   0    9.77    1.84
   3  -7   0   10.96    1.90
   3  -7   0   12.33    1.91
   3  -7   0   15.19    2.14
   3  -7   0   15.81    2.03
   3  -7   0   19.09    2.14
   3  -7   0   11.27    1.90
  -3   7   0   15.26    2.14
  -3   7   0   10.75    1.99
  -3   7   0   14.78    2.10
  -3   7   0   11.78    1.81
  -3   7   0   14.27    1.91
  -3   7   0   11.94    1.95
   2  -7   0    9.63    1.44
   2  -7   0    8.36    1.69
   2  -7   0    8.72    1.58
   2  -7   0   11.88    1.70
   2  -7   0   11.44    1.66
   2  -7   0    8.80    1.57
   2  -7   0   11.24    1.64
   2  -7   0   12.60    1.78
   2  -7   0   11.50    1.67
   2  -7   0   10.50    1.67
   2  -7   0    9.90    1.48
  -2   7   0   11.08    1.69
  -2   7   0   10.53    1.61
  -2   7   0    9.16    1.55
  -2   7   0   10.38    1.24
  -2   7   0   11.10    1.61
  -2   7   0    8.39    1.65
  -2   7   0   12.94    1.84
  -2   7   0    7.25    1.68
  -2   7   0   12.15    1.80
  -2   7   0   14.79    1.81
   1  -7   0  168.50   16.01
   1  -7   0  128.23   15.69
   1  -7   0  146.99   16.75
   1  -7   0  141.06   16.00
   1  -7   0  128.79   15.96
   1  -7   0  153.89   16.14
   1  -7   0  143.63   15.93
   1  -7   0  116.01   16.50
   1  -7   0  126.58   15.73
   1  -7   0  132.25   15.98
   1  -7   0  125.16   16.01
   1  -7   0  139.10   15.93
   1  -7   0  148.28   14.74
   1  -7   0  140.08   15.75
  -1   7   0  157.62   15.83
  -1   7   0  175.60   15.84
  -1   7   0  170.28   15.91
  -1   7   0  155.01   16.04
  -1   7   0  168.52   16.19
  -1   7   0  139.24   16.69
  -1   7   0  155.33   16.75
  -1   7   0  125.60   14.61
  -1   7   0  176.14   16.65
  -1   7   0  145.14   16.72
  -1   7   0  138.76   15.98
  -1   7   0  171.09   16.17
  -1   7   0  141.91   15.93
  -1   7   0  151.36   15.69
  -1   7   0  131.57   15.89
  -1   7   0  143.69   15.73
   0  -7   0   15.12    2.07
   0  -7   0   15.32    2.27
   0  -7   0   15.35    2.03
   0  -7   0   14.31    2.07
   0  -7   0   14.93    2.26
   0  -7   0   12.86    2.06
   0  -7   0   18.27    2.18
   0  -7   0   15.13    1.87
   0  -7   0   15.69    2.29
   0  -7   0   11.76    2.09
   0  -7   0   19.50    2.27
   0  -7   0   16.96    2.24
   0  -7   0   15.37    2.05
   0  -7   0   18.21    2.15
   0  -7   0   15.83    2.22
   0  -7   0   15.30    2.12
   0  -7   0   17.08    2.00
   0   7   0   16.11    2.10
   0   7   0   19.45    2.39
   0   7   0   19.38    2.41
   0   7   0   18.20    2.22
   0   7   0   14.40    2.22
   0   7   0   15.40    2.13
   0   7   0   14.33    2.04
   0   7   0   15.12    2.18
   0   7   0   13.84    2.05
   0   7   0   12.28    1.79
   0   7   0   15.64    2.16
   0   7   0   19.47    2.14
   0   7   0   19.66    2.17
   0   7   0   12.88    2.15
   0   7   0   18.20    2.16
   0   7   0   16.03    2.18
   0   7   0   19.47    2.26
   0   7   0   17.29    2.14
  -1  -7   0    3.59    0.79
  -1  -7   0    4.02    0.79
  -1  -7   0    4.22    0.84
  -1  -7   0    2.87    0.85
  -1  -7   0    3.20    0.93
  -1  -7   0    2.85    0.76
  -1  -7   0    1.49    0.65
  -1  -7   0    3.08    0.83
  -1  -7   0    2.45    0.70
  -1  -7   0    3.07    0.76
  -1  -7   0    3.66    0.89
  -1  -7   0    2.98    0.78
  -1  -7   0    2.00    0.74
  -1  -7   0    3.32    0.77
  -1  -7   0    3.70    0.65
  -1  -7   0    2.52    0.86
   1   7   0    3.33    0.85
   1   7   0    4.36    0.82
   1   7   0    4.17    0.90
   1   7   0    3.09    0.73
   1   7   0    3.76    0.83
   1   7   0    1.80    0.68
   1   7   0    1.94    0.72
   1   7   0    2.55    0.82
   1   7   0    3.27    0.86
   1   7   0    2.73    0.74
   1   7   0    2.86    0.83
   1   7   0    3.95    0.90
   1   7   0    3.48    0.78
   1   7   0    3.77    0.88
   1   7   0    4.24    1.01
   1   7   0    4.38    0.87
   1   7   0    1.65    0.68
   1   7   0    4.02    0.75
   1   7   0    2.59    0.61
  -2  -7   0   38.55    3.62
  -2  -7   0   32.41    3.82
  -2  -7   0   21.90    3.69
  -2  -7   0   32.61    3.62
  -2  -7   0   32.72    3.61
  -2  -7   0   27.96    3.78
  -2  -7   0   28.83    3.74
  -2  -7   0   34.51    3.57
  -2  -7   0   26.67    3.59
  -2  -7   0   38.20    3.78
  -2  -7   0   30.49    3.64
  -2  -7   0   29.90    3.51
  -2  -7   0   33.16    3.16
  -2  -7   0   33.76    3.51
  -2  -7   0   23.99    3.53
  -2  -7   0   20.96    3.46
  -2  -7   0   26.55    3.49
   2   7   0   28.20    3.64
   2   7   0   23.21    3.52
   2   7   0   33.20    3.84
   2   7   0   26.53    3.50
   2   7   0   25.65    3.63
   2   7   0   23.91    3.56
   2   7   0   28.34    3.78
   2   7   0   32.07    3.85
   2   7   0   35.79    3.84
   2   7   0   28.74    3.24
   2   7   0   29.80    3.60
   2   7   0   34.03    3.62
   2   7   0   31.60    3.61
   2   7   0   33.42    3.58
   2   7   0   29.12    3.27
   2   7   0   29.03    3.58
   2   7   0   35.98    3.70
   2   7   0   32.12    3.32
   2   7   0   34.64    3.70
   2   7   0   31.61    3.60
  -3  -7   0   33.64    3.68
  -3  -7   0   29.71    3.57
  -3  -7   0   30.10    3.82
  -3  -7   0   28.50    3.64
  -3  -7   0   29.91    3.58
  -3  -7   0   32.76    3.57
  -3  -7   0   31.77    3.84
  -3  -7   0   29.45    3.82
  -3  -7   0   28.78    3.62
  -3  -7   0   25.29    3.80
  -3  -7   0   27.06    3.71
  -3  -7   0   28.83    3.85
  -3  -7   0   37.18    3.69
  -3  -7   0   30.71    3.55
   3   7   0   21.96    3.56
   3   7   0   34.79    3.69
   3   7   0   32.68    3.69
   3   7   0   28.69    3.83
   3   7   0   40.06    3.77
   3   7   0   33.87    3.95
   3   7   0   32.24    3.75
   3   7   0   26.21    3.54
   3   7   0   30.63    3.67
   3   7   0   34.78    3.88
   3   7   0   29.02    3.69
   3   7   0   26.54    3.69
   3   7   0   33.29    3.71
   3   7   0   32.39    3.83
   3   7   0   33.07    3.32
   3   7   0   28.83    3.62
   3   7   0   31.57    3.35
   3   7   0   33.13    3.67
  -4  -7   0   90.80    9.30
  -4  -7   0   74.64    9.32
  -4  -7   0   93.04    9.38
  -4  -7   0   69.01    8.84
  -4  -7   0   73.35    9.17
  -4  -7   0   81.99    9.08
  -4  -7   0   75.28    8.81
  -4  -7   0   71.91    8.73
  -4  -7   0   80.11    8.70
  -4  -7   0   78.53    9.32
  -4  -7   0   70.87    9.27
  -4  -7   0   78.83    8.84
  -4  -7   0   71.55    8.93
  -4  -7   0   64.37    8.72
   4   7   0   94.04    8.87
   4   7   0   82.30    9.23
   4   7   0   98.65    8.84
   4   7   0   77.26    8.17
   4   7   0   76.17    8.98
   4   7   0   91.93    9.37
   4   7   0   73.34    8.79
   4   7   0   83.44    8.92
   4   7   0   73.57    8.90
   4   7   0   77.23    8.14
   4   7   0   93.05    9.36
   4   7   0   75.73    8.82
   4   7   0   95.67    9.08
   4   7   0   79.22    8.99
   4   7   0   86.97    8.95
  -5  -7   0  110.05   12.86
  -5  -7   0  144.31   13.37
  -5  -7   0  108.32   12.83
  -5  -7   0  116.99   13.19
  -5  -7   0  114.88   13.30
  -5  -7   0  113.21   12.57
  -5  -7   0  126.48   13.40
  -5  -7   0  115.53   12.78
  -5  -7   0  111.92   13.17
  -5  -7   0  113.95   12.80
  -5  -7   0  125.85   12.57
  -5  -7   0   96.59   13.31
  -5  -7   0  117.19   12.50
  -5  -7   0  119.61   12.53
   5   7   0  112.56   13.34
   5   7   0  102.23   11.74
   5   7   0  128.29   12.94
   5   7   0  110.13   13.24
   5   7   0  119.51   12.92
   5   7   0  107.98   12.63
   5   7   0  109.11   12.63
   5   7   0  122.92   12.86
   5   7   0  116.04   12.64
   5   7   0  112.55   13.38
   5   7   0  119.48   12.84
   5   7   0  124.27   12.84
  -6  -7   0   42.94    4.64
  -6  -7   0   39.29    4.28
  -6  -7   0   31.03    4.49
  -6  -7   0   34.97    4.48
  -6  -7   0   38.57    4.56
  -6  -7   0   33.48    4.22
  -6  -7   0   41.23    4.55
  -6  -7   0   39.60    4.59
   6   7   0   36.86    4.35
   6   7   0   38.86    4.42
   6   7   0   40.63    4.32
   6   7   0   29.15    4.24
   6   7   0   35.25    4.56
   6   7   0   38.33    3.96
  -7  -7   0    3.30    0.92
  -7  -7   0    3.26    0.92
  -7  -7   0    3.03    0.61
  -7  -7   0    3.23    0.94
  -7  -7   0    5.17    1.25
  -7  -7   0    3.02    0.88
  -7  -7   0    3.58    1.00
  -7  -7   0    3.29    0.65
   7   7   0    3.79    0.80
   7   7   0    2.00    0.75
   7   7   0    2.06    0.72
   7   7   0    3.65    0.92
   7   7   0    3.05    0.86
  -8  -7   0   35.60    4.47
  -8  -7   0   47.25    4.61
  -8  -7   0   40.46    4.58
  -8  -7   0   34.87    4.47
  -8  -7   0   32.64    4.38
  -8  -7   0   35.38    4.39
  -8  -7   0   37.97    4.05
   8   7   0   34.57    3.86
   8   7   0   30.55    4.11
   8   7   0   36.11    4.45
   8   7   0   28.39    4.16
   8   7   0   30.79    4.14
  -9  -7   0    0.51    0.65
  -9  -7   0    0.47    0.70
  -9  -7   0    0.53    0.43
  -9  -7   0    1.62    0.99
  -9  -7   0    1.25    0.75
  -9  -7   0    0.00    0.44
  -9  -7   0    1.80    0.90
  -9  -7   0    1.68    0.79
   9   7   0   -0.10    0.47
   9   7   0    0.58    0.74
   9   7   0    1.25    0.76
   9   7   0    0.70    0.72
 -10  -7   0   13.53    2.72
 -10  -7   0   16.54    2.81
 -10  -7   0   19.49    2.64
 -10  -7   0   17.76    1.98
  10   7   0   14.41    2.16
  10   7   0   19.51    2.58
   6  -8   0    1.93    0.94
  -6   8   0    0.77    0.95
  -6   8   0    3.21    1.08
   5  -8   0    0.87    0.65
   5  -8   0    0.51    0.72
   5  -8   0   -0.07    0.71
  -5   8   0    0.28    0.71
  -5   8   0    0.43    0.64
  -5   8   0    0.37    0.70
   4  -8   0    0.74    0.66
   4  -8   0    0.16    0.64
   4  -8   0    0.97    0.89
   4  -8   0    0.51    0.75
  -4   8   0   -0.03    0.77
  -4   8   0    0.47    0.76
  -4   8   0   -0.10    0.53
  -4   8   0    0.15    0.77
   3  -8   0    0.87    0.57
   3  -8   0    0.57    0.73
   3  -8   0    0.82    0.63
   3  -8   0    1.87    0.77
   3  -8   0    0.43    0.58
   3  -8   0    1.23    0.81
   3  -8   0    1.29    0.69
  -3   8   0    0.72    0.65
  -3   8   0    1.37    0.74
  -3   8   0    0.81    0.68
  -3   8   0    0.59    0.56
  -3   8   0    2.55    0.87
   2  -8   0   12.42    2.02
   2  -8   0    9.55    1.89
   2  -8   0   13.31    2.00
   2  -8   0   12.48    1.74
   2  -8   0   14.63    1.85
   2  -8   0   16.02    2.07
   2  -8   0   12.48    1.96
   2  -8   0   10.74    1.91
   2  -8   0   14.08    2.15
  -2   8   0   14.04    2.17
  -2   8   0   14.83    1.99
  -2   8   0   12.87    2.09
  -2   8   0   12.50    1.94
  -2   8   0   11.21    2.00
  -2   8   0   12.44    1.48
  -2   8   0   13.90    2.07
   1  -8   0   13.79    1.89
   1  -8   0   11.92    1.86
   1  -8   0   15.45    1.95
   1  -8   0   12.53    1.91
   1  -8   0   12.44    2.04
   1  -8   0   10.35    1.62
   1  -8   0   10.39    1.88
   1  -8   0   11.44    1.68
   1  -8   0   10.68    1.82
  -1   8   0   12.16    2.02
  -1   8   0   12.24    1.91
  -1   8   0   13.68    1.91
  -1   8   0   10.44    1.91
  -1   8   0   15.09    2.04
  -1   8   0   15.28    1.92
  -1   8   0    9.47    1.85
  -1   8   0   13.69    1.53
   0  -8   0    3.45    0.68
   0  -8   0    1.84    0.67
   0  -8   0    2.69    0.86
   0  -8   0    1.88    0.84
   0  -8   0    0.94    0.65
   0  -8   0    1.56    0.70
   0  -8   0    1.66    0.64
   0  -8   0    1.14    0.70
   0  -8   0    1.27    0.56
   0  -8   0    1.98    0.71
   0  -8   0    1.78    0.68
   0  -8   0    1.22    0.74
   0   8   0    2.44    0.59
   0   8   0    2.33    0.71
   0   8   0    1.55    0.68
   0   8   0    1.77    0.74
   0   8   0    3.28    0.84
   0   8   0    1.86    0.76
   0   8   0    1.99    0.80
   0   8   0    2.51    0.79
   0   8   0    1.54    0.70
   0   8   0    1.10    0.64
   0   8   0    1.57    0.73
  -1  -8   0   29.14    3.16
  -1  -8   0   22.95    3.05
  -1  -8   0   22.84    3.01
  -1  -8   0   21.86    2.69
  -1  -8   0   34.62    3.32
  -1  -8   0   24.03    3.30
  -1  -8   0   26.18    3.24
  -1  -8   0   25.10    3.05
  -1  -8   0   23.28    3.04
  -1  -8   0   29.84    3.10
  -1  -8   0   29.50    3.16
  -1  -8   0   19.61    2.96
   1   8   0   20.43    3.02
   1   8   0   25.31    3.06
   1   8   0   19.00    3.06
   1   8   0   25.36    3.27
   1   8   0   30.95    3.21
   1   8   0   23.86    3.07
   1   8   0   24.34    3.18
   1   8   0   23.35    3.08
   1   8   0   24.58    3.17
   1   8   0   24.35    2.74
  -2  -8   0    0.84    0.56
  -2  -8   0    0.82    0.51
  -2  -8   0    0.36    0.40
  -2  -8   0    0.92    0.49
  -2  -8   0    0.98    0.56
  -2  -8   0    0.20    0.45
  -2  -8   0    1.01    0.55
  -2  -8   0    0.39    0.56
  -2  -8   0    0.67    0.61
  -2  -8   0    0.51    0.52
  -2  -8   0    1.54    0.56
  -2  -8   0    0.96    0.66
  -2  -8   0    1.34    0.39
   2   8   0    0.35    0.47
   2   8   0   -0.01    0.54
   2   8   0    1.01    0.61
   2   8   0   -0.35    0.63
   2   8   0    0.58    0.57
   2   8   0    1.27    0.72
   2   8   0    0.15    0.52
   2   8   0    0.56    0.59
   2   8   0    0.57    0.50
   2   8   0    0.86    0.54
   2   8   0    0.31    0.50
   2   8   0    0.31    0.50
   2   8   0    0.82    0.47
   2   8   0    0.56    0.53
  -3  -8   0   89.33    8.95
  -3  -8   0   59.20    8.30
  -3  -8   0   85.20    8.48
  -3  -8   0   88.27    8.96
  -3  -8   0   70.24    8.89
  -3  -8   0   72.46    8.87
  -3  -8   0   61.11    8.44
  -3  -8   0   88.30    8.40
  -3  -8   0   73.63    8.47
  -3  -8   0   78.02    8.86
  -3  -8   0   82.74    8.25
  -3  -8   0   73.35    8.81
  -3  -8   0   69.52    8.38
   3   8   0   96.64    8.98
   3   8   0   71.41    7.77
   3   8   0   61.86    8.53
   3   8   0   63.69    8.29
   3   8   0   67.36    8.39
   3   8   0   84.72    8.52
   3   8   0   78.23    8.51
   3   8   0   73.17    8.47
   3   8   0   76.76    8.59
   3   8   0   73.73    8.39
   3   8   0   73.61    8.46
   3   8   0   77.08    8.83
   3   8   0   75.61    7.75
   3   8   0   80.48    8.54
  -4  -8   0    2.12    0.62
  -4  -8   0    1.46    0.47
  -4  -8   0    2.22    0.83
  -4  -8   0    1.65    0.80
  -4  -8   0    2.30    0.68
  -4  -8   0    1.94    0.57
  -4  -8   0    0.55    0.48
  -4  -8   0    1.59    0.73
  -4  -8   0    2.47    0.80
  -4  -8   0    2.39    0.71
  -4  -8   0    1.60    0.78
   4   8   0    1.45    0.59
   4   8   0    1.32    0.75
   4   8   0    1.66    0.66
   4   8   0    1.93    0.68
   4   8   0    1.27    0.57
   4   8   0    1.64    0.66
   4   8   0    1.76    0.71
   4   8   0    1.02    0.59
   4   8   0    2.19    0.62
   4   8   0    1.39    0.53
   4   8   0    0.74    0.58
   4   8   0    1.26    0.65
   4   8   0    2.56    0.82
  -5  -8   0    0.74    0.52
  -5  -8   0    0.71    0.49
  -5  -8   0    0.30    0.49
  -5  -8   0    0.50    0.46
  -5  -8   0    0.57    0.63
  -5  -8   0    0.16    0.33
  -5  -8   0    0.17    0.40
  -5  -8   0    0.05    0.51
   5   8   0   -0.25    0.43
   5   8   0   -0.33    0.36
   5   8   0    0.93    0.56
   5   8   0    0.17    0.41
   5   8   0   -0.16    0.45
   5   8   0   -0.26    0.40
   5   8   0    0.27    0.46
   5   8   0    0.01    0.51
   5   8   0   -0.42    0.46
  -6  -8   0    0.87    0.59
  -6  -8   0    1.32    0.76
  -6  -8   0    0.98    0.54
  -6  -8   0    1.69    0.80
  -6  -8   0    1.59    0.66
  -6  -8   0    1.29    0.69
   6   8   0    1.65    0.72
   6   8   0    3.45    0.91
   6   8   0    2.62    0.79
   6   8   0    1.76    0.59
   6   8   0    1.91    0.75
  -7  -8   0   -0.57    0.51
  -7  -8   0    0.17    0.61
  -7  -8   0   -0.56    0.53
  -7  -8   0   -0.28    0.37
  -7  -8   0   -0.08    0.49
  -7  -8   0   -0.27    0.51
  -7  -8   0   -0.70    0.64
   7   8   0    0.13    0.61
   7   8   0    0.10    0.53
   7   8   0   -0.24    0.48
   7   8   0    0.90    0.44
   7   8   0    0.23    0.58
  -8  -8   0   52.06    6.44
  -8  -8   0   41.81    6.36
  -8  -8   0   55.12    6.57
  -8  -8   0   55.00    6.47
  -8  -8   0   59.05    5.90
  -8  -8   0   45.53    6.35
   8   8   0   54.12    6.50
   8   8   0   63.45    6.36
   8   8   0   54.94    6.18
   8   8   0   51.48    6.09
   8   8   0   48.13    5.67
  -9  -8   0    2.38    0.95
  -9  -8   0    1.15    1.00
  -9  -8   0    1.55    0.93
  -9  -8   0    1.68    0.88
  -9  -8   0    3.04    0.97
   9   8   0    4.00    0.90
   9   8   0    1.68    0.85
 -10  -8   0    6.65    1.05
 -10  -8   0   11.92    2.10
 -10  -8   0   10.04    1.72
 -10  -8   0    7.02    1.09
 -10  -8   0    5.85    1.68
  10   8   0    7.63    1.38
   4  -9   0    1.07    0.89
  -4   9   0    1.73    0.98
  -4   9   0    0.71    0.83
  -4   9   0    1.49    0.93
   3  -9   0   30.20    3.67
   3  -9   0   24.55    3.11
  -3   9   0   27.42    3.60
  -3   9   0   20.05    3.32
  -3   9   0   26.36    3.52
   2  -9   0   11.60    1.87
   2  -9   0    9.03    1.89
   2  -9   0    7.42    1.70
   2  -9   0    9.86    1.76
   2  -9   0   10.22    1.60
  -2   9   0   12.81    2.04
  -2   9   0    9.74    1.82
  -2   9   0   10.44    1.24
  -2   9   0   10.53    1.88
  -2   9   0    9.51    1.83
  -2   9   0   10.01    1.72
   1  -9   0    5.53    1.34
   1  -9   0    4.99    1.26
   1  -9   0    6.51    1.44
   1  -9   0    6.55    1.45
   1  -9   0    6.25    1.17
   1  -9   0    6.28    1.16
   1  -9   0    6.56    1.36
   1  -9   0    5.42    1.38
  -1   9   0    5.02    1.30
  -1   9   0    8.85    1.63
  -1   9   0    6.07    1.40
  -1   9   0    7.27    1.39
  -1   9   0    5.72    1.29
  -1   9   0    7.00    0.99
  -1   9   0    7.48    1.55
  -1   9   0    8.54    1.60
   0  -9   0    6.12    1.32
   0  -9   0    6.41    1.38
   0  -9   0    8.37    1.42
   0  -9   0    8.94    1.50
   0  -9   0   10.66    1.68
   0  -9   0    5.30    1.39
   0  -9   0    7.45    1.17
   0   9   0    5.62    1.41
   0   9   0    9.06    1.56
   0   9   0    5.51    1.04
   0   9   0    6.82    1.34
   0   9   0    6.41    1.43
   0   9   0    5.96    1.34
   0   9   0    8.44    1.52
   0   9   0    8.17    1.54
  -1  -9   0   19.51    3.07
  -1  -9   0   26.71    3.03
  -1  -9   0   24.79    2.98
  -1  -9   0   20.47    3.01
  -1  -9   0   23.31    2.56
  -1  -9   0   22.73    2.91
  -1  -9   0   20.62    2.92
   1   9   0   26.29    3.15
   1   9   0   23.88    2.95
   1   9   0   21.74    2.96
   1   9   0   22.20    3.03
   1   9   0   20.52    3.15
   1   9   0   24.73    2.61
   1   9   0   21.33    3.07
   1   9   0   19.61    2.96
  -2  -9   0   78.33    8.47
  -2  -9   0   76.85    8.48
  -2  -9   0   75.08    8.43
  -2  -9   0   75.19    7.54
  -2  -9   0   89.11    8.88
  -2  -9   0   67.96    8.40
  -2  -9   0   65.71    8.30
   2   9   0   71.82    8.39
   2   9   0   68.86    8.55
   2   9   0   67.91    8.33
   2   9   0   82.31    7.71
   2   9   0   73.47    8.57
   2   9   0   86.42    8.48
   2   9   0   84.26    8.89
   2   9   0   66.18    8.42
   2   9   0   58.77    8.40
  -3  -9   0    0.53    0.65
  -3  -9   0    0.65    0.53
  -3  -9   0    0.94    0.48
  -3  -9   0    0.35    0.55
  -3  -9   0    0.62    0.60
   3   9   0    0.41    0.60
   3   9   0    0.31    0.65
   3   9   0    0.03    0.50
   3   9   0    1.67    0.60
   3   9   0    0.26    0.60
   3   9   0    0.79    0.66
   3   9   0    0.35    0.51
  -4  -9   0   33.39    3.59
  -4  -9   0   30.67    3.93
  -4  -9   0   29.56    3.93
  -4  -9   0   29.42    3.72
   4   9   0   28.40    3.71
   4   9   0   26.27    3.30
   4   9   0   29.87    3.79
   4   9   0   33.62    3.96
   4   9   0   29.75    3.77
  -5  -9   0    4.69    1.22
  -5  -9   0    3.87    1.04
  -5  -9   0    3.39    0.93
  -5  -9   0    4.53    1.07
  -5  -9   0    3.69    0.77
   5   9   0    4.62    1.17
   5   9   0    4.41    0.85
   5   9   0    4.16    1.08
   5   9   0    2.71    1.00
  -6  -9   0    0.31    0.50
  -6  -9   0   -0.48    0.62
  -6  -9   0    0.14    0.60
  -6  -9   0    0.06    0.47
   6   9   0   -0.62    0.53
   6   9   0    0.79    0.64
  -7  -9   0    1.97    0.79
  -7  -9   0    2.22    0.90
  -7  -9   0    1.39    0.72
  -7  -9   0    2.38    1.03
  -7  -9   0    1.18    0.57
   7   9   0    0.84    0.60
   7   9   0    1.55    0.74
  -8  -9   0    6.58    1.48
  -8  -9   0    7.83    1.53
  -8  -9   0    5.58    1.61
  -8  -9   0    8.13    1.60
  -8  -9   0    5.62    1.01
  -8  -9   0    7.74    1.50
   8   9   0    5.89    1.35
  -9  -9   0    1.91    0.88
  -9  -9   0    1.29    1.00
  -9  -9   0    2.48    0.97
  -9  -9   0    1.97    0.99
   3 -10   0   19.98    2.61
   3 -10   0   22.92    3.14
  -3  10   0   16.85    2.86
  -3  10   0   20.06    2.96
  -3  10   0   15.78    2.94
   2 -10   0    3.20    1.07
   2 -10   0    3.05    0.93
   2 -10   0    3.76    1.29
  -2  10   0    2.68    1.04
  -2  10   0    3.11    1.12
  -2  10   0    3.15    1.22
   1 -10   0   70.01    8.03
   1 -10   0   75.32    7.78
   1 -10   0   72.95    7.03
   1 -10   0   54.47    7.67
   1 -10   0   62.34    7.74
  -1  10   0   71.07    6.82
  -1  10   0   67.25    8.02
  -1  10   0   68.71    7.76
  -1  10   0   51.55    7.69
  -1  10   0   60.00    7.75
   0 -10   0   18.27    2.04
   0 -10   0   12.74    2.46
   0 -10   0   17.14    2.42
   0 -10   0   14.19    2.30
   0 -10   0   17.20    2.41
   0  10   0   13.95    1.92
   0  10   0   19.22    2.60
   0  10   0   15.33    2.50
   0  10   0   14.85    2.43
   0  10   0   14.88    2.56
   0  10   0   17.90    2.46
   0  10   0   13.51    2.29
  -1 -10   0    1.02    0.94
  -1 -10   0    1.92    0.94
  -1 -10   0    2.48    0.66
  -1 -10   0    2.62    1.05
  -1 -10   0    1.23    0.81
  -1 -10   0    2.25    0.81
   1  10   0    1.82    0.94
   1  10   0    2.03    0.91
   1  10   0    1.00    0.77
   1  10   0    3.16    0.78
   1  10   0    1.93    0.92
   1  10   0    1.33    0.85
  -2 -10   0   10.92    1.93
  -2 -10   0   14.40    2.13
  -2 -10   0    9.58    2.04
  -2 -10   0   13.02    1.92
  -2 -10   0    9.34    1.88
  -2 -10   0   11.76    1.48
   2  10   0   13.05    2.03
   2  10   0   14.07    2.19
   2  10   0   13.53    1.69
   2  10   0   15.99    2.34
   2  10   0   10.47    1.89
   2  10   0   15.77    2.26
   2  10   0   12.79    2.15
  -3 -10   0    1.22    0.68
  -3 -10   0    3.80    1.03
  -3 -10   0    2.77    1.02
  -3 -10   0    4.31    1.18
   3  10   0    3.68    1.19
   3  10   0    3.14    1.13
   3  10   0    3.36    0.81
   3  10   0    3.61    1.05
   3  10   0    2.48    1.10
  -4 -10   0   61.07    6.71
  -4 -10   0   51.32    6.90
  -4 -10   0   58.34    6.46
   4  10   0   60.25    6.83
   4  10   0   58.83    6.94
   4  10   0   55.81    6.69
   4  10   0   51.65    5.98
  -5 -10   0    0.86    0.67
  -5 -10   0    0.58    0.54
  -5 -10   0   -0.11    0.61
   5  10   0   -0.01    0.74
   5  10   0    1.08    0.73
   5  10   0    0.02    0.53
  -6 -10   0   37.84    5.91
  -6 -10   0   63.93    6.07
  -6 -10   0   50.65    5.37
  -6 -10   0   43.06    5.75
  -6 -10   0   47.78    5.76
   6  10   0   48.66    5.83
  -7 -10   0   21.50    2.97
  -7 -10   0   28.45    3.39
  -7 -10   0   19.76    3.24
   7  10   0   29.23    3.39
  -8 -10   0   16.80    2.43
  -8 -10   0   13.10    2.24
  -8 -10   0   12.23    1.84
  -9 -10   0    7.52    1.75
  -9 -10   0    6.62    1.62
   2 -11   0    5.38    1.28
  -2  11   0    3.38    1.39
   1 -11   0    0.88    0.93
   1 -11   0    0.27    0.62
  -1  11   0    0.36    0.90
  -1  11   0    0.78    0.92
  -1  11   0   -0.16    0.44
   0 -11   0    0.66    0.62
   0 -11   0   -0.41    0.78
   0 -11   0   -0.39    0.75
   0 -11   0    0.90    0.87
   0  11   0    0.37    0.52
   0  11   0    0.25    0.76
   0  11   0    0.74    0.89
  -1 -11   0    4.26    1.26
  -1 -11   0    3.42    0.80
  -1 -11   0    3.47    1.21
   1  11   0    2.30    1.19
   1  11   0    4.01    1.40
   1  11   0    3.83    0.92
   1  11   0    5.26    1.39
  -2 -11   0   17.93    2.61
  -2 -11   0   16.53    2.80
  -2 -11   0   20.02    2.76
  -2 -11   0   16.21    1.95
   2  11   0   20.30    2.26
   2  11   0   16.71    2.57
   2  11   0   16.94    2.83
   2  11   0   16.44    2.71
  -3 -11   0   13.13    2.22
  -3 -11   0   12.01    2.23
  -3 -11   0   13.48    2.44
   3  11   0   16.47    1.96
   3  11   0   13.48    2.44
  -4 -11   0    4.88    1.50
  -4 -11   0    6.46    1.49
   4  11   0    7.75    1.72
   4  11   0    9.50    1.84
   4  11   0    6.50    1.20
  -5 -11   0    1.52    0.85
  -5 -11   0    1.72    0.92
   5  11   0    0.66    0.90
   5  11   0    0.94    0.63
  -6 -11   0    2.08    0.89
  -6 -11   0    2.72    1.02
  -6 -11   0    2.42    0.96
   6  11   0    3.98    1.28
  -7 -11   0    0.00    0.69
  -7 -11   0    1.20    0.62
  -8 -11   0   21.92    2.83
  -1 -12   0    4.32    1.40
  -1 -12   0    3.64    0.82
  -1 -12   0    3.30    1.25
   1  12   0    2.26    0.84
   1  12   0    4.44    1.55
  -2 -12   0   15.27    3.11
  -2 -12   0   21.89    3.07
   2  12   0   19.13    3.24
   2  12   0   22.46    2.56
  -3 -12   0    4.06    1.30
  -3 -12   0    3.96    1.33
  -3 -12   0    3.26    1.27
   3  12   0    4.73    1.53
   3  12   0    3.14    0.92
  -4 -12   0   -0.43    0.74
  -4 -12   0   -0.52    0.70
   4  12   0    0.65    0.64
  -5 -12   0    6.83    1.71
  -5 -12   0   10.17    1.77
   5  12   0    5.23    1.34
  -6 -12   0    3.90    1.35
  -6 -12   0    4.17    1.26
  -6 -12   0    7.01    1.59
   5  12  -1    2.08    0.91
  -5 -12   1    0.56    0.96
  -5 -12   1    1.48    1.17
   4  12  -1    9.73    1.59
  -4 -12   1   10.10    1.99
  -4 -12   1    8.92    2.01
   3  12  -1    0.04    0.98
   3  12  -1   -0.06    0.66
  -3 -12   1   -0.37    0.78
  -3 -12   1    0.05    0.78
   2  12  -1   -0.88    0.81
   2  12  -1    0.68    0.63
  -2 -12   1   -0.18    0.75
  -2 -12   1   -0.32    0.80
  -2 -12   1   -0.33    0.39
   1  12  -1    0.32    0.64
   1  12  -1   -1.28    0.99
  -1 -12   1   -0.60    0.80
  -1 -12   1    0.49    0.74
  -1 -12   1    0.13    0.57
  -7 -11   1    7.32    1.65
  -7 -11   1    6.70    1.37
   6  11  -1    6.58    1.59
  -6 -11   1    5.44    1.30
  -6 -11   1    4.59    1.31
  -6 -11   1    5.76    1.49
   5  11  -1   22.80    3.83
   5  11  -1   28.24    3.35
  -5 -11   1   31.83    4.00
  -5 -11   1   30.82    3.81
   4  11  -1    2.53    1.11
   4  11  -1    3.11    0.86
  -4 -11   1    3.39    1.18
  -4 -11   1    2.91    1.06
   3  11  -1    7.11    1.23
   3  11  -1    7.11    1.75
  -3 -11   1    6.65    1.67
  -3 -11   1    5.00    1.41
   2  11  -1    2.07    1.12
   2  11  -1    0.79    0.73
   2  11  -1   -0.26    0.55
  -2 -11   1   -0.86    0.72
  -2 -11   1    0.53    0.74
  -2 -11   1   -0.02    0.65
  -2 -11   1    0.21    0.41
   1  11  -1   -0.10    0.81
   1  11  -1    1.09    1.01
   1  11  -1    0.32    0.98
   1  11  -1    0.13    0.51
  -1 -11   1    0.75    0.83
  -1 -11   1    0.58    0.87
  -1 -11   1    0.13    0.49
   0  11  -1    6.29    0.99
   0  11  -1    5.14    1.58
   0  11  -1    3.85    1.45
   0 -11   1    3.69    1.34
   0 -11   1    2.78    1.22
   0 -11   1    4.28    1.02
   0 -11   1    5.07    1.39
  -1  11  -1   -0.24    0.96
  -1  11  -1    0.83    0.90
  -1  11  -1    1.19    0.55
   1 -11   1    0.33    0.83
   1 -11   1    0.59    0.69
  -8 -10   1   48.74    5.85
  -8 -10   1   48.71    5.85
  -8 -10   1   42.17    5.32
   7  10  -1   15.21    2.46
  -7 -10   1   15.30    2.21
  -7 -10   1   19.59    2.62
  -7 -10   1   14.48    2.49
   6  10  -1    0.08    0.70
  -6 -10   1    0.54    0.70
  -6 -10   1    0.00    0.59
  -6 -10   1    1.02    0.66
  -6 -10   1    0.67    0.42
   5  10  -1    7.41    1.77
   5  10  -1   11.45    1.91
   5  10  -1   10.38    1.47
  -5 -10   1   10.80    1.92
  -5 -10   1    8.84    1.45
  -5 -10   1   10.70    1.81
   4  10  -1   13.87    2.33
   4  10  -1   13.35    2.35
   4  10  -1   17.93    2.46
   4  10  -1   13.09    1.87
  -4 -10   1   14.82    2.39
  -4 -10   1   12.70    2.18
  -4 -10   1   16.10    2.08
   3  10  -1   76.17    8.79
   3  10  -1   74.74    8.63
   3  10  -1   82.83    9.04
   3  10  -1   69.64    8.56
  -3 -10   1   82.06    8.72
  -3 -10   1   65.38    8.43
  -3 -10   1   85.82    8.67
  -3 -10   1   67.70    8.95
   2  10  -1    0.71    0.60
   2  10  -1    0.53    0.76
   2  10  -1    0.60    0.85
   2  10  -1   -0.24    0.75
   2  10  -1    0.66    0.91
   2  10  -1    0.70    0.71
  -2 -10   1    1.09    0.47
  -2 -10   1    1.59    0.72
  -2 -10   1    0.86    0.87
  -2 -10   1    0.33    0.70
  -2 -10   1   -0.24    0.63
  -2 -10   1    0.62    0.83
   1  10  -1   52.14    6.36
   1  10  -1   55.73    6.46
   1  10  -1   48.44    6.46
   1  10  -1   53.08    6.75
   1  10  -1   66.86    6.72
   1  10  -1   54.24    6.56
   1  10  -1   53.07    5.76
  -1 -10   1   72.37    6.54
  -1 -10   1   44.86    5.66
  -1 -10   1   51.26    6.44
  -1 -10   1   64.14    6.57
  -1 -10   1   54.21    6.47
  -1 -10   1   49.70    6.66
   0  10  -1   28.48    3.99
   0  10  -1   31.27    3.95
   0  10  -1   39.10    4.11
   0  10  -1   28.39    4.13
   0  10  -1   29.30    3.80
   0  10  -1   22.57    3.24
   0 -10   1   29.60    3.86
   0 -10   1   37.51    3.96
   0 -10   1   40.29    4.25
   0 -10   1   25.83    3.35
   0 -10   1   29.71    3.84
   0 -10   1   31.71    3.88
  -1  10  -1   10.22    2.03
  -1  10  -1   11.53    1.44
  -1  10  -1   10.83    2.01
  -1  10  -1   10.81    2.08
  -1  10  -1   12.13    2.18
   1 -10   1   12.16    2.15
   1 -10   1   13.26    2.03
   1 -10   1    9.43    1.64
   1 -10   1    9.38    1.97
  -2  10  -1    0.26    0.81
  -2  10  -1    2.28    1.06
  -2  10  -1    1.38    1.06
   2 -10   1    3.38    1.01
   2 -10   1    1.17    0.89
   2 -10   1    0.97    0.73
  -3  10  -1    8.21    1.85
  -3  10  -1    6.11    1.60
  -3  10  -1    5.78    1.64
   3 -10   1    5.66    1.36
   3 -10   1    6.16    1.66
  -9  -9   1    1.37    0.97
  -9  -9   1    3.36    1.18
  -9  -9   1    1.94    0.92
  -9  -9   1    2.14    1.00
  -8  -9   1    5.92    1.05
  -8  -9   1    7.71    1.77
  -8  -9   1    6.91    1.41
  -8  -9   1    7.16    1.54
  -8  -9   1    3.50    1.26
  -8  -9   1    7.14    1.53
   7   9  -1    2.56    1.02
  -7  -9   1    5.64    1.25
  -7  -9   1    3.90    1.16
  -7  -9   1    2.63    0.96
  -7  -9   1    3.81    1.32
  -7  -9   1    2.95    0.86
   6   9  -1    8.26    1.54
   6   9  -1   11.48    1.72
  -6  -9   1    7.91    1.56
  -6  -9   1    8.83    1.52
  -6  -9   1    6.93    1.02
  -6  -9   1    6.71    1.59
  -6  -9   1    7.52    1.36
   5   9  -1   60.60    7.47
   5   9  -1   78.84    8.60
   5   9  -1   56.45    8.26
   5   9  -1   70.32    8.19
  -5  -9   1   76.60    8.03
  -5  -9   1   79.04    8.36
  -5  -9   1   75.61    8.74
  -5  -9   1   85.66    8.68
   4   9  -1   16.04    2.47
   4   9  -1   17.31    2.45
   4   9  -1   20.38    2.10
   4   9  -1   17.93    2.48
   4   9  -1   16.87    2.39
  -4  -9   1   19.49    2.61
  -4  -9   1   13.18    2.13
  -4  -9   1   15.11    2.34
   3   9  -1   13.98    2.10
   3   9  -1   12.38    1.66
   3   9  -1   13.30    1.97
   3   9  -1   13.04    1.97
   3   9  -1   13.04    2.11
   3   9  -1   13.75    2.03
   3   9  -1   15.03    2.14
   3   9  -1   11.21    2.02
  -3  -9   1   14.03    2.03
  -3  -9   1   13.31    1.98
  -3  -9   1   15.01    1.89
  -3  -9   1   11.91    1.89
  -3  -9   1    9.49    2.02
   2   9  -1   15.67    2.29
   2   9  -1   19.74    2.48
   2   9  -1   15.38    2.24
   2   9  -1   18.43    2.53
   2   9  -1   12.20    2.27
   2   9  -1   18.94    1.99
   2   9  -1   16.95    2.24
   2   9  -1   16.58    2.35
  -2  -9   1   13.92    2.19
  -2  -9   1   11.24    2.31
  -2  -9   1   17.51    2.19
  -2  -9   1   12.89    1.77
  -2  -9   1   18.12    2.19
  -2  -9   1   13.80    2.17
  -2  -9   1   15.67    2.27
  -2  -9   1   16.55    2.21
   1   9  -1    0.64    0.48
   1   9  -1    0.74    0.73
   1   9  -1    1.63    0.85
   1   9  -1    1.02    0.66
   1   9  -1    1.49    0.76
   1   9  -1    0.60    0.61
   1   9  -1    1.23    0.66
   1   9  -1    0.30    0.74
   1   9  -1    0.73    0.78
  -1  -9   1    0.79    0.55
  -1  -9   1    0.18    0.54
  -1  -9   1    0.94    0.66
  -1  -9   1    0.73    0.59
  -1  -9   1    0.75    0.60
  -1  -9   1    0.70    0.69
  -1  -9   1    0.75    0.46
  -1  -9   1    1.34    0.84
   0   9  -1    0.84    0.69
   0   9  -1   -0.18    0.43
   0   9  -1    0.04    0.61
   0   9  -1    0.28    0.51
   0   9  -1   -0.33    0.49
   0   9  -1    0.41    0.65
   0   9  -1    0.71    0.60
   0   9  -1    0.03    0.56
   0  -9   1    0.05    0.55
   0  -9   1   -0.07    0.58
   0  -9   1    0.16    0.61
   0  -9   1   -0.10    0.47
   0  -9   1   -0.20    0.48
   0  -9   1   -0.54    0.45
   0  -9   1    0.75    0.72
   0  -9   1   -0.40    0.56
  -1   9  -1   80.88    9.48
  -1   9  -1   78.71    9.88
  -1   9  -1   96.13    8.61
  -1   9  -1   83.17    9.65
  -1   9  -1   71.17    9.58
  -1   9  -1   80.19    9.53
  -1   9  -1   65.59    9.55
   1  -9   1   86.27    9.63
   1  -9   1   86.38    9.47
   1  -9   1  101.86    9.61
   1  -9   1   70.51    9.81
   1  -9   1   73.89    9.58
   1  -9   1   95.01    8.79
   1  -9   1   87.07    9.55
   1  -9   1   95.14    9.59
  -2   9  -1   16.36    2.40
  -2   9  -1   12.63    2.23
  -2   9  -1   15.74    2.32
  -2   9  -1   14.89    1.52
  -2   9  -1   14.90    2.28
  -2   9  -1   10.62    2.00
   2  -9   1   12.91    2.19
   2  -9   1   11.74    1.95
   2  -9   1   13.29    2.22
   2  -9   1   17.71    2.31
   2  -9   1   15.56    2.35
   2  -9   1   10.25    1.84
  -3   9  -1    9.20    1.91
  -3   9  -1    9.41    1.97
  -3   9  -1    9.46    2.00
   3  -9   1   11.84    1.79
   3  -9   1   16.10    2.24
   3  -9   1   13.09    1.87
  -4   9  -1   48.97    5.53
  -4   9  -1   47.03    5.70
  -4   9  -1   40.49    5.39
   4  -9   1   40.22    4.95
 -10  -8   1    8.97    1.85
 -10  -8   1    7.55    1.72
 -10  -8   1    6.83    1.19
 -10  -8   1    8.43    1.97
   9   8  -1    0.37    0.67
  -9  -8   1    0.14    0.70
  -9  -8   1    0.72    0.79
  -9  -8   1    0.45    0.63
  -9  -8   1   -0.13    0.73
  -9  -8   1    0.29    1.01
   8   8  -1    5.29    1.04
   8   8  -1    3.49    1.04
   8   8  -1    3.59    1.01
  -8  -8   1    3.89    1.13
  -8  -8   1    2.93    0.67
  -8  -8   1    3.77    1.13
  -8  -8   1    2.28    1.03
  -8  -8   1    2.62    0.98
  -8  -8   1    5.70    1.22
   7   8  -1    0.09    0.55
   7   8  -1    0.47    0.51
   7   8  -1    0.32    0.53
   7   8  -1    0.48    0.53
   7   8  -1   -0.40    0.56
  -7  -8   1   -0.07    0.52
  -7  -8   1    0.34    0.51
  -7  -8   1    0.66    0.60
  -7  -8   1    0.11    0.45
  -7  -8   1   -0.62    0.67
  -7  -8   1   -0.57    0.48
   6   8  -1   22.25    2.55
   6   8  -1   18.79    2.87
   6   8  -1   23.01    2.87
   6   8  -1   17.39    2.71
   6   8  -1   22.70    2.80
  -6  -8   1   20.27    2.77
  -6  -8   1   23.51    2.98
  -6  -8   1   22.05    2.90
  -6  -8   1   27.99    2.99
  -6  -8   1   18.64    2.65
   5   8  -1   77.70    7.56
   5   8  -1   72.05    8.59
   5   8  -1   71.28    8.15
   5   8  -1   75.04    7.50
   5   8  -1   74.72    8.11
   5   8  -1   83.86    8.30
   5   8  -1   64.90    8.27
   5   8  -1   78.91    8.26
   5   8  -1   79.43    8.55
  -5  -8   1   57.12    8.43
  -5  -8   1   60.46    7.95
  -5  -8   1   74.76    8.36
  -5  -8   1   89.27    8.36
  -5  -8   1   65.66    8.59
  -5  -8   1   69.82    8.22
   4   8  -1    5.03    1.11
   4   8  -1    5.81    1.21
   4   8  -1    5.76    1.13
   4   8  -1    4.33    0.82
   4   8  -1    5.37    1.06
   4   8  -1    3.22    0.98
   4   8  -1    4.54    1.09
   4   8  -1    3.72    0.99
   4   8  -1    5.62    1.07
   4   8  -1    5.15    1.05
   4   8  -1    3.83    0.97
   4   8  -1    3.10    0.81
  -4  -8   1    5.27    0.98
  -4  -8   1    2.26    0.81
  -4  -8   1    5.80    1.19
  -4  -8   1    3.41    1.00
  -4  -8   1    6.90    1.15
  -4  -8   1    4.91    0.80
  -4  -8   1    5.42    1.00
  -4  -8   1    4.78    1.17
  -4  -8   1    5.28    0.91
   3   8  -1    0.53    0.44
   3   8  -1   -0.09    0.43
   3   8  -1   -0.38    0.33
   3   8  -1   -0.09    0.45
   3   8  -1    0.18    0.47
   3   8  -1    0.15    0.43
   3   8  -1    0.48    0.53
   3   8  -1    0.05    0.44
   3   8  -1    0.87    0.53
   3   8  -1    0.45    0.54
   3   8  -1    0.03    0.63
   3   8  -1    0.11    0.53
  -3  -8   1    0.44    0.55
  -3  -8   1   -0.31    0.43
  -3  -8   1    0.84    0.62
  -3  -8   1    0.68    0.52
  -3  -8   1    0.02    0.36
  -3  -8   1    1.42    0.55
  -3  -8   1    0.69    0.56
  -3  -8   1    0.80    0.46
  -3  -8   1    0.04    0.37
  -3  -8   1    0.21    0.59
   2   8  -1   15.62    2.29
   2   8  -1   18.74    2.24
   2   8  -1   16.36    2.32
   2   8  -1   18.98    2.29
   2   8  -1   19.18    2.37
   2   8  -1   14.53    2.20
   2   8  -1   14.16    2.34
   2   8  -1   13.33    1.90
   2   8  -1   17.29    2.27
   2   8  -1   12.98    2.27
   2   8  -1   12.64    2.25
  -2  -8   1   17.52    1.85
  -2  -8   1   18.86    2.20
  -2  -8   1   15.30    2.12
  -2  -8   1   14.49    2.19
  -2  -8   1   18.51    2.26
  -2  -8   1   17.19    2.17
  -2  -8   1   18.37    2.30
  -2  -8   1   15.94    2.37
  -2  -8   1   15.48    2.15
  -2  -8   1   20.12    2.25
  -2  -8   1   16.24    2.23
  -2  -8   1   17.32    2.42
   1   8  -1   53.41    6.39
   1   8  -1   54.06    6.22
   1   8  -1   41.98    6.47
   1   8  -1   55.41    6.40
   1   8  -1   48.83    6.26
   1   8  -1   62.23    6.29
   1   8  -1   58.77    6.34
   1   8  -1   57.20    6.28
   1   8  -1   51.33    6.30
  -1  -8   1   60.07    6.57
  -1  -8   1   58.76    6.27
  -1  -8   1   57.20    6.18
  -1  -8   1   61.92    6.31
  -1  -8   1   47.91    6.25
  -1  -8   1   53.87    6.30
  -1  -8   1   48.84    6.19
  -1  -8   1   58.13    6.26
  -1  -8   1   57.03    6.33
  -1  -8   1   54.74    5.67
  -1  -8   1   50.50    6.25
   0   8  -1   15.72    1.94
   0   8  -1   13.00    1.89
   0   8  -1   13.19    1.93
   0   8  -1   10.34    1.78
   0   8  -1    9.22    1.40
   0   8  -1   10.24    1.76
   0   8  -1   11.15    1.85
   0   8  -1   11.09    1.69
   0   8  -1    9.87    1.69
   0   8  -1   15.95    1.80
   0  -8   1   11.66    1.73
   0  -8   1    8.99    1.67
   0  -8   1   11.95    1.75
   0  -8   1   12.97    1.81
   0  -8   1   11.43    1.51
   0  -8   1   11.45    1.69
   0  -8   1    9.89    1.66
   0  -8   1   13.61    1.82
   0  -8   1   11.32    1.62
   0  -8   1   11.96    1.88
   0  -8   1   11.12    1.83
   0  -8   1    9.73    1.71
  -1   8  -1    1.69    0.70
  -1   8  -1    2.64    0.91
  -1   8  -1    1.76    0.76
  -1   8  -1    2.32    0.75
  -1   8  -1    1.28    0.75
  -1   8  -1    2.22    0.78
  -1   8  -1    1.08    0.46
  -1   8  -1    1.81    0.76
   1  -8   1    2.13    0.83
   1  -8   1    0.56    0.53
   1  -8   1    2.30    0.67
   1  -8   1    1.38    0.61
   1  -8   1    1.29    0.70
   1  -8   1    2.42    0.78
   1  -8   1    1.08    0.57
   1  -8   1    1.95    0.77
   1  -8   1    1.80    0.70
   1  -8   1    1.69    0.72
  -2   8  -1    1.71    0.83
  -2   8  -1    4.14    1.02
  -2   8  -1    1.45    0.80
  -2   8  -1    1.66    0.86
  -2   8  -1    1.23    0.66
  -2   8  -1    1.85    0.44
  -2   8  -1    2.33    0.90
   2  -8   1    2.16    0.63
   2  -8   1    2.67    0.94
   2  -8   1   -0.08    0.63
   2  -8   1    2.51    0.85
   2  -8   1    1.33    0.68
   2  -8   1    1.97    0.85
   2  -8   1    1.43    0.74
   2  -8   1    1.55    0.79
   2  -8   1    2.07    0.72
   2  -8   1    1.22    0.66
  -3   8  -1    2.88    0.98
  -3   8  -1    3.52    1.07
  -3   8  -1    2.26    0.86
  -3   8  -1    2.59    1.00
  -3   8  -1    1.30    0.74
   3  -8   1    3.66    1.08
   3  -8   1    2.69    0.90
   3  -8   1    4.25    1.05
   3  -8   1    2.08    0.93
   3  -8   1    3.57    0.90
   3  -8   1    2.67    0.96
   3  -8   1    4.19    0.94
  -4   8  -1   24.67    3.07
  -4   8  -1   19.26    3.06
  -4   8  -1   26.29    3.10
  -4   8  -1   25.08    3.23
   4  -8   1   18.57    2.91
   4  -8   1   23.90    3.20
   4  -8   1   16.85    2.80
   4  -8   1   22.58    2.74
  -5   8  -1    4.17    1.32
  -5   8  -1    7.49    1.41
  -5   8  -1    3.72    1.15
   5  -8   1    4.61    1.31
   5  -8   1    3.90    1.20
  -6   8  -1    5.24    1.30
  -6   8  -1   10.13    1.86
  -6   8  -1    3.85    1.31
   6  -8   1    6.68    1.49
  10   7  -1   12.20    1.78
 -10  -7   1   13.22    2.36
 -10  -7   1   13.97    1.58
 -10  -7   1    7.73    2.06
 -10  -7   1   10.61    1.50
   9   7  -1    5.13    1.32
   9   7  -1    5.39    1.30
   9   7  -1    5.22    1.11
  -9  -7   1    4.83    1.24
  -9  -7   1    7.45    1.58
  -9  -7   1    4.17    1.45
  -9  -7   1    4.33    1.28
  -9  -7   1    7.48    1.09
  -9  -7   1    6.23    1.54
   8   7  -1    0.30    0.58
   8   7  -1    0.32    0.54
   8   7  -1   -0.61    0.48
   8   7  -1    0.47    0.55
   8   7  -1    0.42    0.59
  -8  -7   1    0.89    0.66
  -8  -7   1    0.21    0.31
  -8  -7   1    1.19    0.66
  -8  -7   1    0.31    0.56
  -8  -7   1   -0.15    0.30
  -8  -7   1    0.07    0.56
  -8  -7   1   -0.04    0.53
  -8  -7   1    0.37    0.82
   7   7  -1   99.14   10.87
   7   7  -1  100.87   11.55
   7   7  -1   92.99   10.11
   7   7  -1  102.19   11.08
   7   7  -1   90.52   10.82
  -7  -7   1  105.14   11.56
  -7  -7   1   87.20   11.34
  -7  -7   1  109.35   11.45
  -7  -7   1  105.63   11.18
  -7  -7   1   78.71   11.39
  -7  -7   1  110.14   11.54
  -7  -7   1  103.35   10.90
   6   7  -1    2.08    0.68
   6   7  -1    1.72    0.61
   6   7  -1    2.02    0.81
   6   7  -1    1.83    0.67
   6   7  -1    1.14    0.58
   6   7  -1    0.92    0.55
   6   7  -1    0.61    0.58
  -6  -7   1    0.62    0.73
  -6  -7   1    0.91    0.65
  -6  -7   1    1.27    0.58
  -6  -7   1    1.48    0.56
  -6  -7   1    0.87    0.54
  -6  -7   1    1.38    0.71
  -6  -7   1    0.90    0.62
   5   7  -1   -0.42    0.40
   5   7  -1   -0.08    0.46
   5   7  -1   -0.07    0.50
   5   7  -1    0.24    0.46
   5   7  -1    0.58    0.43
   5   7  -1   -0.57    0.38
   5   7  -1    0.03    0.45
   5   7  -1    0.41    0.38
   5   7  -1   -0.10    0.34
   5   7  -1    0.06    0.44
   5   7  -1   -0.09    0.40
   5   7  -1    0.13    0.45
   5   7  -1    0.81    0.55
  -5  -7   1   -0.15    0.32
  -5  -7   1    0.92    0.37
  -5  -7   1    0.25    0.60
  -5  -7   1    0.75    0.54
  -5  -7   1    0.09    0.42
  -5  -7   1    0.01    0.35
  -5  -7   1    0.11    0.39
  -5  -7   1   -0.44    0.45
  -5  -7   1   -0.22    0.41
  -5  -7   1    0.49    0.42
   4   7  -1   33.90    3.64
   4   7  -1   26.25    3.61
   4   7  -1   27.64    3.55
   4   7  -1   32.47    3.76
   4   7  -1   30.83    3.60
   4   7  -1   26.44    3.54
   4   7  -1   32.82    3.65
   4   7  -1   30.78    3.70
   4   7  -1   25.23    3.60
   4   7  -1   33.66    3.80
   4   7  -1   33.42    3.62
   4   7  -1   25.48    3.49
   4   7  -1   31.77    3.25
   4   7  -1   34.05    3.32
   4   7  -1   25.15    3.73
  -4  -7   1   24.21    3.67
  -4  -7   1   32.73    3.66
  -4  -7   1   33.03    3.56
  -4  -7   1   21.73    3.70
  -4  -7   1   34.28    3.50
  -4  -7   1   32.25    3.83
  -4  -7   1   33.89    3.59
  -4  -7   1   31.61    3.47
  -4  -7   1   25.54    3.61
  -4  -7   1   29.34    3.78
  -4  -7   1   29.01    3.45
  -4  -7   1   31.86    3.57
   3   7  -1   20.46    2.62
   3   7  -1   21.81    2.50
   3   7  -1   21.88    2.68
   3   7  -1   16.14    2.43
   3   7  -1   19.91    2.50
   3   7  -1   19.06    2.55
   3   7  -1   20.15    2.62
   3   7  -1   14.62    2.17
   3   7  -1   21.93    2.59
   3   7  -1   18.19    2.39
   3   7  -1   16.14    2.41
   3   7  -1   21.50    2.51
   3   7  -1   25.81    2.67
   3   7  -1   24.33    2.77
   3   7  -1   20.46    2.53
   3   7  -1   21.36    2.22
   3   7  -1   17.23    2.47
   3   7  -1   17.99    2.51
  -3  -7   1   21.58    2.44
  -3  -7   1   16.75    2.54
  -3  -7   1   20.58    2.66
  -3  -7   1   15.83    2.43
  -3  -7   1   19.86    2.39
  -3  -7   1   18.08    2.44
  -3  -7   1   16.33    2.55
  -3  -7   1   21.74    2.54
  -3  -7   1   19.27    2.66
  -3  -7   1   20.66    2.41
  -3  -7   1   16.64    2.38
  -3  -7   1   20.69    2.45
  -3  -7   1   18.72    2.62
  -3  -7   1   20.69    2.46
  -3  -7   1   22.14    2.34
  -3  -7   1   17.98    2.36
   2   7  -1   96.36   11.89
   2   7  -1   95.71   10.96
   2   7  -1  119.08   11.93
   2   7  -1  117.76   11.03
   2   7  -1  111.19   11.97
   2   7  -1  106.74   11.98
   2   7  -1  123.94   12.58
   2   7  -1  122.95   12.56
   2   7  -1  103.61   11.82
   2   7  -1   86.76   12.35
   2   7  -1  120.91   11.04
   2   7  -1  117.15   12.11
   2   7  -1  102.21   11.85
   2   7  -1   98.97   12.08
   2   7  -1  107.72   11.79
   2   7  -1  127.04   12.58
   2   7  -1  101.89   11.99
   2   7  -1   88.36   11.88
  -2  -7   1  118.30   12.07
  -2  -7   1  118.80   12.43
  -2  -7   1  111.42   10.91
  -2  -7   1  112.29   11.92
  -2  -7   1  108.60   11.89
  -2  -7   1   92.42   12.48
  -2  -7   1  110.44   11.83
  -2  -7   1  121.43   11.99
  -2  -7   1  112.37   12.56
  -2  -7   1  113.82   12.01
  -2  -7   1   99.18   11.88
  -2  -7   1   89.60   12.36
  -2  -7   1  104.93   11.76
  -2  -7   1  103.97   11.74
  -2  -7   1  114.42   12.53
   1   7  -1   64.07    7.63
   1   7  -1   74.52    7.79
   1   7  -1   61.48    7.55
   1   7  -1   71.07    7.60
   1   7  -1   63.36    7.93
   1   7  -1   60.94    7.47
   1   7  -1   73.73    7.62
   1   7  -1   66.89    7.62
   1   7  -1   66.09    7.61
   1   7  -1   78.51    7.70
   1   7  -1   65.19    6.95
   1   7  -1   64.26    7.63
   1   7  -1   76.47    7.52
  -1  -7   1   71.95    7.52
  -1  -7   1   73.42    8.03
  -1  -7   1   66.57    7.63
  -1  -7   1   65.41    7.59
  -1  -7   1   77.28    7.65
  -1  -7   1   63.22    7.64
  -1  -7   1   56.03    6.91
  -1  -7   1   74.43    7.53
  -1  -7   1   81.08    8.10
  -1  -7   1   72.27    7.65
  -1  -7   1   54.52    7.56
  -1  -7   1   65.35    8.01
  -1  -7   1   70.48    7.66
  -1  -7   1   61.60    7.52
  -1  -7   1   66.32    7.92
   0   7  -1  106.50   11.70
   0   7  -1  106.77   11.09
   0   7  -1   97.11   11.12
   0   7  -1   96.93   10.92
   0   7  -1   87.48   11.11
   0   7  -1   91.20   10.96
   0   7  -1   78.08   11.00
   0   7  -1   87.64   11.04
   0   7  -1   78.36   11.56
   0   7  -1  124.19   11.62
   0   7  -1   97.25   11.25
   0   7  -1  123.61   11.34
   0   7  -1  104.33   11.05
   0   7  -1   84.05   10.14
   0   7  -1   93.10   11.13
   0   7  -1  111.34   11.65
   0   7  -1  101.80   11.20
   0  -7   1  126.42   11.63
   0  -7   1  105.45   11.12
   0  -7   1   88.21   11.13
   0  -7   1  110.73   10.25
   0  -7   1  110.17   11.15
   0  -7   1  103.09   10.97
   0  -7   1  118.00   11.17
   0  -7   1   90.59   11.61
   0  -7   1   87.37   11.17
   0  -7   1  112.80   11.16
   0  -7   1   90.81   11.62
   0  -7   1   95.04   11.08
   0  -7   1  119.88   11.21
   0  -7   1   96.32   11.00
  -1   7  -1   16.09    1.69
  -1   7  -1   14.63    2.07
  -1   7  -1   12.05    1.91
  -1   7  -1   11.36    1.98
  -1   7  -1   16.08    2.04
  -1   7  -1   16.45    2.09
  -1   7  -1   16.42    2.24
  -1   7  -1   12.42    2.08
  -1   7  -1   13.06    2.02
  -1   7  -1   15.02    1.92
  -1   7  -1   14.72    2.23
  -1   7  -1   13.46    1.95
  -1   7  -1   14.55    1.98
  -1   7  -1   15.40    2.03
  -1   7  -1   14.48    2.10
  -1   7  -1   12.37    1.96
   1  -7   1   17.08    1.93
   1  -7   1   17.17    2.15
   1  -7   1   14.60    2.02
   1  -7   1   14.14    2.02
   1  -7   1   12.85    2.10
   1  -7   1   15.87    2.04
   1  -7   1   16.42    1.84
   1  -7   1   15.33    1.98
   1  -7   1   13.14    2.04
   1  -7   1   12.35    1.90
   1  -7   1   11.35    1.95
   1  -7   1   12.87    2.10
   1  -7   1   13.70    1.98
  -2   7  -1   36.30    4.88
  -2   7  -1   38.65    4.92
  -2   7  -1   41.74    5.27
  -2   7  -1   44.07    5.07
  -2   7  -1   46.42    5.22
  -2   7  -1   39.42    5.04
  -2   7  -1   45.11    4.99
  -2   7  -1   43.14    4.97
  -2   7  -1   46.91    4.36
  -2   7  -1   41.90    5.06
   2  -7   1   44.93    5.27
   2  -7   1   35.18    4.95
   2  -7   1   41.94    4.97
   2  -7   1   39.34    4.97
   2  -7   1   42.77    4.99
   2  -7   1   45.48    4.95
   2  -7   1   43.22    4.94
   2  -7   1   41.12    5.19
   2  -7   1   40.09    5.01
   2  -7   1   41.02    4.89
   2  -7   1   45.36    4.58
  -3   7  -1    0.30    0.53
  -3   7  -1    0.89    0.70
  -3   7  -1    0.06    0.62
  -3   7  -1   -0.87    0.67
  -3   7  -1    1.54    0.72
  -3   7  -1    0.02    0.44
  -3   7  -1    0.30    0.49
   3  -7   1    0.36    0.56
   3  -7   1    0.47    0.49
   3  -7   1   -0.07    0.50
   3  -7   1    0.02    0.48
   3  -7   1    0.76    0.60
   3  -7   1    0.20    0.59
   3  -7   1    1.10    0.69
   3  -7   1    0.88    0.55
   3  -7   1    0.57    0.53
  -4   7  -1    9.96    1.83
  -4   7  -1   10.11    1.75
  -4   7  -1   10.91    1.62
  -4   7  -1    9.33    1.79
  -4   7  -1   11.10    1.73
   4  -7   1    9.70    1.63
   4  -7   1   13.13    1.88
   4  -7   1    9.87    1.86
   4  -7   1   10.77    1.76
  -5   7  -1    0.29    0.72
  -5   7  -1    0.43    0.62
  -5   7  -1    1.67    0.78
  -5   7  -1    0.06    0.56
  -5   7  -1    1.45    0.66
   5  -7   1    2.64    0.89
   5  -7   1    2.55    0.81
  -6   7  -1    1.57    0.78
  -6   7  -1    2.82    0.93
  -6   7  -1    0.26    1.03
  -6   7  -1    1.12    0.82
   6  -7   1    3.60    1.07
   6  -7   1    1.19    0.76
   7  -7   1   16.93    2.68
  10   6  -1    1.76    0.79
  10   6  -1    1.49    0.96
 -10  -6   1    0.80    1.04
 -10  -6   1    0.19    0.97
 -10  -6   1    2.15    0.48
 -10  -6   1    2.19    0.50
 -10  -6   1    1.17    0.99
 -10  -6   1    2.26    1.04
   9   6  -1    8.42    1.63
   9   6  -1    9.41    1.55
   9   6  -1    8.64    1.64
   9   6  -1    9.75    1.56
   9   6  -1    8.27    1.32
   9   6  -1   10.27    1.56
  -9  -6   1    6.20    1.58
  -9  -6   1    7.48    1.23
  -9  -6   1    5.40    1.58
  -9  -6   1   11.04    1.29
  -9  -6   1    8.99    1.78
  -9  -6   1    7.29    1.76
  -9  -6   1   10.99    1.67
  -9  -6   1    7.25    1.57
   8   6  -1    1.72    0.78
   8   6  -1    1.61    0.74
   8   6  -1    1.71    0.68
   8   6  -1    2.54    0.72
   8   6  -1    1.64    0.82
  -8  -6   1    2.67    0.97
  -8  -6   1    2.02    0.97
  -8  -6   1    0.97    0.72
  -8  -6   1    3.08    0.95
  -8  -6   1    1.95    0.59
  -8  -6   1    2.38    0.89
  -8  -6   1    2.05    0.88
   7   6  -1    3.37    0.86
   7   6  -1    2.90    0.86
   7   6  -1    3.54    0.88
   7   6  -1    3.51    0.83
   7   6  -1    3.11    0.89
   7   6  -1    3.89    0.80
  -7  -6   1    2.92    0.70
  -7  -6   1    3.89    0.94
  -7  -6   1    3.80    0.66
  -7  -6   1    4.63    1.16
  -7  -6   1    3.70    0.92
  -7  -6   1    2.16    0.89
  -7  -6   1    3.86    0.64
  -7  -6   1    2.36    0.85
  -7  -6   1    3.06    0.98
   6   6  -1    8.61    1.42
   6   6  -1   10.44    1.39
   6   6  -1    9.39    1.35
   6   6  -1   10.39    1.44
   6   6  -1    7.88    1.34
   6   6  -1    9.20    1.35
   6   6  -1    9.30    1.36
   6   6  -1    9.95    1.49
   6   6  -1    6.62    1.40
   6   6  -1    7.09    1.17
   6   6  -1    5.31    1.25
  -6  -6   1    8.10    1.24
  -6  -6   1    9.85    1.63
  -6  -6   1   11.74    1.26
  -6  -6   1    7.87    1.40
  -6  -6   1    8.01    1.26
  -6  -6   1    7.36    1.40
  -6  -6   1    8.17    1.50
  -6  -6   1    8.92    1.45
  -6  -6   1   11.90    1.59
  -6  -6   1    9.05    1.16
   5   6  -1   96.35    9.95
   5   6  -1   82.62    9.05
   5   6  -1   93.51    9.04
   5   6  -1   84.03    9.72
   5   6  -1   99.20    9.75
   5   6  -1   95.38    9.87
   5   6  -1   99.38   10.27
   5   6  -1   92.04   10.00
   5   6  -1   94.29   10.38
   5   6  -1   97.84    9.96
   5   6  -1  103.15   10.00
   5   6  -1   86.46    9.87
   5   6  -1  106.76    9.80
   5   6  -1   76.83    9.72
   5   6  -1   98.54   10.31
  -5  -6   1   93.83    9.85
  -5  -6   1   75.72    9.62
  -5  -6   1   94.96   10.32
  -5  -6   1   84.63   10.29
  -5  -6   1   93.84    9.61
  -5  -6   1   84.87   10.30
  -5  -6   1   85.81   10.20
  -5  -6   1   84.30   10.18
  -5  -6   1   84.78    9.66
  -5  -6   1   85.28   10.07
  -5  -6   1   75.76    9.62
  -5  -6   1   84.72    9.82
  -5  -6   1   81.52    9.63
  -5  -6   1  106.37   10.38
  -5  -6   1   72.27    9.73
   4   6  -1   39.76    4.29
   4   6  -1   32.41    3.97
   4   6  -1   34.73    4.05
   4   6  -1   35.49    3.65
   4   6  -1   30.98    4.07
   4   6  -1   33.89    4.05
   4   6  -1   41.64    4.23
   4   6  -1   35.53    4.10
   4   6  -1   30.66    3.96
   4   6  -1   32.12    4.21
   4   6  -1   38.32    4.01
   4   6  -1   34.92    4.08
   4   6  -1   39.93    3.71
   4   6  -1   25.48    3.92
   4   6  -1   38.13    4.05
   4   6  -1   41.73    4.10
   4   6  -1   35.76    4.22
  -4  -6   1   28.68    3.87
  -4  -6   1   31.81    3.97
  -4  -6   1   32.81    4.21
  -4  -6   1   31.86    4.20
  -4  -6   1   31.19    4.06
  -4  -6   1   28.53    3.96
  -4  -6   1   34.26    4.24
  -4  -6   1   33.56    3.89
  -4  -6   1   35.92    3.89
  -4  -6   1   37.25    4.21
  -4  -6   1   39.42    4.11
  -4  -6   1   38.84    3.96
  -4  -6   1   31.31    4.07
  -4  -6   1   37.39    3.99
  -4  -6   1   39.68    3.99
  -4  -6   1   34.27    3.88
   3   6  -1  184.64   19.65
   3   6  -1  181.24   20.58
   3   6  -1  162.08   20.70
   3   6  -1  206.41   19.67
   3   6  -1  177.11   20.01
   3   6  -1  188.37   20.80
   3   6  -1  178.42   18.33
   3   6  -1  182.38   20.71
   3   6  -1  183.83   20.02
   3   6  -1  184.02   19.91
   3   6  -1  166.56   19.83
   3   6  -1  193.64   19.81
   3   6  -1  207.66   18.35
   3   6  -1  195.73   19.61
   3   6  -1  191.96   19.67
  -3  -6   1  169.06   20.77
  -3  -6   1  178.61   19.93
  -3  -6   1  168.74   20.72
  -3  -6   1  170.69   19.77
  -3  -6   1  195.41   19.90
  -3  -6   1  169.72   19.85
  -3  -6   1  180.01   19.98
  -3  -6   1  196.59   20.59
  -3  -6   1  175.74   19.53
  -3  -6   1  179.30   19.58
  -3  -6   1  165.43   20.70
  -3  -6   1  197.74   20.64
  -3  -6   1  180.68   20.44
   2   6  -1   55.79    5.97
   2   6  -1   50.48    5.92
   2   6  -1   43.16    5.85
   2   6  -1   54.33    5.94
   2   6  -1   50.82    5.95
   2   6  -1   57.71    5.93
   2   6  -1   58.62    5.99
   2   6  -1   49.49    6.00
   2   6  -1   53.07    5.45
   2   6  -1   43.87    5.98
   2   6  -1   49.89    6.22
   2   6  -1   47.60    6.20
   2   6  -1   53.47    6.20
   2   6  -1   53.24    5.97
   2   6  -1   51.24    6.22
   2   6  -1   59.33    5.45
   2   6  -1   53.49    5.89
   2   6  -1   51.39    5.83
   2   6  -1   52.43    5.88
   2   6  -1   51.06    6.00
  -2  -6   1   55.67    5.93
  -2  -6   1   53.07    6.23
  -2  -6   1   57.98    5.36
  -2  -6   1   54.41    5.83
  -2  -6   1   40.61    5.85
  -2  -6   1   48.60    5.88
  -2  -6   1   52.21    5.94
  -2  -6   1   50.09    5.95
  -2  -6   1   65.65    5.93
  -2  -6   1   49.14    6.23
  -2  -6   1   48.77    5.94
  -2  -6   1   44.93    6.13
  -2  -6   1   55.66    5.93
  -2  -6   1   54.45    5.93
  -2  -6   1   52.56    5.94
  -2  -6   1   64.81    6.20
  -2  -6   1   54.46    6.27
  -2  -6   1   50.74    5.81
  -2  -6   1   55.58    5.89
   1   6  -1    1.90    0.66
   1   6  -1    2.52    0.64
   1   6  -1    2.76    0.66
   1   6  -1    3.83    0.73
   1   6  -1    2.35    0.69
   1   6  -1    1.26    0.60
   1   6  -1    2.86    0.71
   1   6  -1    1.97    0.61
   1   6  -1    2.40    0.60
   1   6  -1    3.34    0.61
   1   6  -1    2.51    0.73
   1   6  -1    1.82    0.60
   1   6  -1    0.98    0.56
   1   6  -1    1.69    0.57
   1   6  -1    2.30    0.69
   1   6  -1    2.59    0.67
   1   6  -1    3.42    0.73
   1   6  -1    2.21    0.51
   1   6  -1    3.04    0.52
   1   6  -1    3.52    0.83
  -1  -6   1    2.08    0.61
  -1  -6   1    3.14    0.74
  -1  -6   1    1.16    0.55
  -1  -6   1    1.92    0.63
  -1  -6   1    1.62    0.59
  -1  -6   1    2.06    0.59
  -1  -6   1    2.10    0.61
  -1  -6   1    1.84    0.72
  -1  -6   1    1.95    0.57
  -1  -6   1    1.78    0.62
  -1  -6   1    1.60    0.66
  -1  -6   1    3.27    0.71
  -1  -6   1    3.13    0.76
  -1  -6   1    1.46    0.60
  -1  -6   1    2.05    0.60
  -1  -6   1    2.03    0.58
  -1  -6   1    2.42    0.62
  -1  -6   1    2.62    0.52
  -1  -6   1    2.94    0.58
   0   6  -1    2.68    0.69
   0   6  -1    1.88    0.59
   0   6  -1    2.33    0.61
   0   6  -1    1.70    0.60
   0   6  -1    2.15    0.67
   0   6  -1    2.93    0.50
   0   6  -1    1.97    0.60
   0   6  -1    1.12    0.46
   0   6  -1    2.64    0.69
   0   6  -1    1.69    0.53
   0   6  -1    1.90    0.66
   0   6  -1    1.97    0.58
   0   6  -1    2.36    0.57
   0   6  -1    1.11    0.47
   0   6  -1    1.47    0.63
   0   6  -1    0.31    0.42
   0   6  -1    1.52    0.46
   0   6  -1    1.24    0.53
   0   6  -1    2.09    0.53
   0   6  -1    3.26    0.67
   0   6  -1    2.71    0.61
   0  -6   1    1.84    0.62
   0  -6   1    1.71    0.58
   0  -6   1    0.49    0.49
   0  -6   1    2.66    0.59
   0  -6   1    1.38    0.52
   0  -6   1    2.47    0.73
   0  -6   1    2.78    0.65
   0  -6   1    1.18    0.49
   0  -6   1    2.79    0.71
   0  -6   1    1.69    0.51
   0  -6   1    1.42    0.53
   0  -6   1    1.85    0.54
   0  -6   1    1.48    0.58
   0  -6   1    2.00    0.59
   0  -6   1    0.71    0.39
   0  -6   1    1.81    0.48
  -1   6  -1    6.45    1.11
  -1   6  -1    9.04    1.32
  -1   6  -1    5.31    1.10
  -1   6  -1    7.24    1.24
  -1   6  -1    9.40    1.33
  -1   6  -1    8.98    0.96
  -1   6  -1    6.82    1.18
  -1   6  -1    6.45    1.13
  -1   6  -1    7.31    1.10
  -1   6  -1    7.26    1.18
  -1   6  -1    6.38    1.11
  -1   6  -1    7.64    1.19
  -1   6  -1    8.19    1.17
  -1   6  -1    7.92    1.33
  -1   6  -1    6.00    1.18
  -1   6  -1    5.43    1.16
  -1   6  -1    5.36    1.24
  -1   6  -1    4.05    1.12
  -1   6  -1    6.44    1.13
   1  -6   1    7.06    1.18
   1  -6   1    7.41    1.18
   1  -6   1    8.20    1.21
   1  -6   1    7.21    1.17
   1  -6   1    6.60    1.20
   1  -6   1    8.22    1.21
   1  -6   1    8.31    1.29
   1  -6   1    6.56    1.24
   1  -6   1    6.83    1.27
   1  -6   1    8.04    1.33
   1  -6   1    5.34    1.11
   1  -6   1    8.13    1.10
   1  -6   1    8.20    1.23
   1  -6   1    7.95    1.35
   1  -6   1    8.93    1.08
   1  -6   1    6.42    1.18
  -2   6  -1  108.77   14.05
  -2   6  -1  127.11   13.48
  -2   6  -1   97.18   13.13
  -2   6  -1  114.74   12.23
  -2   6  -1  130.57   13.42
  -2   6  -1  104.99   14.02
  -2   6  -1  121.92   13.30
  -2   6  -1  122.75   13.57
  -2   6  -1  124.65   13.37
  -2   6  -1  130.16   13.24
  -2   6  -1  143.99   13.39
  -2   6  -1  112.82   13.25
  -2   6  -1  106.43   13.53
  -2   6  -1  122.53   14.08
  -2   6  -1  127.59   13.51
  -2   6  -1  110.74   13.25
  -2   6  -1  117.89   13.93
   2  -6   1  135.67   13.52
   2  -6   1  126.32   14.08
   2  -6   1  110.63   13.23
   2  -6   1  111.76   14.06
   2  -6   1  131.04   13.55
   2  -6   1  109.85   12.36
   2  -6   1  131.71   13.52
   2  -6   1  135.44   14.15
   2  -6   1  133.65   13.51
   2  -6   1  131.61   14.12
   2  -6   1  122.15   13.31
   2  -6   1  109.38   13.31
   2  -6   1  135.88   13.56
   2  -6   1  132.90   13.48
   2  -6   1  123.48   13.28
   2  -6   1  131.91   12.42
  -3   6  -1    3.54    0.86
  -3   6  -1    1.18    0.60
  -3   6  -1    1.70    0.64
  -3   6  -1    0.85    0.58
  -3   6  -1    2.61    0.66
  -3   6  -1    2.37    0.79
  -3   6  -1    2.81    0.70
  -3   6  -1    1.82    0.70
  -3   6  -1    2.12    0.79
  -3   6  -1    0.83    0.61
  -3   6  -1    2.28    0.75
   3  -6   1    0.97    0.50
   3  -6   1    2.43    0.70
   3  -6   1    1.60    0.63
   3  -6   1    1.02    0.65
   3  -6   1    1.75    0.69
   3  -6   1    1.24    0.63
   3  -6   1    2.13    0.75
   3  -6   1    1.72    0.65
   3  -6   1    0.73    0.59
   3  -6   1    1.20    0.48
   3  -6   1    2.86    0.78
   3  -6   1    2.46    0.70
   3  -6   1    4.09    0.85
   3  -6   1    0.66    0.57
   3  -6   1    2.04    0.69
  -4   6  -1   53.75    6.36
  -4   6  -1   43.36    6.07
  -4   6  -1   47.69    6.25
  -4   6  -1   62.82    6.55
  -4   6  -1   69.34    6.75
  -4   6  -1   64.39    6.40
  -4   6  -1   64.31    6.22
   4  -6   1   55.23    6.15
   4  -6   1   46.23    6.18
   4  -6   1   60.54    6.63
   4  -6   1   54.41    6.20
   4  -6   1   44.03    6.41
   4  -6   1   64.61    6.26
   4  -6   1   51.91    6.27
   4  -6   1   54.72    6.25
   4  -6   1   43.87    6.18
   4  -6   1   50.77    6.24
   4  -6   1   54.32    5.74
  -5   6  -1   19.83    3.37
  -5   6  -1   26.25    3.25
  -5   6  -1   24.50    3.09
  -5   6  -1   31.23    3.54
  -5   6  -1   28.16    3.39
  -5   6  -1   26.13    3.59
  -5   6  -1   22.87    3.24
   5  -6   1   26.90    3.35
   5  -6   1   25.86    3.29
   5  -6   1   30.07    3.30
  -6   6  -1    2.87    0.92
  -6   6  -1    5.36    1.64
  -6   6  -1    3.98    1.11
  -6   6  -1    4.40    1.03
  -6   6  -1    7.14    1.51
  -6   6  -1    4.03    1.15
   6  -6   1    4.39    1.12
  -7   6  -1   -0.90    0.59
  -7   6  -1    1.18    0.63
  -7   6  -1   -0.03    0.55
  -7   6  -1    0.03    1.05
 -11  -5   1   22.28    3.56
 -11  -5   1   22.27    3.05
  10   5  -1    0.86    0.62
  10   5  -1   -1.29    0.71
 -10  -5   1   -0.07    0.26
 -10  -5   1   -0.11    0.87
 -10  -5   1    0.06    0.79
 -10  -5   1   -1.81    0.79
 -10  -5   1   -0.28    0.65
 -10  -5   1    0.22    0.77
   9   5  -1    3.75    1.00
   9   5  -1    6.58    1.31
   9   5  -1    4.04    1.07
   9   5  -1    5.19    0.95
   9   5  -1    4.80    1.15
   9   5  -1    6.41    1.28
  -9  -5   1    3.93    1.28
  -9  -5   1    5.18    0.80
  -9  -5   1    2.67    1.16
  -9  -5   1    4.57    1.27
  -9  -5   1    2.81    1.17
  -9  -5   1    4.05    0.73
  -9  -5   1    4.33    1.14
   8   5  -1    1.89    0.59
   8   5  -1    1.84    0.86
   8   5  -1    1.85    0.68
   8   5  -1    3.06    0.82
   8   5  -1    2.27    0.72
  -8  -5   1    2.81    1.00
  -8  -5   1    1.31    0.88
  -8  -5   1    1.73    0.84
  -8  -5   1    2.54    0.84
  -8  -5   1    2.13    0.88
  -8  -5   1    2.41    0.84
  -8  -5   1    2.26    0.57
  -8  -5   1    1.96    0.57
   7   5  -1    9.82    1.41
   7   5  -1   11.24    1.59
   7   5  -1   11.01    1.43
   7   5  -1    8.04    1.36
   7   5  -1    9.19    1.44
   7   5  -1    6.70    1.33
   7   5  -1   11.84    1.34
  -7  -5   1   11.41    1.66
  -7  -5   1    6.08    1.42
  -7  -5   1    8.33    1.65
  -7  -5   1    7.75    1.60
  -7  -5   1   10.21    1.28
  -7  -5   1    8.41    1.50
  -7  -5   1    9.74    1.18
  -7  -5   1    9.13    1.16
  -7  -5   1    9.29    1.58
   6   5  -1   26.52    3.40
   6   5  -1   30.27    3.38
   6   5  -1   30.06    3.59
   6   5  -1   29.10    3.37
   6   5  -1   27.90    3.44
   6   5  -1   27.76    3.33
   6   5  -1   26.65    3.51
   6   5  -1   26.17    3.31
   6   5  -1   29.57    3.37
   6   5  -1   27.45    3.08
   6   5  -1   31.25    3.38
   6   5  -1   35.24    3.48
  -6  -5   1   34.22    3.32
  -6  -5   1   27.08    3.54
  -6  -5   1   31.74    3.55
  -6  -5   1   31.48    3.18
  -6  -5   1   25.48    3.53
  -6  -5   1   25.85    3.54
  -6  -5   1   27.95    3.15
  -6  -5   1   26.01    3.24
  -6  -5   1   24.18    3.25
  -6  -5   1   24.85    3.49
  -6  -5   1   28.26    3.60
   5   5  -1    0.54    0.45
   5   5  -1    0.58    0.41
   5   5  -1    0.64    0.37
   5   5  -1    1.14    0.49
   5   5  -1    0.20    0.36
   5   5  -1    0.90    0.49
   5   5  -1    0.67    0.48
   5   5  -1    0.91    0.44
   5   5  -1    0.48    0.42
   5   5  -1    0.93    0.36
   5   5  -1    0.23    0.34
   5   5  -1    0.55    0.39
   5   5  -1    1.05    0.43
   5   5  -1    0.59    0.40
  -5  -5   1    1.21    0.24
  -5  -5   1    0.36    0.43
  -5  -5   1    0.91    0.29
  -5  -5   1    0.89    0.37
  -5  -5   1    0.94    0.39
  -5  -5   1    0.33    0.34
  -5  -5   1    1.16    0.39
  -5  -5   1    1.15    0.36
  -5  -5   1    0.68    0.48
  -5  -5   1    0.47    0.30
  -5  -5   1    0.96    0.44
  -5  -5   1   -0.08    0.35
  -5  -5   1    0.62    0.44
  -5  -5   1    1.52    0.61
  -5  -5   1    0.45    0.44
   4   5  -1   21.74    2.97
   4   5  -1   25.73    2.86
   4   5  -1   25.36    2.89
   4   5  -1   20.52    2.57
   4   5  -1   21.74    2.99
   4   5  -1   20.25    2.97
   4   5  -1   24.84    2.92
   4   5  -1   24.25    2.82
   4   5  -1   23.45    2.88
   4   5  -1   23.06    2.54
   4   5  -1   26.38    2.91
   4   5  -1   23.15    2.82
   4   5  -1   29.79    2.93
   4   5  -1   24.53    2.84
   4   5  -1   22.86    2.81
   4   5  -1   20.89    2.78
   4   5  -1   24.99    2.98
  -4  -5   1   24.11    2.72
  -4  -5   1   21.78    2.95
  -4  -5   1   23.92    2.75
  -4  -5   1   23.06    2.73
  -4  -5   1   22.50    2.75
  -4  -5   1   25.32    2.87
  -4  -5   1   29.99    3.08
  -4  -5   1   23.48    2.84
  -4  -5   1   26.66    2.82
  -4  -5   1   25.87    3.03
  -4  -5   1   23.37    2.99
  -4  -5   1   32.67    3.02
  -4  -5   1   24.30    2.78
  -4  -5   1   28.47    2.86
  -4  -5   1   27.86    2.84
  -4  -5   1   21.04    2.72
  -4  -5   1   19.65    2.70
  -4  -5   1   25.67    2.82
   3   5  -1    0.28    0.29
   3   5  -1    0.46    0.36
   3   5  -1   -0.01    0.26
   3   5  -1   -0.19    0.25
   3   5  -1   -0.23    0.25
   3   5  -1    0.11    0.23
   3   5  -1    0.08    0.20
   3   5  -1   -0.18    0.25
   3   5  -1   -0.26    0.26
   3   5  -1    0.12    0.33
   3   5  -1   -0.45    0.18
   3   5  -1    0.07    0.29
   3   5  -1    0.09    0.29
   3   5  -1    0.90    0.37
   3   5  -1   -0.35    0.21
   3   5  -1   -0.08    0.24
   3   5  -1   -0.26    0.27
   3   5  -1    0.43    0.37
  -3  -5   1    0.09    0.34
  -3  -5   1   -0.15    0.28
  -3  -5   1   -0.02    0.29
  -3  -5   1   -0.07    0.21
  -3  -5   1    0.02    0.23
  -3  -5   1   -0.11    0.21
  -3  -5   1   -0.01    0.19
  -3  -5   1    0.00    0.28
  -3  -5   1    0.02    0.25
  -3  -5   1   -0.09    0.22
  -3  -5   1    0.37    0.29
  -3  -5   1    0.26    0.25
  -3  -5   1    0.01    0.27
   2   5  -1   59.91    7.47
   2   5  -1   77.35    7.85
   2   5  -1   57.49    7.52
   2   5  -1   72.34    7.49
   2   5  -1   66.12    7.82
   2   5  -1   56.01    7.53
   2   5  -1   65.28    7.47
   2   5  -1   60.77    7.38
   2   5  -1   68.23    7.51
   2   5  -1   55.83    7.51
   2   5  -1   63.00    7.38
   2   5  -1   65.25    6.88
   2   5  -1   60.13    7.80
   2   5  -1   71.42    7.78
   2   5  -1   60.10    7.45
   2   5  -1   76.57    6.89
   2   5  -1   64.57    7.35
   2   5  -1   58.90    7.38
  -2  -5   1   55.08    7.79
  -2  -5   1   75.70    7.87
  -2  -5   1   69.29    7.36
  -2  -5   1   71.87    7.54
  -2  -5   1   64.66    7.45
  -2  -5   1   79.78    7.78
  -2  -5   1   74.81    6.81
  -2  -5   1   58.36    7.41
  -2  -5   1   76.85    7.39
  -2  -5   1   69.18    7.48
  -2  -5   1   61.17    7.33
  -2  -5   1   67.12    7.50
  -2  -5   1   75.48    7.48
  -2  -5   1   69.16    7.53
  -2  -5   1   61.68    7.80
  -2  -5   1   62.14    7.75
  -2  -5   1   77.85    7.55
  -2  -5   1   78.88    7.47
  -2  -5   1   82.73    7.41
  -2  -5   1   71.66    7.44
   1   5  -1   41.17    4.50
   1   5  -1   39.14    4.69
   1   5  -1   43.96    4.13
   1   5  -1   44.73    4.15
   1   5  -1   47.40    4.12
   1   5  -1   38.59    4.41
   1   5  -1   43.69    4.55
   1   5  -1   49.30    4.79
   1   5  -1   36.82    4.46
   1   5  -1   37.00    4.55
   1   5  -1   36.61    4.66
   1   5  -1   35.12    4.52
   1   5  -1   40.53    4.50
   1   5  -1   34.10    4.41
   1   5  -1   28.64    4.42
   1   5  -1   35.57    4.42
   1   5  -1   46.23    4.51
   1   5  -1   37.63    4.47
   1   5  -1   35.90    4.47
  -1  -5   1   42.61    4.49
  -1  -5   1   38.73    4.43
  -1  -5   1   36.59    4.42
  -1  -5   1   33.95    4.43
  -1  -5   1   44.47    4.75
  -1  -5   1   39.47    4.50
  -1  -5   1   41.50    4.41
  -1  -5   1   42.16    4.51
  -1  -5   1   46.48    4.72
  -1  -5   1   38.43    4.51
  -1  -5   1   40.72    4.47
  -1  -5   1   36.98    4.40
  -1  -5   1   35.47    4.48
  -1  -5   1   37.24    4.70
  -1  -5   1   39.63    4.50
  -1  -5   1   46.62    4.11
  -1  -5   1   37.34    4.51
  -1  -5   1   35.28    4.63
  -1  -5   1   40.67    4.49
   0   5  -1   69.44    7.91
   0   5  -1   71.14    7.84
   0   5  -1   85.22    7.94
   0   5  -1   77.41    7.35
   0   5  -1   69.24    8.05
   0   5  -1   65.18    8.03
   0   5  -1   65.88    7.96
   0   5  -1   63.38    7.83
   0   5  -1   76.00    8.34
   0   5  -1   73.86    8.03
   0   5  -1   64.44    7.95
   0   5  -1   62.75    7.86
   0   5  -1   74.82    7.96
   0   5  -1   76.37    8.35
   0   5  -1   76.64    8.07
   0   5  -1   61.90    7.27
   0   5  -1   72.11    8.02
   0   5  -1   76.14    7.97
   0  -5   1   77.35    8.33
   0  -5   1   82.44    7.86
   0  -5   1   60.51    8.29
   0  -5   1   82.22    7.36
   0  -5   1   59.50    7.99
   0  -5   1   71.63    8.33
   0  -5   1   83.44    7.91
   0  -5   1   88.93    8.10
   0  -5   1   68.62    7.92
   0  -5   1   69.14    8.26
   0  -5   1   71.45    7.88
   0  -5   1   65.61    7.97
   0  -5   1   82.14    7.98
   0  -5   1   79.52    8.00
   0  -5   1   58.70    7.92
  -1   5  -1   47.48    5.20
  -1   5  -1   43.97    5.09
  -1   5  -1   50.65    5.28
  -1   5  -1   54.61    4.71
  -1   5  -1   41.22    5.12
  -1   5  -1   41.47    5.11
  -1   5  -1   39.42    5.19
  -1   5  -1   46.70    5.14
  -1   5  -1   44.93    5.06
  -1   5  -1   52.98    5.17
  -1   5  -1   35.43    5.38
  -1   5  -1   50.83    5.14
  -1   5  -1   48.64    4.75
  -1   5  -1   45.91    5.23
  -1   5  -1   52.55    5.43
  -1   5  -1   48.98    5.49
  -1   5  -1   50.23    5.28
  -1   5  -1   46.37    5.16
  -1   5  -1   40.77    5.23
  -1   5  -1   39.58    5.20
  -1   5  -1   37.41    5.15
   1  -5   1   39.40    4.72
   1  -5   1   42.70    5.19
   1  -5   1   44.67    5.43
   1  -5   1   36.39    5.34
   1  -5   1   42.79    5.43
   1  -5   1   48.91    5.21
   1  -5   1   56.63    5.52
   1  -5   1   54.77    5.33
   1  -5   1   44.40    5.17
   1  -5   1   55.66    5.22
   1  -5   1   40.61    5.17
   1  -5   1   45.55    5.14
   1  -5   1   44.37    5.21
   1  -5   1   51.44    5.17
   1  -5   1   46.16    5.22
   1  -5   1   37.92    5.13
   1  -5   1   43.36    5.09
   1  -5   1   52.91    5.24
  -2   5  -1   75.48    7.01
  -2   5  -1   53.19    6.75
  -2   5  -1   61.85    6.80
  -2   5  -1   53.62    6.82
  -2   5  -1   73.76    6.87
  -2   5  -1   63.60    6.96
  -2   5  -1   51.82    6.89
  -2   5  -1   60.76    6.96
  -2   5  -1   57.00    6.82
  -2   5  -1   56.31    7.17
  -2   5  -1   62.12    6.82
  -2   5  -1   59.45    6.92
  -2   5  -1   61.03    6.77
  -2   5  -1   63.61    6.75
  -2   5  -1   65.08    6.89
  -2   5  -1   65.68    7.15
  -2   5  -1   57.57    7.22
  -2   5  -1   57.35    6.17
  -2   5  -1   57.57    6.71
  -2   5  -1   53.52    7.19
   2  -5   1   58.25    7.19
   2  -5   1   51.06    7.15
   2  -5   1   60.15    6.30
   2  -5   1   60.16    6.91
   2  -5   1   65.55    6.93
   2  -5   1   63.71    7.16
   2  -5   1   64.93    6.90
   2  -5   1   53.97    6.82
   2  -5   1   57.96    6.87
   2  -5   1   65.51    6.78
   2  -5   1   67.84    6.95
   2  -5   1   67.34    6.92
   2  -5   1   61.46    7.23
   2  -5   1   60.25    6.78
   2  -5   1   78.30    7.00
   2  -5   1   57.49    6.95
   2  -5   1   61.91    6.79
   2  -5   1   62.32    6.83
   2  -5   1   62.60    7.21
   2  -5   1   71.42    6.92
  -3   5  -1    2.23    0.67
  -3   5  -1    2.06    0.59
  -3   5  -1    2.05    0.57
  -3   5  -1    0.98    0.61
  -3   5  -1    3.10    0.74
  -3   5  -1    1.05    0.59
  -3   5  -1    1.89    0.70
  -3   5  -1    1.66    0.53
  -3   5  -1    1.15    0.49
  -3   5  -1    1.45    0.59
  -3   5  -1    2.13    0.63
  -3   5  -1    0.95    0.67
  -3   5  -1    1.39    0.58
  -3   5  -1    2.11    0.58
  -3   5  -1    0.09    0.42
  -3   5  -1    3.99    0.86
   3  -5   1    1.27    0.55
   3  -5   1    1.30    0.60
   3  -5   1    2.65    0.63
   3  -5   1    1.28    0.64
   3  -5   1    1.92    0.63
   3  -5   1    2.55    0.72
   3  -5   1    1.86    0.69
   3  -5   1    2.13    0.63
   3  -5   1    3.18    0.79
   3  -5   1    0.26    0.48
   3  -5   1    1.20    0.58
   3  -5   1    2.01    0.62
   3  -5   1   -0.03    0.44
   3  -5   1    0.58    0.50
   3  -5   1    0.66    0.43
   3  -5   1    2.46    0.74
   3  -5   1    1.82    0.69
   3  -5   1    1.58    0.60
  -4   5  -1    2.97    0.76
  -4   5  -1    1.50    0.60
  -4   5  -1    3.36    0.90
  -4   5  -1    2.96    0.59
  -4   5  -1    1.36    0.65
  -4   5  -1    2.82    0.78
  -4   5  -1    2.05    0.64
  -4   5  -1    1.49    0.59
  -4   5  -1    2.50    0.83
  -4   5  -1    2.45    0.61
  -4   5  -1    1.85    0.76
  -4   5  -1    2.74    0.62
   4  -5   1    3.25    0.72
   4  -5   1    2.36    0.80
   4  -5   1    3.66    0.80
   4  -5   1    1.89    0.69
   4  -5   1    2.85    0.86
   4  -5   1    2.22    0.74
   4  -5   1    1.59    0.59
   4  -5   1    2.47    0.63
   4  -5   1    2.15    0.65
   4  -5   1    2.44    0.75
   4  -5   1    1.61    0.66
   4  -5   1    2.53    0.69
   4  -5   1    1.32    0.51
   4  -5   1    1.90    0.63
   4  -5   1    1.68    0.60
  -5   5  -1    2.13    0.67
  -5   5  -1    0.86    0.66
  -5   5  -1    1.57    0.86
  -5   5  -1    1.49    0.69
  -5   5  -1    1.82    0.53
  -5   5  -1    2.58    0.72
  -5   5  -1    1.31    0.91
  -5   5  -1    1.43    0.84
   5  -5   1    1.37    0.68
   5  -5   1    1.97    0.69
   5  -5   1    1.31    0.60
   5  -5   1    1.58    0.71
   5  -5   1    1.56    0.67
   5  -5   1    1.55    0.71
   5  -5   1    1.54    0.63
   5  -5   1    0.81    0.68
  -6   5  -1   29.68    4.08
  -6   5  -1   35.11    3.85
  -6   5  -1   34.15    4.26
  -6   5  -1   28.71    3.85
  -6   5  -1   38.73    4.28
  -6   5  -1   32.44    4.82
  -6   5  -1   28.18    4.03
   6  -5   1   31.95    3.66
   6  -5   1   31.62    4.19
   6  -5   1   32.64    3.91
   6  -5   1   32.20    3.98
   6  -5   1   35.12    3.94
  -7   5  -1   12.78    2.90
  -7   5  -1   12.53    2.38
  -7   5  -1   13.92    1.95
  -7   5  -1   14.60    2.03
  -7   5  -1   13.89    2.23
  -7   5  -1   14.99    2.29
  -7   5  -1   13.90    2.37
   7  -5   1   17.46    2.25
   7  -5   1   15.63    2.20
  -8   5  -1    8.32    1.49
  -8   5  -1    7.56    1.78
  -8   5  -1    8.66    1.71
  -8   5  -1    7.59    2.24
  -8   5  -1    9.71    1.32
  11   4  -1    0.28    0.67
 -11  -4   1    0.94    0.82
 -11  -4   1   -1.18    0.77
 -11  -4   1    0.46    0.70
  10   4  -1   14.42    2.07
  10   4  -1   13.19    1.93
  10   4  -1   13.46    1.76
 -10  -4   1    8.65    1.87
 -10  -4   1   14.17    2.08
 -10  -4   1   12.86    1.95
 -10  -4   1   12.03    2.35
 -10  -4   1   15.69    2.42
 -10  -4   1    8.12    2.12
   9   4  -1    3.33    0.89
   9   4  -1    2.57    0.87
   9   4  -1    2.48    0.92
   9   4  -1    3.36    0.94
   9   4  -1    4.57    1.18
   9   4  -1    5.33    0.94
   9   4  -1    3.47    0.97
  -9  -4   1    3.74    1.16
  -9  -4   1    4.61    1.18
  -9  -4   1    3.91    1.03
  -9  -4   1    4.50    0.67
  -9  -4   1    4.12    0.70
  -9  -4   1    4.12    1.28
  -9  -4   1    3.26    1.10
   8   4  -1   35.86    4.49
   8   4  -1   43.46    4.68
   8   4  -1   38.10    4.36
   8   4  -1   36.27    3.94
   8   4  -1   46.92    4.39
   8   4  -1   33.13    4.30
   8   4  -1   29.61    4.20
   8   4  -1   38.28    4.60
  -8  -4   1   25.80    4.52
  -8  -4   1   38.66    4.58
  -8  -4   1   35.29    4.52
  -8  -4   1   36.31    4.13
  -8  -4   1   37.47    4.14
  -8  -4   1   40.94    4.67
  -8  -4   1   38.95    4.69
   7   4  -1  117.63   11.36
   7   4  -1   91.27   11.20
   7   4  -1   95.29   11.24
   7   4  -1  105.50   10.49
   7   4  -1  102.56   11.98
   7   4  -1  108.00   11.27
   7   4  -1  108.49   11.41
   7   4  -1   94.64   11.42
  -7  -4   1   89.89   11.48
  -7  -4   1  127.88   12.11
  -7  -4   1  112.02   11.87
  -7  -4   1  105.46   11.22
  -7  -4   1  103.55   11.89
  -7  -4   1   97.23   11.94
  -7  -4   1   98.60   11.22
  -7  -4   1  108.88   11.95
  -7  -4   1   94.32   11.20
   6   4  -1   45.38    5.86
   6   4  -1   58.51    6.00
   6   4  -1   62.80    6.09
   6   4  -1   52.85    5.88
   6   4  -1   52.30    6.26
   6   4  -1   47.63    5.93
   6   4  -1   59.11    5.96
   6   4  -1   47.23    5.43
   6   4  -1   58.87    5.87
   6   4  -1   62.97    5.93
   6   4  -1   46.53    6.11
   6   4  -1   64.75    5.90
   6   4  -1   44.53    5.89
   6   4  -1   56.90    6.05
  -6  -4   1   52.43    5.85
  -6  -4   1   51.09    5.64
  -6  -4   1   59.30    5.83
  -6  -4   1   50.39    6.17
  -6  -4   1   48.30    6.06
  -6  -4   1   57.89    6.36
  -6  -4   1   45.69    5.82
  -6  -4   1   43.29    5.81
  -6  -4   1   54.60    6.22
  -6  -4   1   49.88    6.24
  -6  -4   1   58.38    6.28
   5   4  -1    2.06    0.58
   5   4  -1    2.97    0.63
   5   4  -1    2.84    0.65
   5   4  -1    1.94    0.48
   5   4  -1    3.22    0.70
   5   4  -1    1.61    0.52
   5   4  -1    2.30    0.57
   5   4  -1    2.63    0.64
   5   4  -1    2.34    0.61
   5   4  -1    1.90    0.56
   5   4  -1    3.39    0.63
   5   4  -1    1.59    0.52
   5   4  -1    2.76    0.60
   5   4  -1    2.85    0.59
   5   4  -1    2.24    0.62
  -5  -4   1    3.55    0.41
  -5  -4   1    2.42    0.69
  -5  -4   1    2.78    0.46
  -5  -4   1    3.67    0.72
  -5  -4   1    2.11    0.46
  -5  -4   1    2.49    0.65
  -5  -4   1    3.24    0.56
  -5  -4   1    3.01    0.68
  -5  -4   1    2.90    0.68
  -5  -4   1    2.66    0.48
  -5  -4   1    1.58    0.60
  -5  -4   1    2.89    0.74
  -5  -4   1    2.42    0.56
  -5  -4   1    1.86    0.52
   4   4  -1  107.39   14.60
   4   4  -1  132.16   14.31
   4   4  -1  114.65   14.41
   4   4  -1  132.44   14.53
   4   4  -1  153.47   13.35
   4   4  -1  124.59   14.47
   4   4  -1  111.28   14.28
   4   4  -1  134.35   14.31
   4   4  -1  123.43   14.32
   4   4  -1  156.45   15.15
   4   4  -1  151.42   15.24
   4   4  -1  134.68   15.05
   4   4  -1  128.68   14.55
   4   4  -1  116.37   15.11
   4   4  -1  124.86   14.58
   4   4  -1  135.06   14.46
   4   4  -1  131.79   13.36
  -4  -4   1  118.76   14.55
  -4  -4   1  137.99   14.37
  -4  -4   1  143.62   15.20
  -4  -4   1  130.18   15.06
  -4  -4   1  137.88   14.57
  -4  -4   1  134.96   15.14
  -4  -4   1  159.09   15.08
  -4  -4   1  126.36   14.36
  -4  -4   1  134.47   14.55
  -4  -4   1  129.35   14.16
  -4  -4   1  134.28   14.37
  -4  -4   1  135.57   14.45
  -4  -4   1  141.41   14.94
  -4  -4   1  158.55   15.20
  -4  -4   1  129.03   14.25
  -4  -4   1  135.84   14.28
  -4  -4   1  127.06   14.55
  -4  -4   1  135.16   14.41
  -4  -4   1  138.52   14.23
   3   4  -1    0.23    0.29
   3   4  -1    0.01    0.19
   3   4  -1    0.34    0.28
   3   4  -1    0.49    0.29
   3   4  -1    0.09    0.25
   3   4  -1   -0.06    0.18
   3   4  -1    0.07    0.25
   3   4  -1    0.12    0.25
   3   4  -1    0.31    0.31
   3   4  -1    0.33    0.26
   3   4  -1    0.05    0.26
   3   4  -1    0.49    0.30
   3   4  -1    0.55    0.28
   3   4  -1   -0.17    0.22
   3   4  -1    0.38    0.29
   3   4  -1   -0.18    0.29
   3   4  -1   -0.18    0.23
   3   4  -1    0.50    0.27
  -3  -4   1    0.27    0.29
  -3  -4   1   -0.07    0.22
  -3  -4   1   -0.03    0.23
  -3  -4   1    0.14    0.26
  -3  -4   1   -0.05    0.27
  -3  -4   1    0.42    0.28
  -3  -4   1    0.51    0.28
  -3  -4   1    0.30    0.31
  -3  -4   1    0.02    0.27
  -3  -4   1   -0.08    0.18
  -3  -4   1   -0.06    0.19
  -3  -4   1    1.05    0.31
  -3  -4   1    0.17    0.28
  -3  -4   1    0.12    0.21
  -3  -4   1    0.29    0.26
  -3  -4   1    0.24    0.31
  -3  -4   1    0.02    0.26
   2   4  -1  188.31   23.12
   2   4  -1  204.62   22.25
   2   4  -1  224.52   21.93
   2   4  -1  194.64   22.24
   2   4  -1  211.80   22.18
   2   4  -1  204.97   21.89
   2   4  -1  180.75   21.90
   2   4  -1  185.10   22.14
   2   4  -1  222.77   20.49
   2   4  -1  218.18   23.25
   2   4  -1  194.85   23.14
   2   4  -1  223.19   21.93
   2   4  -1  192.62   20.50
   2   4  -1  179.83   22.96
   2   4  -1  219.85   22.09
   2   4  -1  203.37   22.34
  -2  -4   1  202.08   23.23
  -2  -4   1  189.61   20.45
  -2  -4   1  227.89   23.03
  -2  -4   1  176.79   22.20
  -2  -4   1  214.65   22.13
  -2  -4   1  215.19   23.14
  -2  -4   1  222.09   22.33
  -2  -4   1  180.99   20.44
  -2  -4   1  220.15   22.36
  -2  -4   1  212.05   21.87
  -2  -4   1  216.63   23.15
  -2  -4   1  206.45   21.90
  -2  -4   1  236.28   22.32
  -2  -4   1  213.14   22.37
  -2  -4   1  204.03   23.03
  -2  -4   1  192.57   22.13
  -2  -4   1  188.92   21.87
  -2  -4   1  218.31   22.07
   1   4  -1    4.53    0.56
   1   4  -1    3.06    0.62
   1   4  -1    2.86    0.65
   1   4  -1    4.60    0.67
   1   4  -1    3.01    0.65
   1   4  -1    4.32    0.66
   1   4  -1    4.41    0.69
   1   4  -1    3.54    0.65
   1   4  -1    2.76    0.53
   1   4  -1    3.97    0.65
   1   4  -1    2.95    0.67
   1   4  -1    3.54    0.60
   1   4  -1    3.67    0.67
   1   4  -1    3.37    0.55
   1   4  -1    3.41    0.63
   1   4  -1    3.23    0.66
   1   4  -1    5.26    0.70
   1   4  -1    3.45    0.64
   1   4  -1    2.53    0.65
   1   4  -1    4.19    0.70
  -1  -4   1    2.99    0.64
  -1  -4   1    3.69    0.67
  -1  -4   1    3.35    0.62
  -1  -4   1    2.81    0.59
  -1  -4   1    3.75    0.67
  -1  -4   1    2.76    0.59
  -1  -4   1    3.44    0.67
  -1  -4   1    4.05    0.74
  -1  -4   1    3.78    0.64
  -1  -4   1    3.66    0.53
  -1  -4   1    3.40    0.61
  -1  -4   1    3.34    0.61
  -1  -4   1    2.61    0.57
  -1  -4   1    3.68    0.68
  -1  -4   1    4.85    0.69
  -1  -4   1    2.46    0.58
  -1  -4   1    2.42    0.59
  -1  -4   1    5.19    0.70
  -1  -4   1    2.81    0.60
  -1  -4   1    3.80    0.73
  -1  -4   1    3.74    0.50
   0   4  -1  169.75   15.35
   0   4  -1  152.46   15.27
   0   4  -1  146.99   14.10
   0   4  -1  138.06   15.99
   0   4  -1  129.94   15.36
   0   4  -1  144.55   15.84
   0   4  -1  145.37   14.10
   0   4  -1  133.75   15.05
   0   4  -1  142.29   15.11
   0   4  -1  123.64   15.29
   0   4  -1  115.22   15.37
   0   4  -1  164.14   15.43
   0   4  -1  134.56   15.24
   0   4  -1  143.42   15.42
   0   4  -1  121.18   15.08
   0  -4   1  130.66   15.37
   0  -4   1  143.39   15.10
   0  -4   1  147.87   15.06
   0  -4   1  147.15   15.68
   0  -4   1  136.22   15.40
   0  -4   1  141.54   14.12
   0  -4   1  137.57   15.84
   0  -4   1  143.42   15.36
   0  -4   1  143.54   15.26
   0  -4   1  127.10   15.35
   0  -4   1  157.09   15.41
   0  -4   1  125.74   15.92
   0  -4   1  151.15   15.33
  -1   4  -1  232.50   24.96
  -1   4  -1  246.87   24.89
  -1   4  -1  267.55   24.52
  -1   4  -1  232.15   24.76
  -1   4  -1  191.68   25.91
  -1   4  -1  220.21   24.50
  -1   4  -1  223.74   24.68
  -1   4  -1  197.14   24.96
  -1   4  -1  224.97   25.00
  -1   4  -1  253.95   24.46
  -1   4  -1  227.29   22.89
  -1   4  -1  187.72   24.76
  -1   4  -1  265.74   24.49
  -1   4  -1  212.32   22.90
  -1   4  -1  248.32   25.92
  -1   4  -1  194.01   24.74
  -1   4  -1  251.74   25.92
  -1   4  -1  212.35   25.68
  -1   4  -1  197.66   24.48
   1  -4   1  212.09   24.97
   1  -4   1  200.40   24.91
   1  -4   1  220.14   25.97
   1  -4   1  222.24   25.87
   1  -4   1  233.87   24.79
   1  -4   1  235.17   24.55
   1  -4   1  262.68   25.03
   1  -4   1  214.17   22.94
   1  -4   1  219.92   24.77
   1  -4   1  231.53   24.88
   1  -4   1  209.17   24.86
   1  -4   1  237.87   24.70
   1  -4   1  218.13   22.89
   1  -4   1  243.44   25.89
   1  -4   1  262.87   25.01
   1  -4   1  269.32   24.54
   1  -4   1  249.41   25.58
   1  -4   1  265.53   24.80
  -2   4  -1   48.76    4.80
  -2   4  -1   49.45    5.43
  -2   4  -1   53.32    5.46
  -2   4  -1   49.76    5.37
  -2   4  -1   40.41    5.38
  -2   4  -1   43.97    5.62
  -2   4  -1   59.67    5.63
  -2   4  -1   41.63    5.32
  -2   4  -1   43.48    5.42
  -2   4  -1   36.24    5.34
  -2   4  -1   42.19    5.32
  -2   4  -1   44.90    5.30
  -2   4  -1   56.47    5.32
  -2   4  -1   58.08    5.29
  -2   4  -1   42.27    5.38
  -2   4  -1   41.76    5.61
  -2   4  -1   44.70    5.46
  -2   4  -1   46.46    5.33
  -2   4  -1   41.65    5.59
   2  -4   1   44.68    5.34
   2  -4   1   46.09    5.38
   2  -4   1   45.30    5.37
   2  -4   1   55.95    5.42
   2  -4   1   50.71    5.31
   2  -4   1   53.16    5.65
   2  -4   1   37.94    5.38
   2  -4   1   51.97    5.37
   2  -4   1   47.47    5.29
   2  -4   1   49.34    5.58
   2  -4   1   58.98    5.45
   2  -4   1   57.51    5.41
   2  -4   1   42.76    5.37
   2  -4   1   52.88    5.65
   2  -4   1   57.21    5.66
   2  -4   1   44.34    4.92
   2  -4   1   45.00    5.42
   2  -4   1   45.88    5.32
   2  -4   1   50.04    5.66
   2  -4   1   50.71    5.28
  -3   4  -1    0.12    0.36
  -3   4  -1    0.35    0.29
  -3   4  -1    0.09    0.28
  -3   4  -1    0.12    0.32
  -3   4  -1    0.48    0.33
  -3   4  -1   -0.37    0.31
  -3   4  -1   -0.18    0.21
  -3   4  -1    0.19    0.39
  -3   4  -1    0.17    0.25
  -3   4  -1    0.25    0.36
  -3   4  -1    0.19    0.30
  -3   4  -1   -0.10    0.22
  -3   4  -1    0.20    0.33
  -3   4  -1   -0.23    0.31
  -3   4  -1    0.56    0.37
  -3   4  -1    0.42    0.32
  -3   4  -1   -0.05    0.30
  -3   4  -1    0.06    0.27
   3  -4   1   -0.21    0.25
   3  -4   1    0.07    0.24
   3  -4   1    0.46    0.39
   3  -4   1    0.44    0.34
   3  -4   1    0.60    0.47
   3  -4   1   -0.08    0.25
   3  -4   1    0.19    0.31
   3  -4   1   -0.12    0.29
   3  -4   1    0.16    0.27
   3  -4   1    0.48    0.33
   3  -4   1    0.15    0.31
   3  -4   1   -0.32    0.28
   3  -4   1    0.12    0.32
   3  -4   1    0.29    0.38
   3  -4   1   -0.12    0.27
   3  -4   1   -0.07    0.23
   3  -4   1    0.65    0.32
   3  -4   1    0.36    0.39
   3  -4   1   -0.12    0.28
   3  -4   1   -0.24    0.37
  -4   4  -1    1.02    0.53
  -4   4  -1    1.62    0.57
  -4   4  -1    1.60    0.58
  -4   4  -1    0.99    0.54
  -4   4  -1    1.97    0.61
  -4   4  -1    1.02    0.54
  -4   4  -1    2.15    0.54
  -4   4  -1    0.27    0.51
  -4   4  -1    1.22    0.41
  -4   4  -1    0.83    0.55
  -4   4  -1    2.08    0.59
  -4   4  -1    3.06    0.55
  -4   4  -1    2.02    0.66
  -4   4  -1    2.73    0.75
  -4   4  -1    1.73    0.68
  -4   4  -1    1.82    0.52
  -4   4  -1    1.78    0.60
  -4   4  -1    1.82    0.69
  -4   4  -1    1.44    0.48
   4  -4   1    1.46    0.67
   4  -4   1    1.73    0.57
   4  -4   1    2.05    0.63
   4  -4   1    1.87    0.57
   4  -4   1    1.88    0.57
   4  -4   1    2.44    0.63
   4  -4   1    2.28    0.70
   4  -4   1    1.97    0.56
   4  -4   1    1.55    0.60
   4  -4   1    1.76    0.65
   4  -4   1    2.25    0.59
   4  -4   1    1.17    0.49
   4  -4   1    1.46    0.59
   4  -4   1    2.03    0.59
   4  -4   1    1.91    0.58
   4  -4   1    2.73    0.67
   4  -4   1    2.40    0.76
  -5   4  -1    3.41    0.93
  -5   4  -1    3.67    0.79
  -5   4  -1    2.98    1.13
  -5   4  -1    5.00    0.95
  -5   4  -1    4.14    0.91
  -5   4  -1    3.83    0.92
  -5   4  -1    3.84    0.82
  -5   4  -1    3.01    0.94
  -5   4  -1    4.23    0.96
  -5   4  -1    4.76    1.10
  -5   4  -1    3.17    0.50
  -5   4  -1    3.80    0.73
  -5   4  -1    2.91    0.77
  -5   4  -1    3.10    0.89
  -5   4  -1    3.87    0.80
   5  -4   1    3.46    0.95
   5  -4   1    3.09    0.80
   5  -4   1    5.03    0.91
   5  -4   1    3.03    0.81
   5  -4   1    4.37    0.86
   5  -4   1    3.64    0.90
   5  -4   1    3.52    0.83
   5  -4   1    4.51    0.86
   5  -4   1    2.06    0.73
   5  -4   1    3.26    0.91
   5  -4   1    3.96    0.83
   5  -4   1    3.26    0.82
   5  -4   1    5.01    0.92
   5  -4   1    4.03    0.81
  -6   4  -1    8.13    1.20
  -6   4  -1    5.70    1.44
  -6   4  -1    9.85    1.51
  -6   4  -1    6.38    1.43
  -6   4  -1    6.98    1.15
  -6   4  -1    5.59    1.24
  -6   4  -1    7.19    1.43
  -6   4  -1    8.55    1.42
  -6   4  -1    8.28    1.86
   6  -4   1    7.38    1.25
   6  -4   1    5.48    1.24
   6  -4   1    6.79    1.17
   6  -4   1    5.88    1.32
   6  -4   1    6.93    1.22
   6  -4   1    7.15    1.26
   6  -4   1    8.87    1.33
  -7   4  -1   22.45    2.87
  -7   4  -1   20.56    2.91
  -7   4  -1   19.23    3.36
  -7   4  -1   16.12    2.79
  -7   4  -1   13.19    2.54
  -7   4  -1   21.21    2.86
  -7   4  -1   20.71    2.40
  -7   4  -1   22.83    2.48
   7  -4   1   18.93    2.48
   7  -4   1   19.38    2.43
   7  -4   1   21.08    2.59
   7  -4   1   20.28    2.66
   7  -4   1   15.37    2.72
   7  -4   1   19.60    2.54
  -8   4  -1    1.47    0.65
  -8   4  -1    1.37    1.20
  -8   4  -1    1.60    0.81
  -8   4  -1    1.17    0.82
  -8   4  -1    1.27    1.09
  -8   4  -1    1.53    0.47
  -8   4  -1    0.82    1.32
  -8   4  -1    1.63    0.93
   8  -4   1    1.76    0.76
  -9   4  -1    1.16    1.65
  -9   4  -1    4.10    1.37
  -9   4  -1    3.47    1.06
  -9   4  -1    5.70    1.04
  11   3  -1    4.67    1.13
 -11  -3   1    3.85    1.47
 -11  -3   1    2.69    1.25
 -11  -3   1    4.09    1.08
  10   3  -1    7.92    1.39
  10   3  -1    7.53    1.44
  10   3  -1    4.92    1.17
 -10  -3   1    4.78    1.42
 -10  -3   1    7.65    1.35
 -10  -3   1    8.43    1.49
 -10  -3   1    5.14    1.54
 -10  -3   1    7.40    1.68
   9   3  -1   67.13    7.07
   9   3  -1   53.89    6.51
   9   3  -1   64.23    7.04
   9   3  -1   72.72    7.53
   9   3  -1   61.66    7.04
   9   3  -1   75.98    7.64
  -9  -3   1   62.01    7.65
  -9  -3   1   57.28    7.31
  -9  -3   1   73.55    7.48
  -9  -3   1   55.80    7.43
  -9  -3   1   53.14    7.26
  -9  -3   1   64.00    6.81
  -9  -3   1   50.24    7.54
  -9  -3   1   61.92    6.82
   8   3  -1    3.59    0.84
   8   3  -1    4.00    0.92
   8   3  -1    3.11    0.75
   8   3  -1    4.08    0.98
   8   3  -1    4.55    0.92
   8   3  -1    3.74    0.84
   8   3  -1    3.57    0.99
   8   3  -1    2.76    0.94
   8   3  -1    2.95    0.84
  -8  -3   1    2.39    0.91
  -8  -3   1    3.48    1.08
  -8  -3   1    3.54    1.10
  -8  -3   1    4.41    0.73
  -8  -3   1    4.19    1.03
  -8  -3   1    4.21    0.70
  -8  -3   1    6.17    1.07
   7   3  -1   19.19    2.60
   7   3  -1   24.82    2.63
   7   3  -1   23.62    2.58
   7   3  -1   18.39    2.73
   7   3  -1   23.24    2.68
   7   3  -1   20.83    2.61
   7   3  -1   21.20    2.57
   7   3  -1   17.09    2.33
   7   3  -1   17.71    2.73
   7   3  -1   18.79    2.59
   7   3  -1   24.43    2.84
   7   3  -1   19.89    2.59
  -7  -3   1   18.28    2.78
  -7  -3   1   24.91    2.90
  -7  -3   1   24.85    2.83
  -7  -3   1   19.29    2.48
  -7  -3   1   21.06    2.48
  -7  -3   1   19.14    2.81
  -7  -3   1   23.12    2.40
  -7  -3   1   23.70    2.88
   6   3  -1    4.48    0.84
   6   3  -1    5.00    0.88
   6   3  -1    6.39    0.94
   6   3  -1    7.01    0.93
   6   3  -1    5.00    0.90
   6   3  -1    5.41    1.00
   6   3  -1    5.59    0.87
   6   3  -1    6.06    1.01
   6   3  -1    6.85    0.82
   6   3  -1    3.85    0.87
   6   3  -1    4.81    0.86
   6   3  -1    7.94    1.05
   6   3  -1    4.81    0.84
  -6  -3   1    4.66    1.04
  -6  -3   1    4.10    0.71
  -6  -3   1    6.35    0.79
  -6  -3   1    3.70    0.99
  -6  -3   1    5.03    0.84
  -6  -3   1    5.44    0.83
  -6  -3   1    4.06    0.95
  -6  -3   1    6.24    1.16
  -6  -3   1    4.38    0.94
  -6  -3   1    4.51    1.09
  -6  -3   1    5.98    0.74
  -6  -3   1    5.16    0.70
   5   3  -1    7.75    1.14
   5   3  -1    6.77    1.13
   5   3  -1    7.88    1.10
   5   3  -1    8.54    1.33
   5   3  -1    7.58    0.99
   5   3  -1    8.19    1.24
   5   3  -1    8.72    1.16
   5   3  -1    6.98    1.06
   5   3  -1    8.38    1.17
   5   3  -1    8.90    1.10
   5   3  -1    6.78    1.07
   5   3  -1    7.18    1.12
   5   3  -1    6.92    1.11
   5   3  -1    8.65    1.11
   5   3  -1    7.44    1.08
   5   3  -1    8.47    1.18
  -5  -3   1    8.03    1.24
  -5  -3   1    8.76    1.10
  -5  -3   1    8.07    1.28
  -5  -3   1   11.35    1.41
  -5  -3   1    8.18    1.13
  -5  -3   1    8.16    1.22
  -5  -3   1    7.14    0.93
  -5  -3   1    9.35    1.39
  -5  -3   1    9.46    1.04
  -5  -3   1    6.74    0.99
  -5  -3   1    7.94    0.95
  -5  -3   1    7.56    1.19
  -5  -3   1    7.47    1.05
   4   3  -1  429.97   51.78
   4   3  -1  407.26   47.40
   4   3  -1  502.33   49.42
   4   3  -1  487.69   46.90
   4   3  -1  513.90   47.30
   4   3  -1  514.12   47.46
   4   3  -1  467.46   47.07
   4   3  -1  441.32   49.09
   4   3  -1  479.59   49.11
   4   3  -1  375.89   46.51
   4   3  -1  469.93   46.57
   4   3  -1  393.54   46.51
   4   3  -1  471.28   47.28
   4   3  -1  449.89   46.57
   4   3  -1  400.12   46.48
   4   3  -1  407.49   48.82
   4   3  -1  452.28   47.52
   4   3  -1  384.68   47.03
  -4  -3   1  431.56   46.83
  -4  -3   1  451.83   47.17
  -4  -3   1  476.25   47.46
  -4  -3   1  443.77   46.48
  -4  -3   1  474.87   46.47
  -4  -3   1  431.56   46.45
  -4  -3   1  452.99   47.38
  -4  -3   1  432.39   48.83
  -4  -3   1  375.45   49.09
  -4  -3   1  400.63   46.44
  -4  -3   1  385.92   49.06
  -4  -3   1  392.43   49.09
  -4  -3   1  384.06   49.32
  -4  -3   1  435.77   46.94
   3   3  -1   97.36   10.60
   3   3  -1  100.47   10.71
   3   3  -1   93.20   10.59
   3   3  -1  112.35   11.13
   3   3  -1   96.48   11.10
   3   3  -1   95.89   11.04
   3   3  -1  102.29   10.75
   3   3  -1   77.77   10.49
   3   3  -1   97.84    9.80
   3   3  -1   91.75   10.60
   3   3  -1  101.02   10.52
   3   3  -1   99.24   10.71
   3   3  -1  107.81   11.18
   3   3  -1  101.99    9.78
   3   3  -1  113.99   10.52
   3   3  -1  102.22   10.66
  -3  -3   1   94.73   10.43
  -3  -3   1   88.01   10.67
  -3  -3   1   94.28   10.58
  -3  -3   1   94.91   10.49
  -3  -3   1   85.43   10.69
  -3  -3   1   87.77   10.96
  -3  -3   1  102.00   10.70
  -3  -3   1  108.32   11.17
  -3  -3   1  110.72   10.49
  -3  -3   1  103.46   11.04
  -3  -3   1   93.82   10.56
  -3  -3   1  107.06   10.47
  -3  -3   1   87.46   10.69
  -3  -3   1   95.92   10.61
  -3  -3   1   91.01   11.09
   2   3  -1  293.20   28.53
   2   3  -1  284.49   26.14
   2   3  -1  260.29   28.47
   2   3  -1  278.39   28.27
   2   3  -1  267.77   27.94
   2   3  -1  238.50   27.90
   2   3  -1  234.99   29.62
   2   3  -1  273.73   29.31
   2   3  -1  279.38   27.96
   2   3  -1  284.58   28.15
   2   3  -1  271.29   29.50
   2   3  -1  232.72   27.93
   2   3  -1  283.57   28.39
  -2  -3   1  228.94   28.35
  -2  -3   1  244.54   29.31
  -2  -3   1  237.81   28.51
  -2  -3   1  287.44   27.91
  -2  -3   1  261.21   28.46
  -2  -3   1  259.19   29.49
  -2  -3   1  291.74   29.51
  -2  -3   1  236.74   29.37
  -2  -3   1  235.75   28.34
  -2  -3   1  225.73   27.90
  -2  -3   1  299.89   28.47
  -2  -3   1  288.90   27.95
  -2  -3   1  233.16   28.22
  -2  -3   1  282.98   29.65
   1   3  -1  318.95   30.67
   1   3  -1  302.60   30.55
   1   3  -1  253.55   28.13
   1   3  -1  294.85   30.56
   1   3  -1  261.82   30.69
   1   3  -1  285.40   31.74
   1   3  -1  297.82   30.74
   1   3  -1  321.22   30.67
   1   3  -1  254.51   28.19
   1   3  -1  297.81   30.30
   1   3  -1  252.94   30.07
   1   3  -1  245.24   30.41
   1   3  -1  240.20   30.05
   1   3  -1  310.78   30.73
   1   3  -1  292.98   31.89
   1   3  -1  260.06   30.03
   1   3  -1  328.35   30.12
  -1  -3   1  302.81   30.43
  -1  -3   1  252.34   31.74
  -1  -3   1  283.73   30.69
  -1  -3   1  304.95   31.75
  -1  -3   1  289.48   30.04
  -1  -3   1  290.01   30.07
  -1  -3   1  263.53   31.88
  -1  -3   1  261.93   30.54
  -1  -3   1  310.66   28.20
  -1  -3   1  245.10   30.26
  -1  -3   1  299.39   30.69
   0   3  -1   17.98    2.51
   0   3  -1   19.15    2.54
   0   3  -1   23.94    2.50
   0   3  -1   19.46    2.51
   0   3  -1   23.00    2.63
   0   3  -1   24.85    2.50
   0   3  -1   16.94    2.48
   0   3  -1   28.09    2.70
   0   3  -1   24.91    2.49
   0   3  -1   20.90    2.54
   0   3  -1   21.36    2.51
   0   3  -1   18.57    2.48
   0   3  -1   23.14    2.53
   0   3  -1   25.52    2.31
   0   3  -1   26.08    2.67
   0   3  -1   23.04    2.31
   0   3  -1   20.38    2.51
   0   3  -1   18.83    2.63
   0   3  -1   20.04    2.50
   0   3  -1   21.03    2.52
   0   3  -1   16.75    2.52
   0   3  -1   22.46    2.52
   0   3  -1   23.14    2.56
   0  -3   1   19.75    2.47
   0  -3   1   20.72    2.64
   0  -3   1   16.87    2.49
   0  -3   1   27.26    2.34
   0  -3   1   27.43    2.55
   0  -3   1   24.98    2.54
   0  -3   1   19.54    2.52
   0  -3   1   22.59    2.51
   0  -3   1   27.65    2.53
   0  -3   1   21.71    2.64
   0  -3   1   19.53    2.48
   0  -3   1   23.52    2.57
   0  -3   1   21.59    2.55
   0  -3   1   27.89    2.59
  -1   3  -1   41.41    3.93
  -1   3  -1   33.29    3.84
  -1   3  -1   33.61    4.03
  -1   3  -1   32.96    3.56
  -1   3  -1   26.41    3.78
  -1   3  -1   30.61    3.82
  -1   3  -1   28.08    3.87
  -1   3  -1   28.12    3.83
  -1   3  -1   35.89    3.88
  -1   3  -1   40.81    3.96
  -1   3  -1   29.31    3.88
  -1   3  -1   40.22    4.04
  -1   3  -1   26.68    3.88
  -1   3  -1   28.68    3.88
  -1   3  -1   34.77    3.79
  -1   3  -1   33.03    3.87
  -1   3  -1   31.09    3.86
  -1   3  -1   36.87    3.56
  -1   3  -1   30.54    3.83
  -1   3  -1   31.82    3.82
  -1   3  -1   36.19    4.09
  -1   3  -1   42.01    3.84
   1  -3   1   33.37    3.85
   1  -3   1   37.54    3.94
   1  -3   1   36.84    4.07
   1  -3   1   34.28    3.89
   1  -3   1   35.06    3.83
   1  -3   1   30.05    3.86
   1  -3   1   38.14    3.84
   1  -3   1   43.67    3.84
   1  -3   1   38.05    3.88
   1  -3   1   33.83    3.55
   1  -3   1   33.09    4.05
   1  -3   1   36.71    3.87
   1  -3   1   33.03    3.89
   1  -3   1   38.13    4.02
   1  -3   1   31.79    3.80
   1  -3   1   42.80    3.94
   1  -3   1   39.05    3.89
   1  -3   1   32.14    4.01
   1  -3   1   39.55    3.94
   1  -3   1   31.81    4.05
   1  -3   1   35.93    3.90
   1  -3   1   37.00    3.90
  -2   3  -1  255.15   25.22
  -2   3  -1  226.74   23.96
  -2   3  -1  187.34   24.27
  -2   3  -1  199.07   23.99
  -2   3  -1  216.36   25.45
  -2   3  -1  240.70   24.53
  -2   3  -1  206.67   25.15
  -2   3  -1  250.67   24.51
  -2   3  -1  199.60   24.16
  -2   3  -1  235.26   23.96
  -2   3  -1  204.49   24.26
  -2   3  -1  189.39   23.98
  -2   3  -1  216.58   24.48
  -2   3  -1  240.97   24.38
  -2   3  -1  243.00   25.36
   2  -3   1  259.76   24.30
   2  -3   1  250.02   25.40
   2  -3   1  268.90   24.42
   2  -3   1  230.79   23.98
   2  -3   1  213.78   25.44
   2  -3   1  235.87   24.51
   2  -3   1  268.27   24.25
   2  -3   1  258.46   24.41
   2  -3   1  223.77   25.18
   2  -3   1  229.43   24.54
   2  -3   1  199.37   23.96
   2  -3   1  200.86   24.48
   2  -3   1  191.92   23.99
   2  -3   1  253.42   22.48
   2  -3   1  222.09   24.28
   2  -3   1  243.85   24.33
   2  -3   1  189.75   25.31
   2  -3   1  188.90   25.43
  -3   3  -1   42.89    5.14
  -3   3  -1   41.83    4.85
  -3   3  -1   36.91    5.10
  -3   3  -1   48.44    4.93
  -3   3  -1   44.90    5.09
  -3   3  -1   45.85    5.12
  -3   3  -1   46.26    4.81
  -3   3  -1   53.08    4.95
  -3   3  -1   36.02    5.09
  -3   3  -1   37.95    4.85
  -3   3  -1   38.97    4.78
  -3   3  -1   55.88    5.06
  -3   3  -1   40.29    5.06
  -3   3  -1   44.70    4.77
  -3   3  -1   42.96    4.83
  -3   3  -1   37.29    4.90
  -3   3  -1   44.27    4.95
  -3   3  -1   33.97    4.81
  -3   3  -1   53.62    4.84
  -3   3  -1   45.59    4.92
  -3   3  -1   37.49    4.85
   3  -3   1   45.04    4.83
   3  -3   1   50.72    5.03
   3  -3   1   45.22    5.17
   3  -3   1   52.82    5.11
   3  -3   1   49.60    4.93
   3  -3   1   34.44    4.80
   3  -3   1   40.37    4.95
   3  -3   1   38.64    4.95
   3  -3   1   51.86    5.18
   3  -3   1   44.14    4.84
   3  -3   1   43.36    4.52
   3  -3   1   49.97    5.15
   3  -3   1   46.44    4.90
   3  -3   1   48.56    5.14
   3  -3   1   41.14    4.86
   3  -3   1   41.94    4.80
   3  -3   1   41.86    4.92
   3  -3   1   50.46    4.96
   3  -3   1   32.71    4.91
   3  -3   1   40.41    4.91
  -4   3  -1    0.42    0.39
  -4   3  -1    0.77    0.46
  -4   3  -1    1.35    0.47
  -4   3  -1    0.66    0.26
  -4   3  -1    0.33    0.38
  -4   3  -1    0.81    0.36
  -4   3  -1    0.34    0.28
  -4   3  -1    0.42    0.36
  -4   3  -1    0.95    0.43
  -4   3  -1    0.77    0.44
  -4   3  -1    0.26    0.36
  -4   3  -1    0.58    0.41
  -4   3  -1    0.15    0.29
  -4   3  -1    0.26    0.41
  -4   3  -1    0.83    0.33
  -4   3  -1    0.21    0.29
  -4   3  -1    0.27    0.41
  -4   3  -1    0.12    0.40
  -4   3  -1    0.25    0.30
   4  -3   1    0.52    0.36
   4  -3   1    0.98    0.38
   4  -3   1    0.46    0.35
   4  -3   1    0.68    0.35
   4  -3   1    0.50    0.38
   4  -3   1    0.87    0.38
   4  -3   1    0.53    0.37
   4  -3   1    0.76    0.38
   4  -3   1    0.13    0.36
   4  -3   1    0.33    0.41
   4  -3   1    0.29    0.31
   4  -3   1    0.47    0.32
   4  -3   1    0.22    0.42
   4  -3   1    0.98    0.40
   4  -3   1    0.44    0.38
   4  -3   1    0.90    0.40
   4  -3   1    0.55    0.35
  -5   3  -1  210.43   21.45
  -5   3  -1  184.00   21.14
  -5   3  -1  196.82   22.24
  -5   3  -1  189.23   21.12
  -5   3  -1  205.40   22.23
  -5   3  -1  227.52   21.01
  -5   3  -1  195.81   23.68
  -5   3  -1  168.00   21.98
  -5   3  -1  163.55   20.87
  -5   3  -1  160.43   22.17
  -5   3  -1  172.40   21.30
  -5   3  -1  181.95   21.16
  -5   3  -1  209.37   21.21
  -5   3  -1  189.71   22.24
  -5   3  -1  219.24   22.17
   5  -3   1  207.41   21.52
   5  -3   1  211.45   21.49
   5  -3   1  215.61   21.42
   5  -3   1  175.34   20.97
   5  -3   1  180.23   20.98
   5  -3   1  182.01   21.32
   5  -3   1  198.38   21.01
   5  -3   1  215.30   22.27
   5  -3   1  235.59   21.14
   5  -3   1  205.55   19.70
   5  -3   1  168.70   21.22
   5  -3   1  218.48   22.04
   5  -3   1  221.11   21.29
  -6   3  -1    2.48    0.74
  -6   3  -1    2.76    0.64
  -6   3  -1    3.04    0.86
  -6   3  -1    3.10    0.96
  -6   3  -1    2.80    0.91
  -6   3  -1    3.50    0.75
  -6   3  -1    2.32    0.81
  -6   3  -1    3.49    0.83
  -6   3  -1    1.95    0.75
  -6   3  -1    3.30    0.98
  -6   3  -1    3.51    0.67
  -6   3  -1    4.74    1.34
   6  -3   1    1.73    0.64
   6  -3   1    2.62    0.73
   6  -3   1    3.62    0.79
   6  -3   1    4.16    1.01
   6  -3   1    4.99    0.88
   6  -3   1    2.04    0.75
   6  -3   1    2.84    0.74
   6  -3   1    3.63    0.80
   6  -3   1    3.46    0.79
   6  -3   1    2.70    0.74
  -7   3  -1    0.47    0.62
  -7   3  -1    0.30    0.48
  -7   3  -1    0.05    0.65
  -7   3  -1   -0.33    0.54
  -7   3  -1    0.06    0.35
  -7   3  -1    0.19    0.35
  -7   3  -1   -0.35    0.51
  -7   3  -1    0.38    0.85
  -7   3  -1    0.35    0.57
  -7   3  -1   -0.10    0.51
   7  -3   1   -0.33    0.38
   7  -3   1   -0.13    0.49
   7  -3   1    0.13    0.54
   7  -3   1    0.29    0.48
   7  -3   1   -0.34    0.40
   7  -3   1   -0.23    0.46
   7  -3   1    0.30    0.50
   7  -3   1   -0.37    0.47
  -8   3  -1    6.35    0.92
  -8   3  -1    3.68    1.23
  -8   3  -1    6.11    1.33
  -8   3  -1    2.86    0.95
  -8   3  -1    2.89    1.32
  -8   3  -1    3.23    1.20
  -8   3  -1    6.03    1.47
   8  -3   1    3.89    1.15
   8  -3   1    3.15    1.00
   8  -3   1    4.78    1.07
   8  -3   1    3.03    0.92
   8  -3   1    4.26    0.92
  -9   3  -1   -0.44    0.78
  -9   3  -1    1.72    1.00
  -9   3  -1    1.25    0.91
  -9   3  -1   -0.75    1.04
  -9   3  -1    1.11    0.54
  -9   3  -1    1.37    0.71
  -9   3  -1    1.12    1.16
   9  -3   1    1.50    0.79
  10   2  -1   17.36    2.51
  10   2  -1   19.82    2.46
  10   2  -1   15.48    2.17
 -10  -2   1   12.71    2.53
 -10  -2   1   17.41    2.41
 -10  -2   1   22.47    3.04
 -10  -2   1   15.66    2.46
 -10  -2   1   20.20    3.01
   9   2  -1   23.99    3.01
   9   2  -1   19.39    2.81
   9   2  -1   19.10    2.98
   9   2  -1   20.96    2.59
   9   2  -1   17.70    2.73
   9   2  -1   29.91    2.87
   9   2  -1   22.76    2.83
  -9  -2   1   20.49    2.92
  -9  -2   1   19.07    3.18
  -9  -2   1   20.35    2.50
  -9  -2   1   19.38    3.00
  -9  -2   1   27.03    2.92
  -9  -2   1   26.93    3.35
  -9  -2   1   21.80    2.54
   8   2  -1    0.71    0.48
   8   2  -1   -0.30    0.46
   8   2  -1    0.90    0.47
   8   2  -1    0.63    0.47
   8   2  -1    0.48    0.50
   8   2  -1    0.56    0.61
   8   2  -1    0.24    0.43
   8   2  -1    0.00    0.43
   8   2  -1   -0.26    0.55
  -8  -2   1   -0.11    0.34
  -8  -2   1    0.20    0.50
  -8  -2   1   -0.27    0.47
  -8  -2   1    0.41    0.63
  -8  -2   1    0.24    0.63
  -8  -2   1   -0.34    0.42
  -8  -2   1    0.14    0.28
  -8  -2   1   -0.61    0.62
  -8  -2   1    0.67    0.59
   7   2  -1    0.47    0.50
   7   2  -1    0.36    0.48
   7   2  -1    1.47    0.63
   7   2  -1    0.47    0.46
   7   2  -1    2.16    0.51
   7   2  -1    0.70    0.49
   7   2  -1    0.86    0.57
   7   2  -1    1.32    0.62
   7   2  -1    0.74    0.48
   7   2  -1    1.12    0.53
   7   2  -1    0.80    0.43
   7   2  -1    1.12    0.51
  -7  -2   1    0.94    0.29
  -7  -2   1   -0.20    0.57
  -7  -2   1    0.39    0.54
  -7  -2   1    1.57    0.64
  -7  -2   1   -0.15    0.62
  -7  -2   1    1.62    0.71
  -7  -2   1    0.39    0.39
  -7  -2   1    0.73    0.37
  -7  -2   1    1.11    0.60
   6   2  -1   43.18    5.31
   6   2  -1   44.72    5.35
   6   2  -1   53.22    5.53
   6   2  -1   50.71    5.30
   6   2  -1   46.72    5.31
   6   2  -1   39.31    5.39
   6   2  -1   49.00    5.27
   6   2  -1   45.03    4.87
   6   2  -1   44.92    5.62
   6   2  -1   52.96    5.29
   6   2  -1   50.50    5.23
   6   2  -1   55.36    5.51
   6   2  -1   51.07    5.28
   6   2  -1   58.46    5.47
   6   2  -1   47.03    5.61
  -6  -2   1   42.39    5.17
  -6  -2   1   42.56    5.21
  -6  -2   1   53.75    5.64
  -6  -2   1   47.20    5.22
  -6  -2   1   46.66    5.23
  -6  -2   1   45.33    5.65
  -6  -2   1   43.34    5.18
  -6  -2   1   34.79    5.54
  -6  -2   1   51.43    5.22
  -6  -2   1   39.28    5.87
  -6  -2   1   52.08    5.54
  -6  -2   1   59.71    5.76
   5   2  -1  139.29   17.57
   5   2  -1  169.62   17.04
   5   2  -1  162.76   16.94
   5   2  -1  150.74   17.03
   5   2  -1  141.40   16.68
   5   2  -1  139.12   16.68
   5   2  -1  156.11   17.75
   5   2  -1  129.47   16.82
   5   2  -1  151.58   16.64
   5   2  -1  148.00   16.69
   5   2  -1  143.95   16.70
   5   2  -1  162.55   17.76
   5   2  -1  143.64   15.57
   5   2  -1  163.39   16.94
   5   2  -1  167.48   16.86
   5   2  -1  147.37   17.50
  -5  -2   1  173.37   16.95
  -5  -2   1  168.28   17.70
  -5  -2   1  153.70   16.78
  -5  -2   1  164.82   16.55
  -5  -2   1  143.87   16.94
  -5  -2   1  176.04   16.95
  -5  -2   1  185.53   17.69
  -5  -2   1  143.87   16.76
  -5  -2   1  154.86   17.69
  -5  -2   1  168.04   17.68
  -5  -2   1  144.96   17.69
  -5  -2   1  162.84   16.55
  -5  -2   1  153.97   16.94
  -5  -2   1  162.86   16.98
   4   2  -1   12.12    1.86
   4   2  -1   14.13    1.74
   4   2  -1   14.70    1.71
   4   2  -1   15.55    1.75
   4   2  -1   15.98    1.65
   4   2  -1   14.53    1.67
   4   2  -1   15.12    1.73
   4   2  -1   10.27    1.74
   4   2  -1   12.22    1.70
   4   2  -1   14.52    1.52
   4   2  -1   13.82    1.65
   4   2  -1   15.23    1.80
   4   2  -1   17.54    1.65
   4   2  -1   12.95    1.63
   4   2  -1   12.62    1.64
   4   2  -1    9.49    1.65
   4   2  -1   17.11    1.67
   4   2  -1   12.52    1.65
   4   2  -1   10.92    1.62
  -4  -2   1   16.91    1.77
  -4  -2   1   12.09    1.75
  -4  -2   1   14.22    1.52
  -4  -2   1   15.47    1.67
  -4  -2   1   13.08    1.82
  -4  -2   1   14.78    1.52
  -4  -2   1   15.91    1.85
  -4  -2   1   15.25    1.64
  -4  -2   1   16.04    1.58
  -4  -2   1   13.69    1.80
  -4  -2   1   13.93    1.81
  -4  -2   1   13.07    1.55
  -4  -2   1   10.25    1.62
  -4  -2   1   13.80    1.82
  -4  -2   1   10.42    1.59
   3   2  -1   40.24    4.87
   3   2  -1   45.04    5.25
   3   2  -1   44.55    5.53
   3   2  -1   45.12    5.59
   3   2  -1   40.79    5.23
   3   2  -1   47.63    5.27
   3   2  -1   38.75    5.27
   3   2  -1   46.10    5.57
   3   2  -1   44.13    5.31
   3   2  -1   53.64    5.32
   3   2  -1   51.88    5.38
   3   2  -1   45.73    5.23
   3   2  -1   51.37    5.33
   3   2  -1   45.83    5.32
   3   2  -1   47.33    5.85
   3   2  -1   45.22    5.53
   3   2  -1   47.78    5.38
  -3  -2   1   48.69    5.53
  -3  -2   1   43.00    5.57
  -3  -2   1   48.65    5.23
  -3  -2   1   45.57    5.33
  -3  -2   1   47.31    5.20
  -3  -2   1   50.33    5.22
  -3  -2   1   55.89    5.61
  -3  -2   1   50.24    5.23
  -3  -2   1   58.41    5.37
  -3  -2   1   48.49    5.29
  -3  -2   1   58.63    5.56
  -3  -2   1   47.62    5.27
  -3  -2   1   52.27    5.58
  -3  -2   1   51.43    5.20
  -3  -2   1   43.22    5.34
  -3  -2   1   57.50    5.41
  -3  -2   1   52.48    5.23
  -3  -2   1   54.85    5.59
  -3  -2   1   49.29    5.34
   2   2  -1   23.96    3.14
   2   2  -1   28.86    3.01
   2   2  -1   32.46    3.10
   2   2  -1   21.65    3.12
   2   2  -1   21.26    2.97
   2   2  -1   31.29    3.01
   2   2  -1   24.32    3.18
   2   2  -1   28.29    3.02
   2   2  -1   27.88    3.02
   2   2  -1   29.02    3.16
   2   2  -1   31.43    2.99
   2   2  -1   28.11    3.06
   2   2  -1   25.49    3.03
   2   2  -1   29.77    3.05
   2   2  -1   27.66    2.77
   2   2  -1   23.68    2.96
   2   2  -1   26.04    3.16
   2   2  -1   23.74    3.00
   2   2  -1   25.02    3.03
   2   2  -1   28.01    2.73
   2   2  -1   28.09    2.98
  -2  -2   1   22.55    2.97
  -2  -2   1   29.83    3.19
  -2  -2   1   25.83    3.06
  -2  -2   1   27.05    3.17
  -2  -2   1   32.09    2.98
  -2  -2   1   24.77    2.99
  -2  -2   1   25.93    3.16
  -2  -2   1   26.79    3.04
  -2  -2   1   27.14    3.13
  -2  -2   1   26.97    2.95
  -2  -2   1   24.14    3.03
  -2  -2   1   28.97    3.14
  -2  -2   1   32.88    2.98
  -2  -2   1   27.41    2.75
  -2  -2   1   27.45    3.00
  -2  -2   1   25.95    3.01
   1   2  -1  146.90   13.54
   1   2  -1  160.17   14.50
   1   2  -1  119.33   14.75
   1   2  -1  116.82   14.47
   1   2  -1  143.64   14.59
   1   2  -1  136.49   15.29
   1   2  -1  144.75   14.50
   1   2  -1  141.90   13.56
   1   2  -1  153.54   14.80
   1   2  -1  117.37   14.57
   1   2  -1  143.32   14.72
   1   2  -1  119.86   14.76
   1   2  -1  124.05   15.28
   1   2  -1  129.18   14.64
   1   2  -1  139.74   14.76
   1   2  -1  129.45   14.64
   1   2  -1  121.81   15.18
   1   2  -1  144.63   15.37
  -1  -2   1  133.38   15.20
  -1  -2   1  123.09   14.47
  -1  -2   1  130.96   14.78
  -1  -2   1  129.57   14.46
  -1  -2   1  147.74   14.70
  -1  -2   1  156.14   14.49
  -1  -2   1  134.99   15.28
  -1  -2   1  143.46   14.58
  -1  -2   1  150.95   14.64
  -1  -2   1  116.77   15.34
  -1  -2   1  139.80   15.29
  -1  -2   1  128.83   15.28
  -1  -2   1  143.26   14.65
   0   2  -1  361.61   44.01
   0   2  -1  440.11   43.76
   0   2  -1  358.12   41.03
   0   2  -1  462.69   44.27
   0   2  -1  461.11   43.76
   0   2  -1  364.13   43.68
   0   2  -1  432.23   45.88
   0   2  -1  363.08   46.35
   0   2  -1  450.12   44.63
   0   2  -1  417.44   41.04
   0   2  -1  366.42   44.64
   0   2  -1  426.22   44.43
   0   2  -1  361.65   44.55
   0   2  -1  415.56   44.03
   0   2  -1  365.81   46.14
   0   2  -1  445.85   44.26
   0   2  -1  475.21   44.44
   0   2  -1  384.16   43.72
   0  -2   1  400.22   44.24
   0  -2   1  464.64   44.65
   0  -2   1  422.30   43.75
   0  -2   1  406.59   45.87
   0  -2   1  408.92   44.42
   0  -2   1  459.49   44.58
   0  -2   1  432.12   40.94
   0  -2   1  391.65   41.04
   0  -2   1  368.18   44.24
   0  -2   1  438.67   46.16
  -1   2  -1   64.88    8.14
  -1   2  -1   89.45    7.64
  -1   2  -1   75.84    8.26
  -1   2  -1   78.88    8.24
  -1   2  -1   73.90    8.57
  -1   2  -1   68.50    8.29
  -1   2  -1   88.46    8.56
  -1   2  -1   63.16    8.32
  -1   2  -1   69.62    8.25
  -1   2  -1   78.33    8.14
  -1   2  -1   88.23    8.18
  -1   2  -1   82.22    8.35
  -1   2  -1   69.71    8.34
  -1   2  -1   64.16    8.16
  -1   2  -1   69.00    8.28
  -1   2  -1   90.06    7.65
  -1   2  -1   70.07    7.61
  -1   2  -1   77.45    8.66
   1  -2   1   65.15    8.15
   1  -2   1   70.39    8.29
   1  -2   1   71.18    7.63
   1  -2   1   74.68    7.64
   1  -2   1   75.74    8.18
   1  -2   1   89.00    8.28
   1  -2   1   89.88    8.66
   1  -2   1   77.33    8.19
   1  -2   1   77.93    8.61
   1  -2   1   76.44    8.25
   1  -2   1   75.11    8.34
   1  -2   1   77.33    8.58
   1  -2   1   71.99    8.66
   1  -2   1   82.41    8.33
   1  -2   1   83.70    8.56
   1  -2   1   85.46    8.28
   1  -2   1   63.11    8.62
  -2   2  -1   31.02    3.08
  -2   2  -1   34.29    3.20
  -2   2  -1   22.91    3.18
  -2   2  -1   24.99    3.08
  -2   2  -1   22.12    3.00
  -2   2  -1   25.08    3.19
  -2   2  -1   27.13    3.03
  -2   2  -1   24.81    3.15
  -2   2  -1   30.89    3.21
  -2   2  -1   30.06    3.10
  -2   2  -1   27.45    3.06
  -2   2  -1   20.23    2.96
  -2   2  -1   24.72    2.97
  -2   2  -1   25.45    3.02
  -2   2  -1   28.70    3.02
  -2   2  -1   30.93    3.13
  -2   2  -1   24.72    3.02
  -2   2  -1   27.87    3.21
  -2   2  -1   28.42    2.99
  -2   2  -1   28.26    2.77
   2  -2   1   25.67    3.05
   2  -2   1   29.32    3.07
   2  -2   1   32.78    3.23
   2  -2   1   25.76    3.02
   2  -2   1   30.77    3.06
   2  -2   1   21.70    3.16
   2  -2   1   29.70    3.19
   2  -2   1   25.79    3.09
   2  -2   1   32.13    3.00
   2  -2   1   22.68    3.07
   2  -2   1   26.88    2.81
   2  -2   1   25.32    3.18
   2  -2   1   26.81    3.05
   2  -2   1   25.72    3.00
   2  -2   1   26.58    3.20
   2  -2   1   33.08    3.04
   2  -2   1   32.53    3.12
   2  -2   1   22.57    3.13
   2  -2   1   25.77    3.02
   2  -2   1   24.46    3.04
   2  -2   1   32.57    3.12
  -3   2  -1  135.90   15.47
  -3   2  -1  133.69   15.99
  -3   2  -1  124.54   16.02
  -3   2  -1  135.83   15.10
  -3   2  -1  146.56   15.28
  -3   2  -1  130.23   15.41
  -3   2  -1  138.68   16.02
  -3   2  -1  167.81   16.05
  -3   2  -1  145.66   15.24
  -3   2  -1  138.96   15.36
  -3   2  -1  133.16   15.14
  -3   2  -1  163.18   15.26
  -3   2  -1  161.13   15.12
  -3   2  -1  137.37   15.87
  -3   2  -1  127.60   15.14
  -3   2  -1  159.42   15.45
  -3   2  -1  163.96   15.41
  -3   2  -1  148.01   15.28
  -3   2  -1  140.25   15.94
  -3   2  -1  134.34   15.39
  -3   2  -1  148.08   15.11
   3  -2   1  147.23   16.01
   3  -2   1  118.01   15.11
   3  -2   1  134.32   15.15
   3  -2   1  168.10   15.48
   3  -2   1  147.60   16.00
   3  -2   1  122.06   15.46
   3  -2   1  118.82   16.03
   3  -2   1  153.19   15.89
   3  -2   1  141.06   15.33
   3  -2   1  154.12   15.29
   3  -2   1  128.54   15.36
   3  -2   1  144.23   15.17
   3  -2   1  164.25   15.32
   3  -2   1  155.99   16.05
   3  -2   1  115.68   15.34
   3  -2   1  159.18   15.45
   3  -2   1  137.26   15.12
   3  -2   1  119.00   14.16
   3  -2   1  131.40   15.49
   3  -2   1  131.53   15.36
   3  -2   1  147.79   15.14
  -4   2  -1   15.65    1.76
  -4   2  -1   14.09    1.64
  -4   2  -1   15.05    1.87
  -4   2  -1   11.57    2.19
  -4   2  -1   14.44    1.93
  -4   2  -1   18.81    1.90
  -4   2  -1   12.05    1.73
  -4   2  -1   14.49    1.76
  -4   2  -1   14.59    1.87
  -4   2  -1   19.39    1.90
  -4   2  -1   15.50    1.70
  -4   2  -1   17.72    1.97
  -4   2  -1   15.48    1.70
  -4   2  -1   14.57    1.82
  -4   2  -1   14.54    1.94
  -4   2  -1   15.07    1.97
  -4   2  -1   13.80    1.66
  -4   2  -1   11.22    1.86
  -4   2  -1   16.33    1.79
  -4   2  -1   11.49    1.69
   4  -2   1   12.35    1.74
   4  -2   1   13.57    1.74
   4  -2   1   13.02    1.86
   4  -2   1   13.35    1.80
   4  -2   1   17.06    1.80
   4  -2   1   16.34    1.86
   4  -2   1   13.56    1.87
   4  -2   1   15.55    1.88
   4  -2   1   17.13    1.89
   4  -2   1   11.88    1.85
   4  -2   1   15.22    1.91
   4  -2   1   12.41    1.75
   4  -2   1   15.40    1.86
   4  -2   1   15.97    1.81
   4  -2   1   12.77    1.76
   4  -2   1   15.68    1.83
   4  -2   1   19.11    1.94
   4  -2   1   14.84    1.80
   4  -2   1   13.52    1.66
   4  -2   1   14.31    1.80
   4  -2   1   15.27    1.85
  -5   2  -1   54.16    7.44
  -5   2  -1   69.82    7.36
  -5   2  -1   55.79    7.47
  -5   2  -1   62.83    7.17
  -5   2  -1   58.93    7.42
  -5   2  -1   70.42    8.15
  -5   2  -1   60.48    6.95
  -5   2  -1   63.17    7.46
  -5   2  -1   78.88    7.18
  -5   2  -1   65.42    6.89
  -5   2  -1   63.08    7.03
  -5   2  -1   67.56    7.47
  -5   2  -1   68.42    7.23
  -5   2  -1   56.71    7.07
  -5   2  -1   72.86    7.38
   5  -2   1   62.71    7.08
   5  -2   1   62.75    7.07
   5  -2   1   67.36    7.09
   5  -2   1   77.33    7.51
   5  -2   1   55.96    7.43
   5  -2   1   71.84    7.36
   5  -2   1   66.74    7.09
   5  -2   1   63.86    7.00
   5  -2   1   64.24    7.15
   5  -2   1   75.04    7.24
   5  -2   1   65.32    7.20
   5  -2   1   68.06    7.02
   5  -2   1   54.97    7.41
   5  -2   1   60.31    6.58
   5  -2   1   67.54    7.24
   5  -2   1   58.66    7.01
   5  -2   1   55.47    7.11
   5  -2   1   58.38    7.00
  -6   2  -1   34.78    4.30
  -6   2  -1   34.88    5.08
  -6   2  -1   37.71    4.38
  -6   2  -1   35.59    4.66
  -6   2  -1   30.87    4.23
  -6   2  -1   48.64    4.68
  -6   2  -1   49.01    4.55
  -6   2  -1   38.24    4.35
  -6   2  -1   37.03    4.25
  -6   2  -1   39.59    4.69
  -6   2  -1   41.82    4.54
  -6   2  -1   47.05    4.68
  -6   2  -1   31.28    4.50
   6  -2   1   37.90    4.61
   6  -2   1   38.21    4.36
   6  -2   1   35.91    4.29
   6  -2   1   35.66    4.36
   6  -2   1   38.10    4.06
   6  -2   1   35.18    4.46
   6  -2   1   35.51    4.26
   6  -2   1   32.87    4.53
   6  -2   1   43.36    4.47
   6  -2   1   36.63    4.37
   6  -2   1   37.60    4.37
   6  -2   1   38.26    4.32
   6  -2   1   36.59    4.28
   6  -2   1   36.20    4.54
  -7   2  -1   19.01    2.01
  -7   2  -1   18.06    2.60
  -7   2  -1   17.03    2.51
  -7   2  -1   18.72    2.30
  -7   2  -1   16.44    2.44
  -7   2  -1   13.47    2.09
  -7   2  -1   13.92    2.80
  -7   2  -1   17.30    2.55
  -7   2  -1   20.49    2.47
  -7   2  -1   19.56    2.33
   7  -2   1   15.46    2.18
   7  -2   1   20.46    2.20
   7  -2   1   17.26    2.27
   7  -2   1   18.79    2.48
   7  -2   1   21.06    2.36
   7  -2   1   15.33    2.23
   7  -2   1   17.19    2.33
   7  -2   1   16.29    2.23
   7  -2   1   17.38    2.12
   7  -2   1   14.99    2.42
  -8   2  -1   15.73    3.21
  -8   2  -1   17.26    2.87
  -8   2  -1   16.12    2.89
  -8   2  -1   21.51    2.90
  -8   2  -1   17.35    2.71
  -8   2  -1   22.86    2.43
  -8   2  -1   17.12    2.55
  -8   2  -1   26.24    3.09
  -8   2  -1   20.15    2.65
   8  -2   1   21.10    2.68
   8  -2   1   16.17    2.48
   8  -2   1   22.10    2.66
   8  -2   1   25.20    2.78
   8  -2   1   17.98    2.58
   8  -2   1   20.95    2.88
   8  -2   1   24.20    2.67
   8  -2   1   21.08    2.49
  -9   2  -1   35.19    4.15
  -9   2  -1   32.07    4.69
  -9   2  -1   36.62    4.50
  -9   2  -1   28.66    5.20
  -9   2  -1   35.44    4.84
  -9   2  -1   39.54    4.94
  -9   2  -1   45.45    4.34
  -9   2  -1   38.61    4.68
   9  -2   1   34.86    4.14
 -10   2  -1   -0.20    0.80
 -10   2  -1   -0.63    0.45
 -10   2  -1    0.24    0.29
 -10   2  -1   -0.03    0.80
  10  -2   1    0.50    0.67
  10   1  -1    0.87    0.79
  10   1  -1    1.13    0.70
 -10  -1   1    0.37    0.59
 -10  -1   1    1.58    0.88
 -10  -1   1    1.17    0.85
 -10  -1   1    0.13    0.76
   9   1  -1   10.03    1.59
   9   1  -1    8.35    1.59
   9   1  -1    8.55    1.81
   9   1  -1    9.22    1.56
   9   1  -1    9.18    1.66
   9   1  -1   11.00    1.51
   9   1  -1    9.89    1.61
   9   1  -1   10.37    1.68
  -9  -1   1   10.23    1.32
  -9  -1   1   11.67    1.39
  -9  -1   1   10.64    1.61
  -9  -1   1    8.89    1.79
  -9  -1   1   10.53    1.98
  -9  -1   1   11.54    2.10
  -9  -1   1    7.25    1.84
  -9  -1   1   11.83    1.79
   8   1  -1    3.22    0.81
   8   1  -1    1.74    0.67
   8   1  -1    2.52    0.78
   8   1  -1    1.68    0.85
   8   1  -1    4.23    0.82
   8   1  -1    1.53    0.92
   8   1  -1    3.74    1.00
   8   1  -1    3.94    0.92
   8   1  -1    4.03    0.89
   8   1  -1    3.26    0.84
  -8  -1   1    3.63    1.13
  -8  -1   1    4.84    1.19
  -8  -1   1    3.67    0.63
  -8  -1   1    2.23    0.89
  -8  -1   1    3.97    0.74
  -8  -1   1    3.62    0.96
  -8  -1   1    2.84    0.81
  -8  -1   1    3.57    1.09
   7   1  -1    3.35    0.71
   7   1  -1    1.59    0.57
   7   1  -1    2.52    0.76
   7   1  -1    2.14    0.68
   7   1  -1    1.73    0.56
   7   1  -1    2.34    0.62
   7   1  -1    2.64    0.70
   7   1  -1    1.51    0.62
   7   1  -1    2.49    0.79
   7   1  -1    1.24    0.65
   7   1  -1    1.30    0.52
   7   1  -1    1.85    0.70
  -7  -1   1    1.94    0.49
  -7  -1   1    1.77    0.56
  -7  -1   1    2.02    0.79
  -7  -1   1    1.03    0.59
  -7  -1   1    0.85    0.62
  -7  -1   1    1.54    0.70
  -7  -1   1    0.49    0.64
  -7  -1   1    2.23    0.66
   6   1  -1  166.65   17.93
   6   1  -1  181.01   18.28
   6   1  -1  168.44   18.09
   6   1  -1  156.90   19.05
   6   1  -1  178.98   18.42
   6   1  -1  168.54   16.77
   6   1  -1  149.07   17.89
   6   1  -1  158.34   17.84
   6   1  -1  179.28   18.78
   6   1  -1  155.20   18.22
   6   1  -1  175.27   17.94
   6   1  -1  188.03   19.07
   6   1  -1  181.33   18.01
   6   1  -1  155.27   18.73
   6   1  -1  150.48   18.31
   6   1  -1  162.18   18.28
  -6  -1   1  160.67   18.12
  -6  -1   1  153.23   18.13
  -6  -1   1  160.40   17.98
  -6  -1   1  178.57   18.15
  -6  -1   1  171.58   18.24
  -6  -1   1  188.32   18.97
  -6  -1   1  167.58   19.01
  -6  -1   1  154.62   18.94
  -6  -1   1  176.99   18.14
  -6  -1   1  177.62   18.05
  -6  -1   1  161.04   18.80
  -6  -1   1  156.24   19.03
  -6  -1   1  165.21   20.03
   5   1  -1    1.14    0.50
   5   1  -1    0.82    0.38
   5   1  -1    0.92    0.35
   5   1  -1    0.94    0.24
   5   1  -1    0.28    0.35
   5   1  -1    0.65    0.31
   5   1  -1    0.74    0.35
   5   1  -1    1.15    0.32
   5   1  -1    0.81    0.41
   5   1  -1    0.56    0.41
   5   1  -1    1.12    0.34
   5   1  -1    1.64    0.47
   5   1  -1    0.79    0.43
   5   1  -1    0.55    0.33
   5   1  -1    0.99    0.40
   5   1  -1    0.42    0.47
   5   1  -1    0.71    0.36
   5   1  -1    0.70    0.43
   5   1  -1    0.35    0.36
  -5  -1   1    0.80    0.32
  -5  -1   1    0.80    0.20
  -5  -1   1    0.85    0.50
  -5  -1   1    0.93    0.20
  -5  -1   1    0.41    0.38
  -5  -1   1    0.56    0.29
  -5  -1   1    0.49    0.27
  -5  -1   1    0.70    0.27
  -5  -1   1   -0.07    0.30
  -5  -1   1    0.74    0.50
  -5  -1   1    1.63    0.56
  -5  -1   1   -0.23    0.34
  -5  -1   1    0.68    0.28
  -5  -1   1    0.89    0.34
  -5  -1   1    1.06    0.45
   4   1  -1   17.01    2.17
   4   1  -1   15.41    2.10
   4   1  -1   16.22    2.15
   4   1  -1   17.81    1.98
   4   1  -1   19.71    2.06
   4   1  -1   16.35    2.05
   4   1  -1   16.87    2.17
   4   1  -1   17.69    1.88
   4   1  -1   13.04    2.09
   4   1  -1   16.21    2.02
   4   1  -1   19.10    2.03
   4   1  -1   16.43    2.05
   4   1  -1   19.18    2.22
   4   1  -1   20.40    2.38
   4   1  -1   17.05    2.02
   4   1  -1   23.28    2.26
   4   1  -1   17.52    2.20
   4   1  -1   15.89    2.08
   4   1  -1   19.50    2.10
   4   1  -1   19.04    2.05
   4   1  -1   12.11    2.11
   4   1  -1   17.71    2.22
  -4  -1   1   16.16    2.22
  -4  -1   1   17.95    1.95
  -4  -1   1   16.23    2.18
  -4  -1   1   20.27    2.24
  -4  -1   1   17.69    2.09
  -4  -1   1   19.56    2.06
  -4  -1   1   18.66    1.95
  -4  -1   1   18.11    2.23
  -4  -1   1   17.96    2.04
  -4  -1   1   18.15    2.26
  -4  -1   1   20.39    2.16
  -4  -1   1   16.57    2.32
  -4  -1   1   16.57    1.90
  -4  -1   1   19.94    2.04
  -4  -1   1   15.31    2.02
  -4  -1   1   16.14    2.22
   3   1  -1   94.32   11.75
   3   1  -1  111.82   11.84
   3   1  -1  111.93   11.44
   3   1  -1  106.67   11.16
   3   1  -1  104.02   11.36
   3   1  -1  109.38   11.22
   3   1  -1  108.34   11.86
   3   1  -1  100.78   11.72
   3   1  -1   95.14   11.19
   3   1  -1  108.10   11.20
   3   1  -1  124.97   11.32
   3   1  -1  103.65   11.21
   3   1  -1  105.73   11.42
   3   1  -1   93.66   11.29
   3   1  -1  107.77   11.32
   3   1  -1  106.52   11.91
   3   1  -1  123.64   12.51
   3   1  -1  111.18   10.47
   3   1  -1  103.70   11.47
   3   1  -1  125.46   11.95
   3   1  -1   95.32   11.49
  -3  -1   1   99.91   11.29
  -3  -1   1   88.81   11.30
  -3  -1   1   97.66   11.14
  -3  -1   1  102.80   11.16
  -3  -1   1  109.18   11.16
  -3  -1   1  113.16   11.41
  -3  -1   1   86.80   11.84
  -3  -1   1  102.32   11.28
  -3  -1   1  120.00   11.15
  -3  -1   1  104.11   11.39
  -3  -1   1   95.97   11.35
  -3  -1   1  115.55   11.89
  -3  -1   1   86.20   11.85
  -3  -1   1  100.76   11.79
  -3  -1   1   87.50   11.84
  -3  -1   1  108.95   11.80
   2   1  -1   11.97    1.36
   2   1  -1    9.40    1.29
   2   1  -1   11.72    1.38
   2   1  -1   10.49    1.31
   2   1  -1   11.36    1.35
   2   1  -1   15.24    1.35
   2   1  -1    9.99    1.33
   2   1  -1   13.29    1.30
   2   1  -1   10.49    1.31
   2   1  -1   11.95    1.31
   2   1  -1   10.08    1.33
   2   1  -1   10.59    1.34
   2   1  -1   11.42    1.30
   2   1  -1   12.50    1.30
   2   1  -1   11.08    1.40
   2   1  -1   13.55    1.44
   2   1  -1    9.42    1.40
   2   1  -1   13.08    1.46
   2   1  -1   10.66    1.29
   2   1  -1   12.27    1.40
   2   1  -1   11.26    1.20
  -2  -1   1   10.46    1.32
  -2  -1   1   11.47    1.27
  -2  -1   1   12.64    1.40
  -2  -1   1    8.76    1.27
  -2  -1   1   12.35    1.34
  -2  -1   1   11.20    1.28
  -2  -1   1   11.75    1.41
  -2  -1   1   10.01    1.39
  -2  -1   1    9.66    1.27
  -2  -1   1    8.88    1.31
  -2  -1   1   12.09    1.27
  -2  -1   1   15.04    1.40
  -2  -1   1   11.31    1.27
  -2  -1   1   11.01    1.41
  -2  -1   1   11.48    1.25
  -2  -1   1   12.59    1.17
  -2  -1   1    9.07    1.38
  -2  -1   1   13.06    1.34
  -2  -1   1   12.03    1.42
   1   1  -1  104.17   11.98
   1   1  -1  106.26   11.67
   1   1  -1   97.66   12.05
   1   1  -1  117.20   12.14
   1   1  -1  110.09   11.43
   1   1  -1   92.31   11.54
   1   1  -1  116.04   12.00
   1   1  -1  118.75   11.42
   1   1  -1  100.67   11.60
   1   1  -1   88.99   10.69
   1   1  -1  109.43   11.65
   1   1  -1  108.35   11.44
   1   1  -1  105.83   11.67
   1   1  -1  116.07   11.43
   1   1  -1   96.33   11.42
   1   1  -1  119.12   11.68
  -1  -1   1   93.43   12.11
  -1  -1   1  112.00   11.55
  -1  -1   1  118.75   10.68
  -1  -1   1  116.86   12.07
  -1   1  -1   15.45    1.92
  -1   1  -1   14.94    1.88
  -1   1  -1   20.56    2.00
  -1   1  -1   15.67    1.88
  -1   1  -1   18.00    1.90
  -1   1  -1   15.57    1.90
  -1   1  -1   15.80    1.94
  -1   1  -1   15.63    1.87
  -1   1  -1   18.06    1.94
  -1   1  -1   17.10    2.00
  -1   1  -1   16.56    1.75
  -1   1  -1   20.62    2.00
   1  -1   1   18.68    1.73
   1  -1   1   14.77    1.93
   1  -1   1   18.01    1.94
   1  -1   1   16.38    1.91
   1  -1   1   12.98    1.99
   1  -1   1   18.94    1.94
   1  -1   1   16.40    1.93
   1  -1   1   16.01    1.90
   1  -1   1   16.86    1.99
   1  -1   1   19.00    1.89
   1  -1   1   15.87    1.89
   1  -1   1   19.05    2.01
   1  -1   1   17.66    1.76
   1  -1   1   15.16    2.00
   1  -1   1   15.46    1.98
   1  -1   1   18.67    1.91
   1  -1   1   21.44    1.91
   1  -1   1   17.96    1.92
   1  -1   1   20.97    1.93
   1  -1   1   16.85    1.93
  -2   1  -1   65.98    7.09
  -2   1  -1   58.48    7.37
  -2   1  -1   56.57    6.99
  -2   1  -1   73.67    7.41
  -2   1  -1   56.46    7.04
  -2   1  -1   67.72    7.04
  -2   1  -1   65.54    7.12
  -2   1  -1   56.96    7.14
  -2   1  -1   73.05    7.04
  -2   1  -1   57.45    6.97
  -2   1  -1   62.14    7.05
  -2   1  -1   69.82    7.43
  -2   1  -1   58.89    6.97
  -2   1  -1   68.16    7.35
  -2   1  -1   65.55    7.41
  -2   1  -1   64.94    6.97
  -2   1  -1   63.21    6.51
  -2   1  -1   58.31    7.16
  -2   1  -1   56.52    6.99
  -2   1  -1   65.84    7.11
  -2   1  -1   59.10    7.32
   2  -1   1   68.24    7.43
   2  -1   1   77.75    7.12
   2  -1   1   67.87    7.18
   2  -1   1   64.29    6.99
   2  -1   1   74.22    7.14
   2  -1   1   57.16    7.11
   2  -1   1   65.68    7.14
   2  -1   1   68.87    7.42
   2  -1   1   62.76    7.41
   2  -1   1   71.94    7.02
   2  -1   1   65.24    7.05
   2  -1   1   69.63    6.99
   2  -1   1   56.85    7.00
   2  -1   1   72.37    7.07
   2  -1   1   65.25    7.14
   2  -1   1   57.97    6.98
   2  -1   1   64.20    6.55
   2  -1   1   73.64    7.10
   2  -1   1   70.63    7.41
   2  -1   1   75.58    6.54
   2  -1   1   74.43    7.15
   2  -1   1   60.31    7.33
  -3   1  -1  151.82   16.80
  -3   1  -1  147.59   15.66
  -3   1  -1  165.63   15.17
  -3   1  -1  114.69   15.70
  -3   1  -1  139.15   15.09
  -3   1  -1  120.85   15.18
  -3   1  -1  137.75   15.29
  -3   1  -1  127.27   15.80
  -3   1  -1  150.49   15.81
  -3   1  -1  129.45   15.24
  -3   1  -1  134.99   14.87
  -3   1  -1  139.15   15.03
  -3   1  -1  135.92   14.87
  -3   1  -1  148.77   15.01
  -3   1  -1  142.97   15.77
  -3   1  -1  139.61   15.76
   3  -1   1  138.65   14.91
   3  -1   1  150.40   14.92
   3  -1   1  137.01   14.94
   3  -1   1  156.00   15.76
   3  -1   1  126.43   15.21
   3  -1   1  132.20   14.94
   3  -1   1  129.11   15.14
   3  -1   1  139.06   15.10
   3  -1   1  160.84   13.99
   3  -1   1  120.75   15.63
   3  -1   1  132.83   15.13
   3  -1   1  142.95   14.90
   3  -1   1  155.83   15.16
   3  -1   1  145.60   15.29
   3  -1   1  125.49   15.03
   3  -1   1  155.69   15.16
   3  -1   1  139.33   15.82
   3  -1   1  152.18   15.07
  -4   1  -1   36.76    4.69
  -4   1  -1   37.99    4.42
  -4   1  -1   42.85    4.85
  -4   1  -1   37.47    4.69
  -4   1  -1   48.42    4.80
  -4   1  -1   42.09    4.59
  -4   1  -1   38.40    4.49
  -4   1  -1   35.93    4.80
  -4   1  -1   47.21    4.53
  -4   1  -1   39.55    4.76
  -4   1  -1   38.34    4.39
  -4   1  -1   41.06    4.63
  -4   1  -1   43.60    4.75
  -4   1  -1   42.08    4.57
  -4   1  -1   40.60    4.76
  -4   1  -1   45.75    4.53
  -4   1  -1   33.79    5.17
   4  -1   1   44.83    4.50
   4  -1   1   42.61    4.47
   4  -1   1   34.16    4.54
   4  -1   1   34.16    4.49
   4  -1   1   51.14    4.65
   4  -1   1   46.94    4.79
   4  -1   1   42.72    4.62
   4  -1   1   35.95    4.64
   4  -1   1   39.56    4.47
   4  -1   1   41.28    4.76
   4  -1   1   50.77    4.59
   4  -1   1   41.37    4.62
   4  -1   1   37.68    4.55
   4  -1   1   38.48    4.72
   4  -1   1   40.04    4.74
   4  -1   1   35.85    4.48
   4  -1   1   40.82    4.57
   4  -1   1   41.47    4.22
   4  -1   1   41.80    4.70
  -5   1  -1   16.68    2.36
  -5   1  -1   18.75    2.42
  -5   1  -1   18.55    2.42
  -5   1  -1   22.02    2.24
  -5   1  -1   20.66    2.57
  -5   1  -1   14.50    2.74
  -5   1  -1   21.48    2.52
  -5   1  -1   18.34    2.29
  -5   1  -1   21.32    2.46
  -5   1  -1   19.64    2.27
  -5   1  -1   19.02    2.25
  -5   1  -1   19.69    2.54
  -5   1  -1   25.11    2.50
  -5   1  -1   16.21    2.20
  -5   1  -1   19.17    2.34
   5  -1   1   20.04    2.38
   5  -1   1   17.79    2.38
   5  -1   1   17.48    2.26
   5  -1   1   19.65    2.27
   5  -1   1   21.03    2.46
   5  -1   1   17.41    2.39
   5  -1   1   23.84    2.39
   5  -1   1   18.58    2.31
   5  -1   1   18.06    2.35
   5  -1   1   26.54    2.45
   5  -1   1   19.60    2.26
   5  -1   1   21.96    2.36
   5  -1   1   17.44    2.28
   5  -1   1   20.70    2.28
   5  -1   1   19.62    2.26
   5  -1   1   22.10    2.37
   5  -1   1   15.50    2.12
  -6   1  -1   -0.28    0.35
  -6   1  -1    0.69    0.35
  -6   1  -1    0.47    0.20
  -6   1  -1   -0.33    0.46
  -6   1  -1   -0.72    0.40
  -6   1  -1   -0.10    0.43
  -6   1  -1    0.05    0.44
  -6   1  -1   -0.07    0.27
  -6   1  -1   -0.20    0.41
  -6   1  -1    0.31    0.36
  -6   1  -1    0.20    0.57
  -6   1  -1    0.03    0.41
   6  -1   1    0.52    0.39
   6  -1   1    0.34    0.46
   6  -1   1    0.66    0.39
   6  -1   1    0.49    0.35
   6  -1   1   -0.11    0.27
   6  -1   1    0.29    0.43
   6  -1   1    0.42    0.41
   6  -1   1    0.52    0.39
   6  -1   1    0.51    0.45
   6  -1   1    0.09    0.42
   6  -1   1    0.23    0.40
   6  -1   1    0.29    0.33
   6  -1   1    0.11    0.33
   6  -1   1    0.17    0.46
   6  -1   1   -0.08    0.35
   6  -1   1   -0.02    0.35
  -7   1  -1   13.98    1.91
  -7   1  -1   13.53    2.18
  -7   1  -1   11.89    2.17
  -7   1  -1   12.31    2.17
  -7   1  -1   16.21    1.96
  -7   1  -1   10.63    2.38
  -7   1  -1   14.55    2.03
  -7   1  -1   10.67    1.73
  -7   1  -1   11.45    2.03
   7  -1   1   15.36    2.10
   7  -1   1   17.14    2.12
   7  -1   1   17.48    1.99
   7  -1   1   16.41    1.94
   7  -1   1   16.37    2.03
   7  -1   1   14.87    1.88
   7  -1   1   16.75    1.96
   7  -1   1   16.68    2.04
   7  -1   1   14.65    1.82
   7  -1   1   16.02    1.96
   7  -1   1   17.27    1.92
   7  -1   1   14.15    1.79
  -8   1  -1   17.38    2.17
  -8   1  -1   15.96    2.37
  -8   1  -1   17.89    2.11
  -8   1  -1   14.22    2.26
  -8   1  -1   16.24    1.96
  -8   1  -1   13.50    2.49
  -8   1  -1   14.22    2.48
  -8   1  -1   13.43    2.77
   8  -1   1   13.67    2.02
   8  -1   1   14.84    2.17
   8  -1   1   17.46    2.17
   8  -1   1   23.05    2.48
   8  -1   1   18.96    2.11
   8  -1   1   19.96    2.29
   8  -1   1   15.05    2.18
   8  -1   1   15.24    2.25
  -9   1  -1   16.50    2.07
  -9   1  -1   15.01    2.71
  -9   1  -1   19.98    2.39
  -9   1  -1   20.39    2.89
  -9   1  -1   17.51    2.03
  -9   1  -1   14.33    2.94
  -9   1  -1   16.09    2.56
  -9   1  -1   20.46    2.54
   9  -1   1   14.17    2.20
   9  -1   1   19.20    2.60
   9  -1   1   16.90    2.32
   9  -1   1   16.05    2.20
   9  -1   1   16.85    2.42
   9  -1   1   16.76    2.39
   9  -1   1   19.65    2.46
 -10   1  -1    0.76    0.72
 -10   1  -1    0.60    0.79
 -10   1  -1   -0.29    0.72
 -10   1  -1    0.17    0.51
  10  -1   1    0.07    0.63
  10   0  -1   10.70    1.60
 -10   0   1    8.02    1.08
 -10   0   1    7.37    1.48
 -10   0   1    7.67    1.11
 -10   0   1    7.15    1.85
 -10   0   1    8.49    1.95
   9   0  -1   10.21    1.44
   9   0  -1    7.01    1.40
   9   0  -1    5.71    1.33
   9   0  -1    8.03    1.35
   9   0  -1    9.76    1.67
   9   0  -1    7.71    1.31
  -9   0   1    9.18    1.44
  -9   0   1    6.44    1.62
  -9   0   1    3.32    1.35
  -9   0   1    6.66    1.04
  -9   0   1    5.62    1.09
  -9   0   1    8.21    1.64
  -9   0   1    9.04    1.81
  -9   0   1    7.41    1.46
   8   0  -1   46.88    4.90
   8   0  -1   45.21    4.86
   8   0  -1   34.63    4.86
   8   0  -1   46.87    4.84
   8   0  -1   34.78    4.68
   8   0  -1   42.18    5.09
   8   0  -1   40.10    5.14
   8   0  -1   37.32    4.47
  -8   0   1   40.67    5.26
  -8   0   1   52.18    5.32
  -8   0   1   45.44    5.03
  -8   0   1   44.02    5.13
  -8   0   1   31.79    5.37
  -8   0   1   39.04    5.19
  -8   0   1   43.55    4.79
  -8   0   1   42.94    4.67
   7   0  -1    0.56    0.47
   7   0  -1    0.49    0.46
   7   0  -1    0.55    0.47
   7   0  -1    0.75    0.44
   7   0  -1    1.95    0.66
   7   0  -1    0.74    0.49
   7   0  -1    0.67    0.63
   7   0  -1    1.21    0.71
   7   0  -1    1.56    0.56
   7   0  -1    0.18    0.44
   7   0  -1    0.48    0.51
  -7   0   1    1.88    0.66
  -7   0   1    1.22    0.28
  -7   0   1   -0.59    0.57
  -7   0   1    1.46    0.52
  -7   0   1    1.30    0.67
  -7   0   1    1.94    0.75
  -7   0   1    1.01    0.57
  -7   0   1    1.16    0.42
  -7   0   1    0.57    0.57
   6   0  -1    3.68    0.84
   6   0  -1    1.63    0.53
   6   0  -1    3.13    0.71
   6   0  -1    3.90    0.70
   6   0  -1    2.19    0.67
   6   0  -1    1.80    0.57
   6   0  -1    2.20    0.56
   6   0  -1    2.99    0.81
   6   0  -1    3.09    0.84
   6   0  -1    0.85    0.57
   6   0  -1    5.06    0.94
   6   0  -1    3.22    0.71
   6   0  -1    3.34    0.60
   6   0  -1    2.60    0.70
   6   0  -1    4.15    0.83
   6   0  -1    3.34    0.68
   6   0  -1    2.27    0.65
   6   0  -1    2.52    0.60
  -6   0   1    3.11    0.59
  -6   0   1    3.11    0.85
  -6   0   1    3.27    0.85
  -6   0   1    2.94    0.53
  -6   0   1    2.60    0.48
  -6   0   1    2.50    0.73
  -6   0   1    3.37    0.89
  -6   0   1    3.12    0.72
  -6   0   1    2.91    0.97
  -6   0   1    3.95    0.65
  -6   0   1    3.59    0.81
   5   0  -1   26.94    2.79
   5   0  -1   27.51    2.72
   5   0  -1   23.66    2.92
   5   0  -1   22.91    2.88
   5   0  -1   21.57    2.75
   5   0  -1   23.34    2.69
   5   0  -1   19.41    2.49
   5   0  -1   22.60    2.77
   5   0  -1   31.40    2.96
   5   0  -1   27.77    2.90
   5   0  -1   22.25    2.80
   5   0  -1   22.15    2.77
   5   0  -1   20.66    2.66
   5   0  -1   21.13    2.81
   5   0  -1   19.57    2.73
   5   0  -1   20.16    2.70
   5   0  -1   29.89    2.96
  -5   0   1   26.95    2.73
  -5   0   1   18.94    2.89
  -5   0   1   23.75    2.89
  -5   0   1   23.77    2.65
  -5   0   1   21.46    3.11
  -5   0   1   22.36    2.67
  -5   0   1   26.36    2.97
  -5   0   1   20.73    2.77
  -5   0   1   24.40    2.67
  -5   0   1   21.71    2.94
  -5   0   1   23.61    2.58
  -5   0   1   23.42    2.84
  -5   0   1   25.27    2.82
   4   0  -1  131.51   14.30
   4   0  -1  134.26   14.45
   4   0  -1  134.88   15.11
   4   0  -1  121.86   13.39
   4   0  -1  154.08   15.03
   4   0  -1  134.77   14.55
   4   0  -1  120.72   14.99
   4   0  -1  160.12   14.74
   4   0  -1  125.94   14.32
   4   0  -1  155.46   14.53
   4   0  -1  131.28   14.55
   4   0  -1  135.77   14.37
   4   0  -1  150.16   14.60
   4   0  -1  138.24   15.18
   4   0  -1  130.92   14.29
   4   0  -1  127.47   15.19
   4   0  -1  128.32   14.46
   4   0  -1  124.01   14.63
   4   0  -1  142.85   14.38
   4   0  -1  138.74   14.60
  -4   0   1  141.02   15.04
  -4   0   1  117.61   15.14
  -4   0   1  118.96   14.44
  -4   0   1  145.02   14.22
  -4   0   1  143.56   14.75
  -4   0   1  132.88   14.53
  -4   0   1  131.16   14.61
  -4   0   1  133.77   14.56
  -4   0   1  125.63   14.42
  -4   0   1  121.63   14.41
  -4   0   1  136.37   14.39
  -4   0   1  121.67   15.11
  -4   0   1  135.19   14.21
  -4   0   1  136.55   14.25
  -4   0   1  141.39   15.14
  -4   0   1  114.41   14.25
   3   0  -1  141.07   14.65
   3   0  -1  131.89   15.52
   3   0  -1  155.69   14.87
   3   0  -1  122.61   14.89
   3   0  -1  112.45   15.01
   3   0  -1  134.16   14.87
   3   0  -1  118.09   15.38
   3   0  -1  140.17   15.48
   3   0  -1  136.80   15.02
   3   0  -1  158.77   15.59
   3   0  -1  130.68   14.83
   3   0  -1  154.38   14.71
   3   0  -1  145.92   14.82
   3   0  -1  128.22   14.93
   3   0  -1  133.63   14.65
   3   0  -1  142.36   14.64
   3   0  -1  155.99   14.61
  -3   0   1  113.34   15.45
  -3   0   1  122.40   14.74
  -3   0   1  129.37   14.61
  -3   0   1  159.61   14.92
  -3   0   1  117.99   15.01
  -3   0   1  147.30   14.84
  -3   0   1  128.67   14.61
  -3   0   1  145.50   15.41
  -3   0   1  158.27   16.40
  -3   0   1  151.51   14.75
  -3   0   1  125.28   15.49
  -3   0   1  121.44   14.82
  -3   0   1  127.82   14.97
  -3   0   1  120.87   14.74
  -3   0   1  148.57   14.60
  -3   0   1  160.95   14.82
  -3   0   1  143.08   14.65
  -3   0   1  153.21   15.60
   2   0  -1  427.15   57.54
   2   0  -1  497.92   54.93
   2   0  -1  483.54   55.15
   2   0  -1  477.05   55.30
   2   0  -1  499.49   54.31
   2   0  -1  524.69   54.90
   2   0  -1  530.33   54.68
   2   0  -1  530.70   57.16
   2   0  -1  479.18   54.27
   2   0  -1  510.38   54.31
   2   0  -1  515.19   55.33
   2   0  -1  540.28   50.83
   2   0  -1  492.20   55.42
   2   0  -1  559.63   54.28
   2   0  -1  518.32   54.92
   2   0  -1  487.19   54.23
   2   0  -1  555.48   57.22
  -2   0   1  587.52   54.32
  -2   0   1  559.42   55.30
  -2   0   1  561.85   50.81
  -2   0   1  520.45   57.56
  -2   0   1  454.33   60.39
  -2   0   1  518.56   54.91
  -2   0   1  530.76   57.59
  -2   0   1  449.73   57.20
  -2   0   1  513.91   54.66
  -2   0   1  502.96   55.39
  -2   0   1  471.44   54.91
  -2   0   1  539.10   54.68
  -2   0   1  489.36   57.30
  -2   0   1  524.02   56.95
  -2   0   1  476.40   54.25
  -2   0   1  525.79   54.63
  -2   0   1  544.45   57.29
   1   0  -1  209.56   23.83
   1   0  -1  241.26   24.99
   1   0  -1  224.65   24.83
   1   0  -1  201.06   24.13
   1   0  -1  233.42   23.69
   1   0  -1  231.44   25.10
   1   0  -1  221.78   22.20
   1   0  -1  207.18   24.92
   1   0  -1  240.49   24.13
   1   0  -1  214.01   23.66
   1   0  -1  223.10   22.19
   1   0  -1  201.11   23.65
  -1   0   1  195.43   25.09
  -1   0   1  238.10   24.99
  -1   0   1  260.01   24.06
  -1   0   1  226.02   23.64
  -1   0   1  221.53   24.16
   1   0   1   20.33    2.40
   1   0   1   18.89    2.14
  -2   0  -1   34.26    3.42
  -2   0  -1   27.65    3.09
  -2   0  -1   26.33    3.08
  -2   0  -1   30.06    3.09
  -2   0  -1   31.67    3.07
  -2   0  -1   22.50    2.98
  -2   0  -1   27.86    3.15
  -2   0  -1   24.66    2.95
  -2   0  -1   29.72    2.97
  -2   0  -1   22.43    3.03
  -2   0  -1   30.34    2.96
  -2   0  -1   30.57    3.05
   2   0   1   24.40    3.03
   2   0   1   24.14    3.14
   2   0   1   25.34    2.90
   2   0   1   23.85    2.98
   2   0   1   24.56    3.05
   2   0   1   26.39    2.90
   2   0   1   29.81    2.97
   2   0   1   25.51    3.03
   2   0   1   21.03    3.33
   2   0   1   26.73    3.08
   2   0   1   28.84    3.00
   2   0   1   26.47    3.09
   2   0   1   24.68    2.92
   2   0   1   27.90    3.14
   2   0   1   26.10    3.08
   2   0   1   27.15    2.99
   2   0   1   26.39    3.07
   2   0   1   32.03    2.96
   2   0   1   29.65    2.90
  -3   0  -1  430.89   52.57
  -3   0  -1  457.80   47.44
  -3   0  -1  422.91   47.70
  -3   0  -1  477.75   48.18
  -3   0  -1  402.07   49.43
  -3   0  -1  461.61   49.75
  -3   0  -1  429.46   49.58
  -3   0  -1  449.89   49.75
  -3   0  -1  450.20   47.47
  -3   0  -1  399.63   49.45
  -3   0  -1  401.18   48.14
  -3   0  -1  441.18   48.15
   3   0   1  452.10   47.10
   3   0   1  376.46   48.13
   3   0   1  450.00   48.10
   3   0   1  465.69   47.16
   3   0   1  431.39   47.70
   3   0   1  489.07   49.78
   3   0   1  455.23   47.88
   3   0   1  422.22   52.55
   3   0   1  388.63   44.13
   3   0   1  457.77   49.44
   3   0   1  440.42   47.12
   3   0   1  418.41   48.14
   3   0   1  441.03   49.99
   3   0   1  488.45   47.17
   3   0   1  510.91   47.92
   3   0   1  514.21   49.75
   3   0   1  462.25   47.71
   3   0   1  414.38   47.12
   3   0   1  437.69   47.70
   3   0   1  445.96   49.98
   3   0   1  473.81   44.16
  -4   0  -1   17.15    1.78
  -4   0  -1   12.99    1.57
  -4   0  -1   15.42    2.08
  -4   0  -1   16.75    1.60
  -4   0  -1   13.52    1.85
  -4   0  -1   14.45    1.77
  -4   0  -1   10.94    1.73
  -4   0  -1   16.96    1.80
  -4   0  -1   14.86    1.73
  -4   0  -1   18.14    1.89
  -4   0  -1   16.12    1.63
  -4   0  -1   13.73    1.62
  -4   0  -1   13.72    1.84
  -4   0  -1   11.89    1.66
   4   0   1   14.74    1.71
   4   0   1   13.24    1.73
   4   0   1   12.56    1.77
   4   0   1   17.68    1.79
   4   0   1   15.10    1.65
   4   0   1   13.90    1.67
   4   0   1   13.82    1.50
   4   0   1   15.61    1.62
   4   0   1   11.65    1.72
   4   0   1   11.92    1.65
   4   0   1   14.83    1.72
   4   0   1   14.01    1.68
   4   0   1    9.67    1.69
   4   0   1   14.16    1.61
   4   0   1   13.01    1.66
   4   0   1   14.04    1.82
   4   0   1   13.61    1.63
   4   0   1   12.45    1.60
   4   0   1   18.86    2.15
   4   0   1   14.23    1.70
  -5   0  -1  108.64   13.50
  -5   0  -1  114.79   12.34
  -5   0  -1  114.58   12.04
  -5   0  -1  125.56   11.96
  -5   0  -1  115.92   12.51
  -5   0  -1  122.08   12.62
  -5   0  -1  117.65   12.56
  -5   0  -1  122.42   12.07
  -5   0  -1   94.24   11.99
  -5   0  -1  118.12   12.65
  -5   0  -1  109.41   12.69
   5   0   1  116.69   12.24
   5   0   1  107.48   12.06
   5   0   1  121.82   12.03
   5   0   1  107.83   11.14
   5   0   1  109.30   11.97
   5   0   1  111.87   12.31
   5   0   1  115.81   11.89
   5   0   1  122.58   11.92
   5   0   1   93.20   12.12
   5   0   1   92.28   11.94
   5   0   1   97.15   12.00
   5   0   1   96.68   11.91
   5   0   1   99.84   12.65
   5   0   1  104.70   12.14
   5   0   1  123.51   12.66
  -6   0  -1   88.92   10.20
  -6   0  -1  103.68    9.59
  -6   0  -1   69.77   10.01
  -6   0  -1   67.42   10.77
  -6   0  -1   80.47   10.16
  -6   0  -1   93.21    9.98
  -6   0  -1   95.88    9.50
   6   0   1   84.30    9.77
   6   0   1   70.34    9.53
   6   0   1   93.72    9.61
   6   0   1   88.82   10.09
   6   0   1   98.37   10.15
   6   0   1   90.18    9.70
   6   0   1   74.55    9.69
   6   0   1   84.34    9.50
   6   0   1   87.17    9.48
   6   0   1   92.82    9.92
   6   0   1  104.79    9.76
   6   0   1   75.88    9.50
   6   0   1   86.35   10.01
   6   0   1   99.21    8.92
   6   0   1   94.21    9.71
  -7   0  -1   28.67    3.48
  -7   0  -1   27.89    3.67
  -7   0  -1   37.29    4.38
  -7   0  -1   25.12    3.84
  -7   0  -1   29.06    3.74
  -7   0  -1   35.42    4.03
  -7   0  -1   29.15    3.42
  -7   0  -1   28.15    3.79
   7   0   1   29.63    3.74
   7   0   1   30.83    3.77
   7   0   1   29.44    3.62
   7   0   1   27.37    3.53
   7   0   1   35.20    3.55
   7   0   1   37.81    3.74
   7   0   1   31.07    3.52
   7   0   1   37.64    3.35
   7   0   1   32.71    3.66
   7   0   1   29.05    3.70
   7   0   1   30.88    3.55
   7   0   1   33.59    3.72
   7   0   1   27.86    3.43
   7   0   1   30.48    3.61
  -8   0  -1   -0.32    0.53
  -8   0  -1    0.03    0.39
  -8   0  -1    1.37    0.72
  -8   0  -1   -0.78    0.78
  -8   0  -1   -0.29    0.43
  -8   0  -1    0.17    0.23
  -8   0  -1   -0.06    0.28
  -8   0  -1    0.36    0.55
   8   0   1   -0.32    0.56
   8   0   1    0.08    0.36
   8   0   1   -0.09    0.42
   8   0   1    0.76    0.49
   8   0   1   -0.04    0.38
   8   0   1   -0.02    0.52
   8   0   1    0.39    0.48
   8   0   1    0.70    0.61
   8   0   1   -0.11    0.47
   8   0   1    0.38    0.46
  -9   0  -1    5.85    1.44
  -9   0  -1    5.30    0.96
  -9   0  -1    4.45    1.37
  -9   0  -1    4.27    1.18
  -9   0  -1    4.75    1.06
  -9   0  -1    3.74    1.53
   9   0   1    5.44    1.10
   9   0   1    4.10    0.99
   9   0   1    3.67    0.98
   9   0   1    7.49    1.11
   9   0   1    3.45    0.99
   9   0   1    3.44    0.90
   9   0   1    5.63    1.19
 -10   0  -1    0.75    0.72
 -10   0  -1    0.29    0.94
 -10   0  -1    0.59    0.51
 -10   0  -1   -0.07    0.71
 -10   0  -1    0.06    0.81
  10   0   1    0.50    0.56
  10  -1  -1    5.74    1.27
 -10   1   1    2.61    1.25
 -10   1   1    1.35    1.19
 -10   1   1    3.48    1.04
 -10   1   1    5.92    0.82
   9  -1  -1    0.53    0.62
   9  -1  -1   -0.30    0.76
   9  -1  -1   -0.63    0.59
  -9   1   1   -0.47    0.47
  -9   1   1    0.18    0.75
  -9   1   1    0.29    0.75
  -9   1   1   -1.40    0.87
  -9   1   1   -0.63    0.67
  -9   1   1    0.11    0.41
  -9   1   1    0.03    0.75
   8  -1  -1   11.56    1.63
   8  -1  -1    9.17    1.42
   8  -1  -1    9.71    1.44
   8  -1  -1    6.70    1.46
   8  -1  -1    8.39    1.62
   8  -1  -1    8.84    1.51
   8  -1  -1    5.17    1.33
   8  -1  -1    7.83    1.50
  -8   1   1    9.88    1.52
  -8   1   1   13.18    1.76
  -8   1   1   10.52    1.84
  -8   1   1    7.31    1.88
  -8   1   1   10.73    1.33
  -8   1   1    6.30    1.58
  -8   1   1   11.21    1.89
  -8   1   1    9.82    1.53
   7  -1  -1    4.26    0.93
   7  -1  -1    6.22    1.22
   7  -1  -1    6.47    1.11
   7  -1  -1    3.78    1.03
   7  -1  -1    4.52    0.97
   7  -1  -1    5.15    1.02
   7  -1  -1    3.82    0.96
   7  -1  -1    4.46    0.87
   7  -1  -1    3.13    0.89
   7  -1  -1    4.31    0.93
   7  -1  -1    5.00    1.01
  -7   1   1    4.51    1.16
  -7   1   1    5.94    1.07
  -7   1   1    3.49    0.98
  -7   1   1    5.14    0.87
  -7   1   1    3.77    1.09
  -7   1   1    5.08    0.72
  -7   1   1    4.74    0.75
  -7   1   1    5.67    1.25
  -7   1   1    5.17    1.10
  -7   1   1    3.70    1.27
   6  -1  -1   29.58    4.30
   6  -1  -1   42.40    4.08
   6  -1  -1   36.26    4.36
   6  -1  -1   44.89    4.52
   6  -1  -1   36.92    4.24
   6  -1  -1   37.66    4.25
   6  -1  -1   33.45    4.49
   6  -1  -1   35.22    4.34
   6  -1  -1   34.96    4.29
   6  -1  -1   33.62    4.54
   6  -1  -1   38.45    4.39
   6  -1  -1   38.03    4.44
   6  -1  -1   40.60    4.30
   6  -1  -1   40.69    4.31
   6  -1  -1   37.42    4.41
   6  -1  -1   43.23    4.47
  -6   1   1   39.62    4.06
  -6   1   1   38.89    4.10
  -6   1   1   43.74    4.23
  -6   1   1   35.79    4.57
  -6   1   1   38.25    4.30
  -6   1   1   33.67    4.88
  -6   1   1   39.75    4.62
  -6   1   1   34.52    4.45
  -6   1   1   34.99    4.53
  -6   1   1   30.08    4.17
  -6   1   1   39.35    4.62
  -6   1   1   34.10    4.49
  -6   1   1   33.96    4.33
   5  -1  -1    9.63    1.34
   5  -1  -1   12.01    1.35
   5  -1  -1    7.74    1.44
   5  -1  -1    9.36    1.33
   5  -1  -1   11.28    1.57
   5  -1  -1   10.28    1.48
   5  -1  -1    9.88    1.38
   5  -1  -1    9.25    1.39
   5  -1  -1    8.80    1.42
   5  -1  -1   11.08    1.40
   5  -1  -1    9.36    1.44
   5  -1  -1   10.38    1.50
   5  -1  -1    8.01    1.26
   5  -1  -1    9.66    1.34
   5  -1  -1   11.78    1.41
   5  -1  -1    9.97    1.41
   5  -1  -1    8.21    1.40
   5  -1  -1   11.55    1.53
   5  -1  -1    9.31    1.38
  -5   1   1   13.47    1.52
  -5   1   1   11.82    1.58
  -5   1   1    9.06    1.18
  -5   1   1    9.52    1.54
  -5   1   1   11.01    1.47
  -5   1   1    9.72    1.48
  -5   1   1   12.20    1.59
  -5   1   1    9.56    1.22
  -5   1   1   11.31    1.45
  -5   1   1   12.63    1.55
  -5   1   1    9.34    1.29
  -5   1   1    9.42    1.34
  -5   1   1    9.08    1.49
  -5   1   1   10.92    1.77
  -5   1   1   12.20    1.31
  -5   1   1   10.18    1.52
  -5   1   1   10.34    1.30
   4  -1  -1   13.10    1.56
   4  -1  -1   11.79    1.50
   4  -1  -1   10.30    1.50
   4  -1  -1   13.64    1.60
   4  -1  -1   12.68    1.63
   4  -1  -1   12.76    1.57
   4  -1  -1   13.20    1.61
   4  -1  -1    9.23    1.54
   4  -1  -1   10.74    1.49
   4  -1  -1   12.73    1.58
   4  -1  -1   10.79    1.46
   4  -1  -1   13.17    1.43
   4  -1  -1   11.20    1.41
   4  -1  -1   12.36    1.47
   4  -1  -1    8.34    1.51
   4  -1  -1   12.62    1.47
   4  -1  -1    9.83    1.60
   4  -1  -1   12.59    1.32
   4  -1  -1   12.75    1.56
   4  -1  -1    9.64    1.57
   4  -1  -1   15.33    1.64
   4  -1  -1   12.40    1.55
   4  -1  -1   13.80    1.56
   4  -1  -1   13.10    1.57
  -4   1   1   10.23    1.48
  -4   1   1   10.32    1.62
  -4   1   1   12.82    1.47
  -4   1   1   10.01    1.33
  -4   1   1   12.84    1.63
  -4   1   1   13.59    1.61
  -4   1   1   12.77    1.87
  -4   1   1   12.03    1.61
  -4   1   1   13.43    1.66
  -4   1   1   11.42    1.40
  -4   1   1   11.78    1.52
  -4   1   1   11.24    1.41
  -4   1   1   10.60    1.44
  -4   1   1   11.48    1.38
  -4   1   1   13.17    1.59
  -4   1   1   11.30    1.60
  -4   1   1   12.13    1.58
  -4   1   1   14.36    1.68
  -4   1   1   12.73    1.57
  -4   1   1   11.75    1.33
  -4   1   1   11.97    1.44
  -4   1   1   12.28    1.45
  -4   1   1   15.25    1.70
   3  -1  -1    2.75    0.59
   3  -1  -1    3.18    0.73
   3  -1  -1    5.24    0.67
   3  -1  -1    3.57    0.70
   3  -1  -1    5.38    0.79
   3  -1  -1    5.53    0.76
   3  -1  -1    3.15    0.70
   3  -1  -1    4.18    0.65
   3  -1  -1    4.38    0.71
   3  -1  -1    3.69    0.73
   3  -1  -1    3.11    0.64
   3  -1  -1    3.70    0.63
   3  -1  -1    4.54    0.70
   3  -1  -1    3.71    0.69
   3  -1  -1    5.69    0.79
   3  -1  -1    4.59    0.64
   3  -1  -1    4.00    0.70
   3  -1  -1    6.25    0.80
   3  -1  -1    3.12    0.67
   3  -1  -1    4.97    0.70
   3  -1  -1    3.51    0.69
   3  -1  -1    6.66    0.76
   3  -1  -1    4.75    0.76
   3  -1  -1    3.60    0.70
  -3   1   1    5.69    0.78
  -3   1   1    4.73    0.76
  -3   1   1    4.09    0.62
  -3   1   1    4.87    0.72
  -3   1   1    3.56    0.65
  -3   1   1    2.96    0.62
  -3   1   1    5.05    0.66
  -3   1   1    5.13    0.66
  -3   1   1    3.90    0.80
  -3   1   1    3.32    0.69
  -3   1   1    4.36    0.68
  -3   1   1    4.73    0.60
  -3   1   1    5.54    0.69
  -3   1   1    5.13    0.76
  -3   1   1    4.38    0.88
  -3   1   1    3.55    0.72
  -3   1   1    5.61    0.65
  -3   1   1    3.22    0.70
  -3   1   1    5.39    0.79
  -3   1   1    4.24    0.57
  -3   1   1    4.99    0.78
  -3   1   1    4.53    0.76
  -3   1   1    4.58    0.63
  -3   1   1    3.35    0.72
   2  -1  -1    3.24    0.50
   2  -1  -1    2.47    0.48
   2  -1  -1    2.70    0.50
   2  -1  -1    3.12    0.48
   2  -1  -1    3.32    0.53
   2  -1  -1    3.13    0.51
   2  -1  -1    2.31    0.50
   2  -1  -1    2.94    0.47
   2  -1  -1    3.21    0.53
   2  -1  -1    3.74    0.50
   2  -1  -1    3.08    0.46
   2  -1  -1    2.43    0.50
   2  -1  -1    3.16    0.49
   2  -1  -1    2.27    0.48
   2  -1  -1    2.41    0.52
   2  -1  -1    2.35    0.51
   2  -1  -1    3.38    0.54
   2  -1  -1    2.23    0.44
   2  -1  -1    2.83    0.51
   2  -1  -1    2.38    0.43
   2  -1  -1    3.18    0.51
   2  -1  -1    1.31    0.44
   2  -1  -1    2.64    0.50
   2  -1  -1    3.97    0.53
  -2   1   1    3.23    0.53
  -2   1   1    2.97    0.49
  -2   1   1    3.81    0.47
  -2   1   1    3.08    0.52
  -2   1   1    2.30    0.45
  -2   1   1    2.63    0.43
  -2   1   1    2.86    0.43
  -2   1   1    2.45    0.51
  -2   1   1    3.16    0.55
  -2   1   1    4.20    0.60
  -2   1   1    2.44    0.48
  -2   1   1    3.86    0.53
  -2   1   1    3.66    0.48
  -2   1   1    2.02    0.49
  -2   1   1    3.01    0.50
  -2   1   1    2.52    0.46
  -2   1   1    2.82    0.51
  -2   1   1    3.39    0.50
  -2   1   1    2.99    0.43
  -2   1   1    4.07    0.51
   1  -1  -1   18.98    2.55
   1  -1  -1   22.23    2.62
   1  -1  -1   22.32    2.62
   1  -1  -1   23.02    2.52
   1  -1  -1   20.57    2.51
   1  -1  -1   21.95    2.64
   1  -1  -1   25.09    2.54
   1  -1  -1   23.85    2.54
   1  -1  -1   23.28    2.57
   1  -1  -1   24.42    2.49
   1  -1  -1   25.00    2.56
   1  -1  -1   23.44    2.49
   1  -1  -1   22.11    2.51
   1  -1  -1   22.65    2.64
   1  -1  -1   28.30    2.58
   1  -1  -1   25.52    2.55
  -1   1   1   17.15    2.54
  -1   1   1   22.63    2.62
  -1   1   1   21.50    2.49
  -1   1   1   24.50    2.30
  -1   1   1   22.21    2.64
  -1   1   1   25.29    2.55
  -1   1   1   24.18    2.54
  -1   1   1   17.80    2.48
  -1   1   1   22.49    2.62
  -1   1   1   25.49    2.63
  -1   1   1   20.04    2.47
  -1   1   1   22.45    2.54
  -1   1   1   25.18    2.66
  -1   1   1   20.58    2.48
  -1   1   1   27.04    2.56
  -1   1   1   23.03    2.54
  -1   1   1   22.50    2.51
  -1   1   1   20.62    2.53
  -1   1   1   20.87    2.34
  -1   1   1   21.21    2.63
   1   1   1  246.47   25.62
   1   1   1  234.49   26.31
   1   1   1  234.09   26.33
   1   1   1  217.84   25.15
   1   1   1  214.62   26.47
   1   1   1  239.58   25.62
   1   1   1  236.99   25.25
   1   1   1  266.64   25.60
  -2  -1  -1   59.10    6.74
  -2  -1  -1   63.00    6.97
  -2  -1  -1   56.92    7.43
  -2  -1  -1   56.41    6.92
  -2  -1  -1   67.89    7.01
  -2  -1  -1   72.57    6.99
  -2  -1  -1   58.29    6.64
   2   1   1   67.12    6.97
   2   1   1   67.41    6.65
   2   1   1   64.01    6.98
   2   1   1   57.35    6.72
   2   1   1   58.10    7.01
   2   1   1   54.31    6.73
   2   1   1   61.63    6.92
   2   1   1   58.75    6.73
   2   1   1   70.76    7.01
   2   1   1   66.07    7.03
   2   1   1   57.96    6.96
  -3  -1  -1  201.84   21.72
  -3  -1  -1  208.55   21.62
  -3  -1  -1  174.24   21.74
  -3  -1  -1  210.26   20.72
  -3  -1  -1  186.65   21.74
  -3  -1  -1  206.43   20.87
  -3  -1  -1  197.33   23.03
   3   1   1  219.88   20.59
   3   1   1  195.88   20.58
   3   1   1  172.64   21.70
   3   1   1  174.44   21.00
   3   1   1  211.69   20.61
   3   1   1  175.99   20.86
   3   1   1  192.38   20.98
   3   1   1  177.04   20.99
   3   1   1  203.29   20.87
   3   1   1  198.30   21.79
   3   1   1  185.75   20.59
  -4  -1  -1   71.85    6.51
  -4  -1  -1   68.63    6.50
  -4  -1  -1   53.41    6.92
  -4  -1  -1   48.08    6.86
  -4  -1  -1   46.63    6.66
  -4  -1  -1   54.81    6.85
  -4  -1  -1   46.52    7.33
  -4  -1  -1   58.78    6.97
   4   1   1   52.50    6.69
   4   1   1   61.84    6.48
   4   1   1   64.33    6.50
   4   1   1   67.75    6.55
   4   1   1   65.92    6.77
   4   1   1   56.74    6.89
   4   1   1   64.03    6.78
   4   1   1   62.22    6.46
   4   1   1   58.26    6.82
   4   1   1   58.35    6.64
   4   1   1   60.44    6.44
   4   1   1   56.91    7.38
   4   1   1   65.46    6.90
   4   1   1   60.79    6.61
   4   1   1   57.52    6.81
   4   1   1   63.83    6.50
  -5  -1  -1    9.09    1.40
  -5  -1  -1    7.77    1.48
  -5  -1  -1   11.96    1.45
  -5  -1  -1    9.69    1.21
  -5  -1  -1   12.78    1.61
  -5  -1  -1    9.35    1.53
  -5  -1  -1    9.19    1.23
  -5  -1  -1   10.50    1.36
  -5  -1  -1    9.18    1.65
  -5  -1  -1    8.10    1.34
   5   1   1   10.72    1.50
   5   1   1    9.97    1.13
   5   1   1   11.10    1.44
   5   1   1   12.44    1.38
   5   1   1   10.17    1.38
   5   1   1   10.16    1.32
   5   1   1    9.89    1.25
   5   1   1   10.88    1.25
   5   1   1   12.75    1.43
   5   1   1   13.86    1.26
   5   1   1   14.06    1.32
   5   1   1    8.85    1.36
   5   1   1   11.74    1.33
   5   1   1    9.67    1.27
   5   1   1    8.08    1.22
   5   1   1   12.48    1.32
  -6  -1  -1    6.32    1.33
  -6  -1  -1    9.02    1.20
  -6  -1  -1   11.84    1.35
  -6  -1  -1    8.75    1.03
  -6  -1  -1    9.55    1.60
  -6  -1  -1    8.64    1.16
  -6  -1  -1    4.96    1.34
  -6  -1  -1    8.37    1.43
  -6  -1  -1    8.47    1.25
  -6  -1  -1    8.25    0.99
   6   1   1    6.99    1.10
   6   1   1   13.20    1.33
   6   1   1    7.52    1.18
   6   1   1    6.22    1.16
   6   1   1    5.43    0.94
   6   1   1    7.57    1.06
   6   1   1    9.13    1.12
   6   1   1    7.85    1.13
   6   1   1    8.36    1.07
   6   1   1    8.84    1.21
   6   1   1    9.71    1.31
   6   1   1    4.78    1.07
   6   1   1    8.28    1.08
   6   1   1   10.41    1.12
   6   1   1    8.27    1.07
  -7  -1  -1   46.97    6.83
  -7  -1  -1   62.04    6.29
  -7  -1  -1   55.11    6.72
  -7  -1  -1   52.96    6.92
  -7  -1  -1   58.79    7.37
  -7  -1  -1   60.47    6.27
  -7  -1  -1   60.11    6.67
  -7  -1  -1   47.39    6.76
   7   1   1   57.24    6.38
   7   1   1   56.78    6.55
   7   1   1   57.78    5.94
   7   1   1   61.14    6.52
   7   1   1   64.54    6.80
   7   1   1   64.51    6.65
   7   1   1   60.56    6.45
   7   1   1   54.55    6.79
   7   1   1   50.14    6.37
   7   1   1   64.49    6.48
   7   1   1   56.02    6.51
   7   1   1   59.87    6.37
   7   1   1   55.35    6.38
   7   1   1   61.31    6.65
  -8  -1  -1   51.69    6.65
  -8  -1  -1   48.46    6.12
  -8  -1  -1   56.76    6.33
  -8  -1  -1   49.48    6.30
  -8  -1  -1   52.65    6.05
   8   1   1   39.92    6.06
   8   1   1   57.67    5.74
   8   1   1   51.02    5.64
   8   1   1   59.62    5.82
   8   1   1   47.29    5.92
   8   1   1   50.30    5.86
   8   1   1   43.39    5.81
   8   1   1   49.30    5.35
   8   1   1   60.11    6.10
  -9  -1  -1    4.66    0.89
  -9  -1  -1    3.65    1.33
  -9  -1  -1    2.69    1.00
  -9  -1  -1    2.75    1.05
  -9  -1  -1    1.43    1.02
  -9  -1  -1    3.51    0.92
   9   1   1    4.38    0.95
   9   1   1    2.88    0.86
   9   1   1    2.80    1.00
   9   1   1    3.32    0.82
   9   1   1    3.83    0.97
   9   1   1    3.98    0.82
   9   1   1    3.58    0.81
   9   1   1    4.56    0.89
 -10  -1  -1   24.02    3.33
 -10  -1  -1   22.62    3.27
 -10  -1  -1   21.01    2.70
 -10  -1  -1   20.29    2.79
 -10  -1  -1   20.50    2.95
  10   1   1   17.33    2.47
  10   1   1   22.83    2.77
  10   1   1   19.51    2.61
 -11  -1  -1    0.61    0.95
 -11  -1  -1    0.17    0.56
 -11  -1  -1   -1.06    0.58
   9  -2  -1    5.16    1.20
  -9   2   1    3.42    0.86
  -9   2   1    4.33    1.45
  -9   2   1    5.76    1.19
  -9   2   1    5.30    1.42
  -9   2   1    4.12    1.32
   8  -2  -1   -0.71    0.66
   8  -2  -1    0.39    0.54
   8  -2  -1    0.39    0.55
   8  -2  -1    0.24    0.58
   8  -2  -1    0.35    0.66
   8  -2  -1   -0.22    0.53
  -8   2   1    0.10    0.44
  -8   2   1    0.16    0.31
  -8   2   1   -0.18    0.41
  -8   2   1    0.12    0.71
  -8   2   1    0.00    0.82
  -8   2   1   -0.55    0.64
  -8   2   1    0.02    0.68
  -8   2   1    0.22    0.67
  -8   2   1    0.16    0.33
   7  -2  -1   45.15    4.81
   7  -2  -1   40.86    4.84
   7  -2  -1   34.01    4.41
   7  -2  -1   33.95    4.43
   7  -2  -1   33.16    4.42
   7  -2  -1   44.19    4.27
   7  -2  -1   39.82    4.57
  -7   2   1   31.78    4.74
  -7   2   1   34.86    4.78
  -7   2   1   41.47    4.40
  -7   2   1   27.68    5.03
  -7   2   1   45.13    4.36
  -7   2   1   40.36    4.45
  -7   2   1   44.06    4.82
  -7   2   1   45.03    4.91
  -7   2   1   34.98    4.70
  -7   2   1   30.63    4.52
   6  -2  -1   48.89    6.09
   6  -2  -1   49.45    6.20
   6  -2  -1   49.78    5.86
   6  -2  -1   52.66    6.04
   6  -2  -1   50.47    6.09
   6  -2  -1   59.06    5.92
   6  -2  -1   45.99    5.80
   6  -2  -1   53.02    5.84
   6  -2  -1   63.79    6.03
   6  -2  -1   60.86    5.81
   6  -2  -1   52.15    6.27
   6  -2  -1   61.70    6.02
   6  -2  -1   56.31    5.54
   6  -2  -1   47.72    6.03
   6  -2  -1   43.46    5.87
   6  -2  -1   60.03    5.93
  -6   2   1   50.46    6.25
  -6   2   1   46.40    6.70
  -6   2   1   47.76    6.08
  -6   2   1   53.52    6.23
  -6   2   1   55.50    5.99
  -6   2   1   48.49    6.09
  -6   2   1   47.45    5.91
  -6   2   1   63.67    6.17
  -6   2   1   46.10    6.20
  -6   2   1   49.24    5.72
  -6   2   1   38.69    5.75
  -6   2   1   61.15    6.33
  -6   2   1   51.82    5.82
   5  -2  -1   36.55    4.25
   5  -2  -1   34.74    4.31
   5  -2  -1   43.80    4.25
   5  -2  -1   28.34    4.39
   5  -2  -1   33.93    4.17
   5  -2  -1   43.27    4.32
   5  -2  -1   38.43    3.96
   5  -2  -1   33.40    4.26
   5  -2  -1   27.98    4.29
   5  -2  -1   40.83    4.36
   5  -2  -1   39.77    4.38
   5  -2  -1   28.60    4.17
   5  -2  -1   47.08    4.52
   5  -2  -1   33.37    4.22
   5  -2  -1   40.23    4.46
   5  -2  -1   36.70    4.17
   5  -2  -1   39.42    4.17
   5  -2  -1   43.32    4.23
  -5   2   1   37.45    4.16
  -5   2   1   37.29    4.45
  -5   2   1   41.41    4.08
  -5   2   1   38.09    4.34
  -5   2   1   33.08    4.80
  -5   2   1   44.99    4.12
  -5   2   1   38.77    4.06
  -5   2   1   32.03    4.36
  -5   2   1   32.85    4.06
  -5   2   1   27.49    4.37
  -5   2   1   33.11    4.34
  -5   2   1   35.08    4.26
  -5   2   1   34.49    4.15
  -5   2   1   41.94    4.49
  -5   2   1   32.56    4.39
  -5   2   1   39.46    4.17
  -5   2   1   32.28    4.26
  -5   2   1   33.41    4.25
  -5   2   1   37.61    4.47
   4  -2  -1    0.55    0.37
   4  -2  -1    0.85    0.40
   4  -2  -1   -0.04    0.29
   4  -2  -1    0.90    0.37
   4  -2  -1    0.02    0.27
   4  -2  -1    0.89    0.42
   4  -2  -1    1.02    0.44
   4  -2  -1    0.41    0.39
   4  -2  -1    1.01    0.42
   4  -2  -1    0.38    0.34
   4  -2  -1    0.78    0.42
   4  -2  -1    0.83    0.49
   4  -2  -1    0.78    0.39
   4  -2  -1    0.72    0.31
   4  -2  -1    0.99    0.38
   4  -2  -1    1.17    0.43
   4  -2  -1    0.58    0.38
   4  -2  -1    0.67    0.39
   4  -2  -1    0.57    0.40
  -4   2   1    0.84    0.31
  -4   2   1    0.71    0.45
  -4   2   1    0.63    0.41
  -4   2   1    0.67    0.25
  -4   2   1    1.15    0.44
  -4   2   1    0.61    0.43
  -4   2   1    1.49    0.48
  -4   2   1    1.37    0.67
  -4   2   1    1.48    0.43
  -4   2   1    0.78    0.43
  -4   2   1    0.75    0.44
  -4   2   1    0.71    0.30
  -4   2   1    1.07    0.34
  -4   2   1    0.47    0.27
  -4   2   1    0.60    0.29
  -4   2   1    0.78    0.45
  -4   2   1    0.88    0.33
  -4   2   1    0.75    0.35
  -4   2   1    0.45    0.37
  -4   2   1    0.64    0.40
  -4   2   1    0.90    0.52
  -4   2   1    0.66    0.40
   3  -2  -1  119.17   11.34
   3  -2  -1  118.58   12.03
   3  -2  -1  103.11   11.29
   3  -2  -1   97.51   11.93
   3  -2  -1   94.24   11.50
   3  -2  -1  111.79   11.48
   3  -2  -1  104.55   11.56
   3  -2  -1  100.02   11.56
   3  -2  -1   94.43   10.59
   3  -2  -1  107.73   11.43
   3  -2  -1   95.43   11.34
   3  -2  -1   85.53   11.46
   3  -2  -1  111.86   11.50
   3  -2  -1  104.02   11.31
   3  -2  -1  116.19   11.62
   3  -2  -1   89.34   11.92
   3  -2  -1  101.10   12.00
   3  -2  -1  109.99   11.36
   3  -2  -1  110.82   11.88
   3  -2  -1  103.80   11.92
  -3   2   1  112.43   11.38
  -3   2   1  101.30   11.96
  -3   2   1  105.21   11.34
  -3   2   1  102.39   11.42
  -3   2   1   99.68   11.30
  -3   2   1   99.10   11.60
  -3   2   1  113.66   11.29
  -3   2   1  102.51   11.48
  -3   2   1  127.94   12.02
  -3   2   1   95.08   11.26
  -3   2   1  101.56   11.48
  -3   2   1   96.32   11.87
  -3   2   1  107.61   11.87
  -3   2   1  118.72   11.44
  -3   2   1  108.31   12.00
  -3   2   1  123.05   11.29
  -3   2   1   97.54   11.50
   2  -2  -1   45.54    5.36
   2  -2  -1   44.68    5.36
   2  -2  -1   57.28    5.49
   2  -2  -1   42.67    5.44
   2  -2  -1   50.90    5.41
   2  -2  -1   42.39    5.63
   2  -2  -1   54.90    5.44
   2  -2  -1   53.84    5.50
   2  -2  -1   52.40    5.48
   2  -2  -1   38.95    5.68
   2  -2  -1   55.35    5.54
   2  -2  -1   40.39    5.34
   2  -2  -1   45.91    5.67
   2  -2  -1   44.92    5.36
   2  -2  -1   48.79    5.04
   2  -2  -1   44.94    5.68
   2  -2  -1   40.47    5.67
   2  -2  -1   50.66    5.41
   2  -2  -1   48.51    5.70
   2  -2  -1   60.28    5.53
   2  -2  -1   41.66    5.42
   2  -2  -1   55.86    5.67
  -2   2   1   55.18    5.67
  -2   2   1   51.09    5.37
  -2   2   1   45.06    5.47
  -2   2   1   49.24    5.69
  -2   2   1   42.52    5.45
  -2   2   1   41.81    5.61
  -2   2   1   50.57    5.72
  -2   2   1   57.84    5.43
  -2   2   1   56.39    5.40
  -2   2   1   50.03    5.46
  -2   2   1   46.09    5.46
  -2   2   1   59.34    5.67
  -2   2   1   49.48    5.41
  -2   2   1   46.80    5.43
  -2   2   1   55.67    5.70
  -2   2   1   55.82    5.48
  -2   2   1   50.94    5.54
  -2   2   1   45.41    5.70
  -2   2   1   53.63    5.35
  -2   2   1   53.86    5.37
   1  -2  -1  126.11   12.77
   1  -2  -1  112.88   12.65
   1  -2  -1  101.96   12.58
   1  -2  -1  125.06   12.49
   1  -2  -1  116.01   12.77
   1  -2  -1  120.72   12.47
   1  -2  -1  123.63   12.65
   1  -2  -1  110.67   13.16
   1  -2  -1  119.87   12.51
   1  -2  -1  114.09   12.73
   1  -2  -1  115.22   12.49
   1  -2  -1  114.18   12.49
   1  -2  -1  126.84   13.13
   1  -2  -1  132.57   13.25
   1  -2  -1  129.88   13.22
   1  -2  -1  116.05   12.72
   1  -2  -1  108.70   12.68
  -1   2   1  113.31   13.19
  -1   2   1  122.06   11.69
  -1   2   1  121.92   12.77
  -1   2   1  102.20   12.56
  -1   2   1  111.33   12.64
  -1   2   1  113.78   12.49
  -1   2   1  130.75   12.62
  -1   2   1   98.46   12.46
  -1   2   1  100.08   11.67
  -1   2   1  124.02   12.48
  -1   2   1  120.68   12.64
  -1   2   1   98.28   13.18
  -1   2   1  101.77   12.73
  -1   2   1  127.07   12.52
  -1   2   1  122.43   12.69
  -1   2   1  130.73   13.25
  -1   2   1  125.66   12.52
  -1   2   1  138.75   12.74
  -1   2   1  127.82   13.13
  -1   2   1  106.38   12.73
  -1   2   1   97.78   12.66
  -1   2   1  114.93   13.09
  -1   2   1  132.73   12.64
  -1   2   1  107.44   13.23
  -1   2   1  107.03   12.46
   0  -2  -1  112.28   11.05
   0  -2  -1   97.11   11.21
   0  -2  -1   98.79   11.59
   0  -2  -1   95.73   11.09
   0  -2  -1   85.75   11.13
   0  -2  -1  111.51   11.21
   0  -2  -1  115.66   10.28
   0  -2  -1  113.83   10.29
   0  -2  -1  105.76   10.96
   0  -2  -1  114.54   11.58
   0  -2  -1   96.93   11.52
   0  -2  -1   98.70   11.17
   0  -2  -1   99.70   11.64
   0  -2  -1  102.84   11.07
   0  -2  -1  103.24   11.21
   0  -2  -1  108.05   11.10
   0  -2  -1  101.49   11.09
   0  -2  -1   91.11   10.96
   0   2   1   95.83   10.95
   0   2   1  119.77   11.19
   0   2   1  117.64   11.16
   0   2   1  104.12   11.20
   0   2   1  103.07   11.05
   0   2   1   89.03   11.58
   0   2   1  100.29   11.14
   0   2   1  114.67   11.11
   0   2   1   99.64   10.98
   0   2   1   98.27   11.06
   0   2   1   97.47   10.98
   0   2   1  100.85   11.21
   0   2   1  100.42   11.62
   0   2   1   95.94   11.10
   0   2   1   96.36   11.10
   0   2   1  115.68   11.21
   0   2   1   93.02   10.96
   0   2   1   93.22   11.57
   0   2   1  113.11   11.21
  -1  -2  -1    0.20    0.20
  -1  -2  -1    0.24    0.20
  -1  -2  -1    0.34    0.14
  -1  -2  -1    0.42    0.16
  -1  -2  -1    0.34    0.14
  -1  -2  -1    0.50    0.19
  -1  -2  -1    0.13    0.16
  -1  -2  -1    0.45    0.18
  -1  -2  -1    0.61    0.17
  -1  -2  -1    0.90    0.21
  -1  -2  -1   -0.01    0.13
  -1  -2  -1    0.07    0.16
  -1  -2  -1    0.41    0.12
  -1  -2  -1    0.38    0.17
  -1  -2  -1    0.50    0.17
  -1  -2  -1    0.56    0.20
   1   2   1    0.36    0.16
   1   2   1    1.10    0.22
   1   2   1    0.42    0.18
   1   2   1    0.20    0.11
   1   2   1    0.34    0.18
   1   2   1    0.31    0.16
   1   2   1    0.29    0.15
   1   2   1    0.48    0.18
   1   2   1    0.37    0.17
   1   2   1    0.00    0.10
   1   2   1    0.23    0.17
   1   2   1    0.33    0.15
   1   2   1    0.67    0.17
   1   2   1    0.29    0.18
   1   2   1    0.46    0.17
   1   2   1    0.38    0.16
   1   2   1    0.42    0.17
   1   2   1    0.48    0.21
   1   2   1    0.24    0.16
   1   2   1    0.32    0.16
   1   2   1    0.26    0.15
  -2  -2  -1  479.52   48.95
  -2  -2  -1  490.70   48.85
  -2  -2  -1  422.73   50.59
  -2  -2  -1  446.16   50.51
  -2  -2  -1  510.88   48.96
  -2  -2  -1  442.74   47.97
  -2  -2  -1  470.30   50.54
  -2  -2  -1  468.84   48.84
  -2  -2  -1  449.92   47.95
  -2  -2  -1  433.77   50.59
  -2  -2  -1  470.08   48.93
  -2  -2  -1  501.42   48.26
  -2  -2  -1  481.56   50.30
  -2  -2  -1  432.37   47.93
   2   2   1  436.94   47.95
   2   2   1  407.46   48.50
   2   2   1  498.46   50.60
   2   2   1  416.27   48.50
   2   2   1  385.80   48.83
   2   2   1  479.64   47.93
   2   2   1  445.12   47.93
   2   2   1  430.21   48.92
   2   2   1  515.50   47.95
   2   2   1  417.15   48.25
   2   2   1  420.69   50.35
   2   2   1  428.82   48.51
   2   2   1  492.75   47.97
   2   2   1  464.61   48.94
   2   2   1  410.06   48.83
   2   2   1  479.13   48.71
   2   2   1  493.22   50.53
   2   2   1  386.26   48.69
   2   2   1  415.89   50.83
  -3  -2  -1  261.63   28.43
  -3  -2  -1  252.97   28.25
  -3  -2  -1  247.53   27.48
  -3  -2  -1  223.86   28.41
  -3  -2  -1  258.05   27.43
  -3  -2  -1  265.46   28.55
  -3  -2  -1  222.95   28.43
  -3  -2  -1  269.89   27.42
  -3  -2  -1  300.02   27.10
  -3  -2  -1  238.87   27.22
  -3  -2  -1  266.69   28.36
   3   2   1  277.61   26.94
   3   2   1  216.31   28.56
   3   2   1  259.65   26.94
   3   2   1  298.94   27.50
   3   2   1  278.33   27.00
   3   2   1  237.60   28.25
   3   2   1  266.67   26.92
   3   2   1  227.07   27.22
   3   2   1  249.50   27.34
   3   2   1  261.25   30.06
   3   2   1  215.56   26.90
   3   2   1  261.15   27.34
   3   2   1  235.51   28.40
   3   2   1  295.87   27.51
   3   2   1  229.11   27.43
   3   2   1  231.23   27.23
  -4  -2  -1    1.50    0.52
  -4  -2  -1    1.59    0.41
  -4  -2  -1    1.82    0.42
  -4  -2  -1    1.80    0.35
  -4  -2  -1    2.13    0.35
  -4  -2  -1    1.96    0.54
  -4  -2  -1    2.24    0.31
  -4  -2  -1    1.47    0.63
  -4  -2  -1    1.77    0.44
  -4  -2  -1    1.71    0.59
   4   2   1    1.21    0.57
   4   2   1    1.84    0.38
   4   2   1    1.99    0.33
   4   2   1    2.28    0.36
   4   2   1    1.75    0.36
   4   2   1    2.14    0.30
   4   2   1    2.36    0.40
   4   2   1    2.22    0.37
   4   2   1    3.39    0.71
   4   2   1    1.73    0.39
   4   2   1    2.53    0.37
   4   2   1    2.95    0.45
   4   2   1    2.19    0.29
   4   2   1    2.04    0.33
   4   2   1    2.20    0.40
   4   2   1    1.48    0.26
   4   2   1    1.78    0.39
   4   2   1    1.99    0.34
  -5  -2  -1    8.90    1.50
  -5  -2  -1   10.92    1.22
  -5  -2  -1   12.97    1.61
  -5  -2  -1    9.55    1.50
  -5  -2  -1   10.97    1.40
  -5  -2  -1   10.23    1.21
  -5  -2  -1   13.13    1.72
  -5  -2  -1   13.63    1.47
  -5  -2  -1    9.66    1.38
   5   2   1   10.87    1.22
   5   2   1    8.61    1.36
   5   2   1    9.68    1.26
   5   2   1    9.76    1.41
   5   2   1    9.97    1.25
   5   2   1    8.92    1.30
   5   2   1    8.70    1.21
   5   2   1   11.81    1.26
   5   2   1   12.40    1.26
   5   2   1    9.91    1.30
   5   2   1   10.23    1.26
   5   2   1   11.45    1.48
   5   2   1   10.80    1.21
   5   2   1    9.47    1.11
   5   2   1    9.11    1.31
   5   2   1   12.07    1.35
  -6  -2  -1   13.61    2.06
  -6  -2  -1    9.71    1.85
  -6  -2  -1   10.07    1.86
  -6  -2  -1   13.17    1.74
  -6  -2  -1   12.73    1.51
  -6  -2  -1   11.85    1.89
  -6  -2  -1   13.35    1.76
  -6  -2  -1   12.48    1.51
  -6  -2  -1   11.38    1.74
   6   2   1   14.35    1.63
   6   2   1   13.75    1.60
   6   2   1   15.11    1.68
   6   2   1   14.75    1.79
   6   2   1   16.13    1.63
   6   2   1   11.70    1.62
   6   2   1   11.99    1.67
   6   2   1   11.56    1.44
   6   2   1   15.08    1.60
   6   2   1   11.77    1.51
   6   2   1   16.42    1.79
   6   2   1   11.82    1.58
   6   2   1   13.96    1.57
   6   2   1   13.04    1.75
   6   2   1   13.27    1.77
   6   2   1   14.63    1.63
  -7  -2  -1   41.98    5.50
  -7  -2  -1   59.05    5.99
  -7  -2  -1   50.22    5.40
  -7  -2  -1   41.71    4.89
  -7  -2  -1   48.25    4.91
  -7  -2  -1   40.33    5.28
  -7  -2  -1   55.01    5.32
  -7  -2  -1   53.76    5.60
  -7  -2  -1   35.22    5.31
   7   2   1   37.70    5.05
   7   2   1   43.94    5.03
   7   2   1   43.38    5.00
   7   2   1   45.71    5.14
   7   2   1   51.27    5.22
   7   2   1   47.87    5.25
   7   2   1   45.45    5.03
   7   2   1   40.61    5.08
   7   2   1   42.50    5.38
   7   2   1   39.61    4.64
   7   2   1   55.69    5.19
   7   2   1   53.21    5.10
   7   2   1   38.73    5.32
   7   2   1   43.49    4.94
   7   2   1   47.80    5.18
  -8  -2  -1    2.03    0.96
  -8  -2  -1    4.94    0.87
  -8  -2  -1    4.16    0.92
  -8  -2  -1    3.31    1.07
  -8  -2  -1    3.92    1.22
  -8  -2  -1    4.32    0.82
  -8  -2  -1    3.20    1.03
   8   2   1    2.88    0.76
   8   2   1    2.98    0.83
   8   2   1    3.79    0.75
   8   2   1    2.52    0.78
   8   2   1    4.02    0.71
   8   2   1    3.54    0.77
   8   2   1    4.02    0.69
   8   2   1    2.98    0.91
   8   2   1    4.02    0.77
   8   2   1    2.80    0.73
  -9  -2  -1    0.86    0.67
  -9  -2  -1   -0.63    0.88
  -9  -2  -1    0.80    0.65
  -9  -2  -1    0.19    0.50
  -9  -2  -1    1.58    0.65
  -9  -2  -1    0.49    0.69
   9   2   1    0.78    0.48
   9   2   1    0.86    0.52
   9   2   1    0.53    0.54
   9   2   1    0.55    0.64
   9   2   1    0.62    0.53
   9   2   1    0.28    0.51
   9   2   1    1.65    0.66
 -10  -2  -1    4.01    1.06
 -10  -2  -1    2.59    1.21
 -10  -2  -1    4.70    1.15
 -10  -2  -1    3.82    1.38
 -10  -2  -1    3.11    1.10
 -10  -2  -1    5.09    1.00
  10   2   1    3.86    0.97
  10   2   1    4.09    1.01
  10   2   1    4.12    0.96
  10   2   1    4.97    1.06
 -11  -2  -1    1.11    0.99
 -11  -2  -1   -0.29    0.94
  11   2   1   -0.35    0.57
  -9   3   1   14.79    2.30
  -9   3   1   10.64    2.20
  -9   3   1    8.13    2.06
  -9   3   1   13.16    1.89
  -9   3   1    8.23    1.50
   8  -3  -1   47.22    5.20
   8  -3  -1   39.09    5.09
   8  -3  -1   53.86    4.97
  -8   3   1   42.87    5.53
  -8   3   1   44.95    4.92
  -8   3   1   34.95    5.83
  -8   3   1   54.84    5.69
  -8   3   1   41.60    5.27
  -8   3   1   44.19    5.45
  -8   3   1   39.70    5.51
  -8   3   1   37.84    4.98
   7  -3  -1    3.10    1.01
   7  -3  -1    4.77    1.04
   7  -3  -1    2.24    0.91
   7  -3  -1    4.90    1.06
   7  -3  -1    5.68    1.08
   7  -3  -1    3.35    0.94
  -7   3   1    4.03    0.90
  -7   3   1    4.93    1.30
  -7   3   1    2.30    1.01
  -7   3   1    4.19    1.14
  -7   3   1    5.47    0.82
  -7   3   1    1.84    0.87
  -7   3   1    3.25    0.96
  -7   3   1    2.95    1.05
  -7   3   1    2.35    1.13
   6  -3  -1    5.43    1.06
   6  -3  -1    7.26    1.20
   6  -3  -1    8.67    1.46
   6  -3  -1    4.74    1.09
   6  -3  -1    8.75    1.21
   6  -3  -1    7.91    1.23
   6  -3  -1    6.90    1.24
   6  -3  -1    5.47    1.14
   6  -3  -1    7.63    1.25
   6  -3  -1    5.63    1.31
   6  -3  -1    7.40    1.23
  -6   3   1    3.10    1.35
  -6   3   1    6.12    1.32
  -6   3   1    6.38    1.10
  -6   3   1    6.43    0.85
  -6   3   1    8.02    1.08
  -6   3   1    6.57    1.35
  -6   3   1    6.25    1.32
  -6   3   1    6.30    1.16
  -6   3   1    4.91    1.31
  -6   3   1    7.00    1.33
   5  -3  -1   17.49    2.50
   5  -3  -1   20.74    2.58
   5  -3  -1   21.29    2.47
   5  -3  -1   18.36    2.47
   5  -3  -1   19.44    2.52
   5  -3  -1   22.45    2.58
   5  -3  -1   18.44    2.58
   5  -3  -1   20.95    2.45
   5  -3  -1   23.89    2.46
   5  -3  -1   23.10    2.70
   5  -3  -1   17.97    2.41
   5  -3  -1   19.31    2.48
   5  -3  -1   21.54    2.39
   5  -3  -1   23.62    2.63
   5  -3  -1   21.40    2.49
   5  -3  -1   20.58    2.60
   5  -3  -1   22.22    2.35
   5  -3  -1   16.25    2.55
  -5   3   1   20.21    2.26
  -5   3   1   22.47    2.46
  -5   3   1   16.99    2.36
  -5   3   1   25.74    2.70
  -5   3   1   14.78    2.57
  -5   3   1   15.67    2.59
  -5   3   1   21.76    2.44
  -5   3   1   15.66    2.47
  -5   3   1   18.59    2.50
  -5   3   1   26.12    2.69
  -5   3   1   21.53    2.65
  -5   3   1   18.72    2.53
  -5   3   1   15.81    2.92
  -5   3   1   18.92    2.36
  -5   3   1   17.17    2.58
  -5   3   1   18.63    2.21
  -5   3   1   16.29    2.60
  -5   3   1   15.39    2.51
   4  -3  -1    0.27    0.43
   4  -3  -1    0.72    0.38
   4  -3  -1    1.31    0.50
   4  -3  -1    0.68    0.38
   4  -3  -1    0.34    0.47
   4  -3  -1    0.44    0.40
   4  -3  -1    0.93    0.39
   4  -3  -1    0.73    0.41
   4  -3  -1    0.18    0.31
   4  -3  -1    0.54    0.40
   4  -3  -1    0.76    0.44
   4  -3  -1    0.35    0.33
   4  -3  -1    0.47    0.37
   4  -3  -1   -0.09    0.36
   4  -3  -1    0.42    0.31
   4  -3  -1    0.45    0.33
   4  -3  -1    0.79    0.37
   4  -3  -1    0.65    0.38
  -4   3   1    0.20    0.45
  -4   3   1    0.64    0.37
  -4   3   1    0.26    0.31
  -4   3   1    0.93    0.45
  -4   3   1    0.54    0.28
  -4   3   1    0.20    0.38
  -4   3   1    0.20    0.39
  -4   3   1    0.16    0.43
  -4   3   1    0.67    0.39
  -4   3   1    0.38    0.37
  -4   3   1    0.38    0.32
  -4   3   1    1.09    0.42
  -4   3   1   -0.04    0.32
  -4   3   1    1.66    0.54
  -4   3   1    0.59    0.34
  -4   3   1    0.48    0.30
  -4   3   1    0.20    0.40
  -4   3   1    0.36    0.38
  -4   3   1    0.48    0.29
   3  -3  -1  437.66   43.24
   3  -3  -1  388.55   41.26
   3  -3  -1  327.82   41.58
   3  -3  -1  383.00   43.01
   3  -3  -1  391.73   42.94
   3  -3  -1  392.30   40.70
   3  -3  -1  417.89   43.20
   3  -3  -1  409.40   41.26
   3  -3  -1  427.94   41.56
   3  -3  -1  407.53   43.03
   3  -3  -1  414.17   40.73
   3  -3  -1  378.81   42.74
   3  -3  -1  358.22   38.14
   3  -3  -1  354.42   41.36
   3  -3  -1  339.94   40.76
   3  -3  -1  356.39   41.03
  -3   3   1  390.95   42.92
  -3   3   1  354.76   41.35
  -3   3   1  380.83   41.23
  -3   3   1  320.95   41.30
  -3   3   1  400.55   40.69
  -3   3   1  429.60   41.49
  -3   3   1  384.54   41.55
  -3   3   1  328.00   40.97
  -3   3   1  438.79   43.21
  -3   3   1  370.57   41.50
  -3   3   1  393.28   40.71
  -3   3   1  379.38   42.73
  -3   3   1  345.55   42.69
   2  -3  -1   22.85    2.73
   2  -3  -1   30.67    2.81
   2  -3  -1   29.31    2.82
   2  -3  -1   26.76    2.87
   2  -3  -1   23.84    2.81
   2  -3  -1   23.10    2.88
   2  -3  -1   26.35    2.95
   2  -3  -1   28.46    3.01
   2  -3  -1   23.30    2.82
   2  -3  -1   25.00    2.77
   2  -3  -1   27.66    2.84
   2  -3  -1   24.10    2.90
   2  -3  -1   20.94    2.77
   2  -3  -1   24.04    2.85
   2  -3  -1   28.87    2.97
   2  -3  -1   24.62    2.94
   2  -3  -1   22.08    2.79
   2  -3  -1   25.84    2.78
   2  -3  -1   26.51    2.88
   2  -3  -1   29.88    2.83
   2  -3  -1   25.21    2.86
   2  -3  -1   22.52    2.58
   2  -3  -1   27.53    2.99
  -2   3   1   27.65    2.77
  -2   3   1   18.29    2.74
  -2   3   1   21.10    2.83
  -2   3   1   23.90    2.77
  -2   3   1   19.18    2.83
  -2   3   1   23.50    2.74
  -2   3   1   21.24    2.94
  -2   3   1   21.64    2.78
  -2   3   1   31.46    2.80
  -2   3   1   20.04    2.76
  -2   3   1   22.62    2.88
  -2   3   1   23.33    2.92
  -2   3   1   23.30    2.55
  -2   3   1   21.72    2.87
  -2   3   1   24.84    2.75
  -2   3   1   21.85    2.46
  -2   3   1   27.79    2.87
  -2   3   1   22.11    2.75
  -2   3   1   22.02    2.84
  -2   3   1   21.86    2.78
  -2   3   1   28.48    3.01
  -2   3   1   23.46    2.79
  -2   3   1   19.79    2.76
  -2   3   1   22.71    2.83
   1  -3  -1  170.37   17.17
   1  -3  -1  153.15   17.16
   1  -3  -1  159.72   17.99
   1  -3  -1  156.18   17.93
   1  -3  -1  155.09   17.89
   1  -3  -1  159.29   17.29
   1  -3  -1  131.96   17.79
   1  -3  -1  160.23   17.33
   1  -3  -1  159.82   16.94
   1  -3  -1  185.67   17.38
   1  -3  -1  152.95   17.31
   1  -3  -1  151.98   16.96
   1  -3  -1  147.74   16.98
   1  -3  -1  179.63   17.82
   1  -3  -1  151.35   17.18
   1  -3  -1  183.68   15.89
  -1   3   1  157.92   16.92
  -1   3   1  149.10   17.98
  -1   3   1  143.19   17.21
  -1   3   1  176.46   17.18
  -1   3   1  163.93   15.88
  -1   3   1  173.99   17.01
  -1   3   1  151.28   17.32
  -1   3   1  169.29   17.10
  -1   3   1  133.61   17.76
  -1   3   1  145.40   17.10
  -1   3   1  168.67   16.95
  -1   3   1  160.05   15.87
  -1   3   1  152.57   17.30
  -1   3   1  141.50   17.15
  -1   3   1  168.68   17.16
  -1   3   1  166.76   16.96
  -1   3   1  159.65   17.72
  -1   3   1  162.47   17.32
  -1   3   1  155.44   17.22
  -1   3   1  138.91   16.94
  -1   3   1  172.83   17.29
   0  -3  -1  158.03   17.64
   0  -3  -1  165.78   17.87
   0  -3  -1  158.11   18.73
   0  -3  -1  176.10   17.88
   0  -3  -1  190.79   18.70
   0  -3  -1  151.43   18.65
   0  -3  -1  165.54   17.87
   0  -3  -1  159.69   17.66
   0  -3  -1  183.92   18.56
   0  -3  -1  182.83   16.57
   0  -3  -1  151.32   17.69
   0  -3  -1  147.23   17.93
   0  -3  -1  176.86   18.00
   0  -3  -1  154.62   18.73
   0  -3  -1  160.30   17.81
   0  -3  -1  176.04   18.01
   0  -3  -1  159.04   17.64
   0   3   1  167.54   16.53
   0   3   1  188.92   18.05
   0   3   1  183.45   18.01
   0   3   1  178.16   17.80
   0   3   1  160.49   17.88
   0   3   1  141.11   18.52
   0   3   1  156.86   17.86
   0   3   1  142.36   17.92
   0   3   1  166.33   17.66
   0   3   1  175.44   18.03
   0   3   1  155.13   17.63
   0   3   1  193.90   17.89
   0   3   1  150.45   17.66
   0   3   1  168.70   17.69
   0   3   1  139.46   17.78
   0   3   1  167.26   18.06
   0   3   1  176.24   16.55
  -1  -3  -1  152.51   16.51
  -1  -3  -1  156.17   17.50
  -1  -3  -1  139.32   17.50
  -1  -3  -1  146.12   16.50
  -1  -3  -1  136.55   16.69
  -1  -3  -1  149.12   16.76
  -1  -3  -1  143.04   16.81
  -1  -3  -1  178.76   17.46
  -1  -3  -1  169.19   16.85
  -1  -3  -1  135.48   16.50
  -1  -3  -1  144.65   17.26
  -1  -3  -1  158.85   16.86
  -1  -3  -1  150.25   16.49
   1   3   1  173.00   16.71
   1   3   1  183.04   16.84
   1   3   1  135.97   16.52
   1   3   1  183.39   17.53
   1   3   1  158.10   16.85
   1   3   1  179.51   15.48
   1   3   1  172.41   17.34
   1   3   1  152.83   16.85
   1   3   1  134.39   16.76
   1   3   1  166.25   16.83
   1   3   1  140.31   17.44
   1   3   1  146.00   16.70
   1   3   1  165.77   16.71
   1   3   1  133.27   17.43
  -2  -3  -1    9.28    1.41
  -2  -3  -1    8.90    1.39
  -2  -3  -1    9.41    1.33
  -2  -3  -1   10.63    1.47
  -2  -3  -1   15.05    1.45
  -2  -3  -1    9.73    1.44
  -2  -3  -1   12.88    1.51
  -2  -3  -1   12.99    1.37
  -2  -3  -1   13.89    1.53
  -2  -3  -1   13.10    1.53
  -2  -3  -1   12.44    1.38
  -2  -3  -1   11.04    1.38
  -2  -3  -1   12.62    1.48
  -2  -3  -1   13.03    1.44
  -2  -3  -1   11.78    1.39
  -2  -3  -1    9.67    1.37
  -2  -3  -1   13.79    1.45
  -2  -3  -1   10.85    1.48
   2   3   1   15.12    1.52
   2   3   1   12.86    1.50
   2   3   1   14.52    1.25
   2   3   1   15.61    1.47
   2   3   1    9.94    1.45
   2   3   1   14.12    1.51
   2   3   1   14.04    1.42
   2   3   1   12.70    1.40
   2   3   1   12.25    1.44
   2   3   1   11.70    1.44
   2   3   1   10.20    1.40
   2   3   1   11.49    1.50
   2   3   1   14.35    1.42
   2   3   1   11.79    1.40
   2   3   1   12.85    1.42
   2   3   1   10.52    1.40
   2   3   1    9.42    1.40
   2   3   1   14.36    1.46
   2   3   1   13.60    1.46
  -3  -3  -1   81.31    8.21
  -3  -3  -1   69.21    8.72
  -3  -3  -1   82.71    8.73
  -3  -3  -1   87.97    8.68
  -3  -3  -1   86.58    8.18
  -3  -3  -1   78.85    8.19
  -3  -3  -1   75.49    8.16
  -3  -3  -1   72.22    8.28
  -3  -3  -1   72.53    8.69
  -3  -3  -1   73.00    8.67
  -3  -3  -1   70.77    8.38
  -3  -3  -1   74.91    8.70
  -3  -3  -1   78.48    8.37
   3   3   1   72.69    8.69
   3   3   1   74.84    8.41
   3   3   1   82.14    8.25
   3   3   1   77.55    8.64
   3   3   1   69.05    8.67
   3   3   1   77.30    8.63
   3   3   1   72.29    8.35
   3   3   1   73.25    8.30
   3   3   1   81.50    8.40
   3   3   1   70.74    8.21
   3   3   1   89.91    8.33
   3   3   1   88.16    8.41
   3   3   1   79.93    8.31
   3   3   1   69.16    8.21
   3   3   1   75.74    8.74
   3   3   1   64.60    8.20
  -4  -3  -1   76.91    8.43
  -4  -3  -1   72.50    8.62
  -4  -3  -1   79.86    8.69
  -4  -3  -1   68.53    8.69
  -4  -3  -1   69.31    8.30
  -4  -3  -1   75.24    8.68
  -4  -3  -1   68.07    8.30
  -4  -3  -1   66.40    8.67
  -4  -3  -1   70.15    8.32
  -4  -3  -1   76.92    8.30
  -4  -3  -1   72.25    8.74
  -4  -3  -1   72.27    8.23
   4   3   1   82.39    8.69
   4   3   1   85.40    8.38
   4   3   1   70.33    8.38
   4   3   1   69.91    8.17
   4   3   1   92.25    8.23
   4   3   1   90.22    8.27
   4   3   1   79.93    8.73
   4   3   1   76.80    8.57
   4   3   1   84.07    8.38
   4   3   1   80.87    7.65
   4   3   1   81.13    8.28
   4   3   1   67.26    8.20
   4   3   1   73.35    8.23
   4   3   1   74.41    8.32
   4   3   1   67.79    8.61
   4   3   1   77.07    8.31
   4   3   1   93.57    9.33
   4   3   1   79.73    8.66
  -5  -3  -1   27.03    3.51
  -5  -3  -1   27.82    3.41
  -5  -3  -1   27.20    3.33
  -5  -3  -1   33.18    3.45
  -5  -3  -1   31.42    3.51
  -5  -3  -1   29.95    3.41
  -5  -3  -1   31.63    3.18
  -5  -3  -1   31.88    3.40
  -5  -3  -1   28.58    3.16
  -5  -3  -1   26.66    3.50
   5   3   1   29.62    3.23
   5   3   1   25.38    3.19
   5   3   1   30.52    2.96
   5   3   1   25.76    3.27
   5   3   1   26.49    3.22
   5   3   1   31.31    3.32
   5   3   1   32.72    3.21
   5   3   1   29.63    3.30
   5   3   1   22.62    3.41
   5   3   1   27.12    3.17
   5   3   1   28.05    3.24
   5   3   1   36.60    3.29
   5   3   1   26.18    3.35
   5   3   1   33.26    3.23
   5   3   1   27.22    3.36
   5   3   1   26.51    3.20
  -6  -3  -1  199.58   22.10
  -6  -3  -1  199.19   22.14
  -6  -3  -1  217.17   22.31
  -6  -3  -1  185.87   21.44
  -6  -3  -1  197.15   22.30
  -6  -3  -1  210.48   21.10
  -6  -3  -1  206.96   22.40
  -6  -3  -1  195.74   21.12
  -6  -3  -1  183.44   22.22
   6   3   1  206.84   19.66
   6   3   1  218.49   21.39
   6   3   1  181.19   20.99
   6   3   1  193.32   21.06
   6   3   1  168.63   22.34
   6   3   1  194.31   21.52
   6   3   1  179.41   21.06
   6   3   1  203.45   22.06
   6   3   1  189.41   21.03
   6   3   1  203.03   21.09
   6   3   1  219.78   21.28
   6   3   1  183.69   21.35
  -7  -3  -1   10.40    1.09
  -7  -3  -1    7.93    1.58
  -7  -3  -1    8.15    1.32
  -7  -3  -1   11.32    1.69
  -7  -3  -1   10.37    1.11
  -7  -3  -1    9.24    1.41
  -7  -3  -1    5.98    1.45
   7   3   1    8.82    1.23
   7   3   1    9.36    1.40
   7   3   1   10.75    1.27
   7   3   1    9.72    1.35
   7   3   1    8.21    1.24
   7   3   1    7.96    1.18
   7   3   1   10.51    1.41
   7   3   1   11.19    1.51
   7   3   1    8.78    1.27
   7   3   1    8.81    1.28
   7   3   1    7.95    1.20
   7   3   1    7.78    1.10
   7   3   1    8.53    1.28
  -8  -3  -1   -0.06    0.45
  -8  -3  -1    0.08    0.48
  -8  -3  -1   -0.55    0.41
  -8  -3  -1    0.24    0.53
  -8  -3  -1    0.15    0.60
   8   3   1    0.83    0.37
   8   3   1    0.93    0.50
   8   3   1    0.62    0.39
   8   3   1   -0.02    0.43
   8   3   1   -0.30    0.40
   8   3   1    0.08    0.58
   8   3   1    0.71    0.40
   8   3   1    0.32    0.46
   8   3   1    0.18    0.50
  -9  -3  -1    5.12    1.30
  -9  -3  -1    3.44    0.97
  -9  -3  -1    4.84    1.00
  -9  -3  -1    2.81    1.12
  -9  -3  -1    5.34    0.96
  -9  -3  -1    5.56    1.31
   9   3   1    4.60    1.01
   9   3   1    4.67    1.07
   9   3   1    4.97    1.22
   9   3   1    4.51    0.90
   9   3   1    3.90    0.81
   9   3   1    6.07    1.03
   9   3   1    3.73    0.88
   9   3   1    3.63    0.85
 -10  -3  -1   11.91    1.66
 -10  -3  -1   10.68    1.71
 -10  -3  -1   12.95    2.26
 -10  -3  -1    9.21    1.70
 -10  -3  -1    7.34    1.92
  10   3   1   12.42    1.58
  10   3   1   11.06    1.65
 -11  -3  -1    8.61    1.79
 -11  -3  -1    4.37    1.48
  11   3   1    4.01    0.99
  -8   4   1   15.55    2.60
  -8   4   1   12.60    1.90
  -8   4   1   18.37    2.59
  -8   4   1   19.45    2.42
  -8   4   1   17.32    2.62
  -8   4   1   11.46    2.41
  -8   4   1   12.57    2.04
  -8   4   1   16.49    3.03
   7  -4  -1    0.14    0.66
   7  -4  -1    1.06    0.57
   7  -4  -1    0.05    0.66
   7  -4  -1    0.68    0.70
  -7   4   1    0.60    0.42
  -7   4   1    0.21    0.91
  -7   4   1   -0.05    0.69
  -7   4   1   -0.64    0.87
  -7   4   1    0.09    0.56
  -7   4   1    0.18    0.48
  -7   4   1    0.53    0.77
  -7   4   1    0.65    0.52
   6  -4  -1    1.16    0.59
   6  -4  -1   -0.19    0.48
   6  -4  -1    0.56    0.62
   6  -4  -1    1.93    0.57
   6  -4  -1    0.41    0.57
   6  -4  -1    1.08    0.60
   6  -4  -1    1.03    0.68
  -6   4   1   -0.95    0.68
  -6   4   1    0.55    0.53
  -6   4   1    0.80    0.65
  -6   4   1    0.45    0.60
  -6   4   1    0.34    0.50
  -6   4   1    0.95    0.69
  -6   4   1    0.32    0.48
  -6   4   1    0.33    0.72
  -6   4   1    0.22    0.59
   5  -4  -1   85.25    9.32
   5  -4  -1   84.29    8.71
   5  -4  -1   85.58    8.68
   5  -4  -1   73.58    8.83
   5  -4  -1   75.49    8.82
   5  -4  -1   75.40    8.59
   5  -4  -1   91.39    8.76
   5  -4  -1   69.90    9.13
   5  -4  -1   78.23    8.92
   5  -4  -1   83.14    8.67
   5  -4  -1   86.45    8.82
   5  -4  -1   80.36    8.16
   5  -4  -1   77.70    9.08
   5  -4  -1   78.31    8.92
  -5   4   1   65.04    9.17
  -5   4   1   83.89    8.56
  -5   4   1   96.64    9.10
  -5   4   1   94.63    8.78
  -5   4   1   74.28    8.76
  -5   4   1   64.83    8.58
  -5   4   1   77.11    9.07
  -5   4   1   78.34    9.12
  -5   4   1   73.24    9.19
  -5   4   1   63.08    9.10
  -5   4   1   72.84    9.16
  -5   4   1   81.16    8.91
   4  -4  -1   54.67    6.88
   4  -4  -1   72.96    6.86
   4  -4  -1   52.16    6.74
   4  -4  -1   64.56    7.03
   4  -4  -1   75.38    6.26
   4  -4  -1   71.20    7.01
   4  -4  -1   62.67    6.72
   4  -4  -1   49.37    6.60
   4  -4  -1   69.71    6.85
   4  -4  -1   58.76    6.71
   4  -4  -1   57.93    6.99
   4  -4  -1   56.89    6.56
   4  -4  -1   56.48    6.55
   4  -4  -1   59.35    6.60
   4  -4  -1   63.13    6.68
   4  -4  -1   54.45    6.53
  -4   4   1   60.05    6.94
  -4   4   1   51.19    6.62
  -4   4   1   56.09    6.57
  -4   4   1   56.45    6.60
  -4   4   1   53.66    6.58
  -4   4   1   70.53    6.81
  -4   4   1   49.84    6.62
  -4   4   1   55.08    6.98
  -4   4   1   58.14    6.88
  -4   4   1   64.74    6.75
  -4   4   1   61.36    6.66
  -4   4   1   62.43    6.90
  -4   4   1   66.50    6.56
  -4   4   1   59.00    7.02
  -4   4   1   48.81    6.55
  -4   4   1   54.75    6.94
  -4   4   1   56.18    6.80
  -4   4   1   58.18    6.53
   3  -4  -1   10.62    1.72
   3  -4  -1   10.77    1.68
   3  -4  -1   12.66    1.71
   3  -4  -1   13.26    1.67
   3  -4  -1   13.39    1.55
   3  -4  -1   12.85    1.64
   3  -4  -1   13.11    1.76
   3  -4  -1   14.30    1.66
   3  -4  -1   15.83    1.83
   3  -4  -1   12.76    1.79
   3  -4  -1   11.12    1.70
   3  -4  -1   14.21    1.84
   3  -4  -1    9.37    1.70
   3  -4  -1   12.17    1.75
   3  -4  -1    9.43    1.63
   3  -4  -1   15.02    1.78
   3  -4  -1   11.95    1.63
   3  -4  -1   16.05    1.72
   3  -4  -1   10.10    1.59
  -3   4   1    9.69    1.60
  -3   4   1   15.89    1.80
  -3   4   1   11.62    1.61
  -3   4   1   13.22    1.66
  -3   4   1   14.24    1.63
  -3   4   1   13.13    1.84
  -3   4   1   10.00    1.58
  -3   4   1   10.84    1.57
  -3   4   1   14.41    1.85
  -3   4   1   11.00    1.61
  -3   4   1   11.90    1.74
  -3   4   1   12.50    1.72
  -3   4   1   12.42    1.61
  -3   4   1   10.98    1.69
  -3   4   1   11.30    1.68
  -3   4   1   16.38    1.71
  -3   4   1   14.08    1.73
  -3   4   1   14.75    1.73
   2  -4  -1   23.92    3.00
   2  -4  -1   27.49    3.14
   2  -4  -1   25.42    2.96
   2  -4  -1   24.00    2.90
   2  -4  -1   21.68    3.04
   2  -4  -1   32.69    3.00
   2  -4  -1   30.02    2.74
   2  -4  -1   32.21    2.99
   2  -4  -1   24.72    2.99
   2  -4  -1   23.24    3.11
   2  -4  -1   27.14    3.05
   2  -4  -1   24.38    2.91
   2  -4  -1   18.83    2.92
   2  -4  -1   25.59    2.96
   2  -4  -1   30.04    2.94
   2  -4  -1   27.71    2.95
   2  -4  -1   22.72    3.04
   2  -4  -1   16.98    3.01
   2  -4  -1   24.56    3.09
   2  -4  -1   22.61    2.87
   2  -4  -1   23.14    2.92
  -2   4   1   27.63    2.69
  -2   4   1   20.93    2.85
  -2   4   1   24.56    2.94
  -2   4   1   21.15    2.90
  -2   4   1   23.39    2.57
  -2   4   1   23.58    2.87
  -2   4   1   25.71    2.94
  -2   4   1   25.23    2.98
  -2   4   1   27.14    2.89
  -2   4   1   30.62    3.19
  -2   4   1   28.75    3.06
  -2   4   1   21.70    2.92
  -2   4   1   23.33    2.87
  -2   4   1   28.94    2.90
  -2   4   1   28.97    2.94
  -2   4   1   24.03    3.07
  -2   4   1   26.86    2.94
  -2   4   1   26.73    2.96
  -2   4   1   20.15    2.88
  -2   4   1   25.41    2.95
  -2   4   1   27.50    3.01
  -2   4   1   23.33    3.05
  -2   4   1   23.46    2.98
  -2   4   1   20.62    3.07
   1  -4  -1   38.40    4.57
   1  -4  -1   43.11    4.56
   1  -4  -1   37.50    4.54
   1  -4  -1   30.16    4.58
   1  -4  -1   36.38    4.49
   1  -4  -1   45.35    4.80
   1  -4  -1   31.21    4.73
   1  -4  -1   33.38    4.54
   1  -4  -1   39.63    4.20
   1  -4  -1   49.57    4.80
   1  -4  -1   48.92    4.52
   1  -4  -1   40.96    4.56
   1  -4  -1   41.25    4.56
   1  -4  -1   35.81    4.62
   1  -4  -1   41.49    4.60
   1  -4  -1   50.27    4.65
   1  -4  -1   44.53    4.67
  -1   4   1   36.61    4.77
  -1   4   1   42.25    4.81
  -1   4   1   35.38    4.57
  -1   4   1   34.12    4.50
  -1   4   1   43.80    4.51
  -1   4   1   38.64    4.62
  -1   4   1   38.88    4.60
  -1   4   1   38.48    4.46
  -1   4   1   42.19    4.16
  -1   4   1   31.79    4.58
  -1   4   1   37.39    4.50
  -1   4   1   44.69    4.62
  -1   4   1   41.72    4.56
  -1   4   1   39.57    4.59
  -1   4   1   50.04    4.85
  -1   4   1   40.17    4.21
  -1   4   1   42.38    4.21
  -1   4   1   46.72    4.67
  -1   4   1   40.82    4.56
  -1   4   1   43.09    4.54
  -1   4   1   39.36    4.51
  -1   4   1   41.23    4.56
  -1   4   1   39.09    4.58
  -1   4   1   48.52    4.60
   0  -4  -1   27.65    2.77
   0  -4  -1   18.18    2.63
   0  -4  -1   23.66    2.71
   0  -4  -1   23.57    2.84
   0  -4  -1   26.07    2.74
   0  -4  -1   22.34    2.71
   0  -4  -1   21.53    2.72
   0  -4  -1   24.06    2.79
   0  -4  -1   21.33    2.70
   0  -4  -1   22.16    2.67
   0  -4  -1   26.06    2.75
   0  -4  -1   20.13    2.86
   0  -4  -1   23.36    2.85
   0  -4  -1   23.95    2.86
   0  -4  -1   28.66    2.74
   0  -4  -1   26.96    2.51
   0  -4  -1   21.96    2.85
   0  -4  -1   27.95    2.80
   0  -4  -1   23.39    2.77
   0  -4  -1   19.24    2.84
   0  -4  -1   21.48    2.73
   0  -4  -1   24.59    2.65
   0   4   1   24.45    2.72
   0   4   1   23.29    2.72
   0   4   1   23.03    2.72
   0   4   1   26.00    2.47
   0   4   1   27.80    2.69
   0   4   1   27.84    2.79
   0   4   1   24.99    2.74
   0   4   1   21.62    2.69
   0   4   1   19.45    2.85
   0   4   1   20.84    2.73
   0   4   1   25.09    2.77
   0   4   1   21.80    2.71
   0   4   1   26.58    2.74
   0   4   1   16.49    2.72
   0   4   1   22.49    2.78
   0   4   1   23.53    2.69
   0   4   1   23.66    2.72
   0   4   1   21.49    2.82
   0   4   1   27.41    2.71
   0   4   1   19.18    2.81
  -1  -4  -1  604.03   61.68
  -1  -4  -1  638.23   59.31
  -1  -4  -1  597.75   59.08
  -1  -4  -1  593.90   59.45
  -1  -4  -1  513.51   61.65
  -1  -4  -1  604.52   58.87
  -1  -4  -1  555.82   61.27
  -1  -4  -1  561.56   61.39
  -1  -4  -1  614.13   58.87
  -1  -4  -1  565.10   58.18
  -1  -4  -1  517.61   58.56
  -1  -4  -1  536.71   58.16
  -1  -4  -1  620.59   54.58
  -1  -4  -1  645.70   61.07
  -1  -4  -1  516.04   59.35
  -1  -4  -1  491.66   58.09
  -1  -4  -1  488.44   61.37
   1   4   1  465.32   61.64
   1   4   1  531.35   58.17
   1   4   1  524.94   59.41
   1   4   1  544.84   58.21
   1   4   1  560.11   59.39
   1   4   1  539.44   61.01
   1   4   1  508.53   58.77
   1   4   1  506.82   59.07
   1   4   1  552.00   61.41
   1   4   1  532.42   59.37
   1   4   1  528.36   54.56
   1   4   1  529.60   54.43
   1   4   1  513.59   58.55
   1   4   1  498.35   58.09
   1   4   1  498.44   58.15
   1   4   1  592.48   58.87
   1   4   1  483.81   58.10
   1   4   1  600.84   59.10
  -2  -4  -1   15.17    2.08
  -2  -4  -1   15.17    1.95
  -2  -4  -1   13.38    1.94
  -2  -4  -1   20.12    2.01
  -2  -4  -1   16.32    1.94
  -2  -4  -1   12.09    2.03
  -2  -4  -1   18.04    1.94
  -2  -4  -1   18.90    2.02
  -2  -4  -1   17.04    1.91
  -2  -4  -1   16.71    2.00
  -2  -4  -1   13.40    1.97
   2   4   1   20.02    2.00
   2   4   1   15.53    2.07
   2   4   1   14.91    1.96
   2   4   1   20.82    2.15
   2   4   1   18.45    2.03
   2   4   1   16.06    1.99
   2   4   1   16.69    1.98
   2   4   1   14.32    2.05
   2   4   1   14.45    1.96
   2   4   1   20.64    1.98
   2   4   1   20.48    2.02
   2   4   1   15.70    1.94
   2   4   1   16.23    1.78
   2   4   1   23.08    2.17
   2   4   1   18.52    2.05
   2   4   1   19.98    2.02
   2   4   1   16.83    1.96
   2   4   1   17.17    2.09
  -3  -4  -1   20.01    2.19
  -3  -4  -1   19.54    1.98
  -3  -4  -1   17.11    2.17
  -3  -4  -1   20.76    2.01
  -3  -4  -1   14.57    1.94
  -3  -4  -1   16.47    2.05
  -3  -4  -1   15.41    2.03
  -3  -4  -1   16.00    2.05
  -3  -4  -1   16.22    2.08
  -3  -4  -1   19.05    2.15
  -3  -4  -1   17.40    2.12
  -3  -4  -1   19.27    1.99
  -3  -4  -1   18.77    2.02
  -3  -4  -1   15.55    1.99
  -3  -4  -1   18.77    2.07
  -3  -4  -1   17.38    2.04
   3   4   1   16.68    2.06
   3   4   1   13.56    1.99
   3   4   1   20.12    2.13
   3   4   1   14.67    2.06
   3   4   1   18.25    2.06
   3   4   1   16.58    2.10
   3   4   1   15.68    2.03
   3   4   1   16.74    2.08
   3   4   1   16.25    2.18
   3   4   1   20.00    1.83
   3   4   1   21.31    2.13
   3   4   1   17.91    2.18
   3   4   1   19.46    2.13
   3   4   1   17.74    2.16
   3   4   1   18.58    2.18
   3   4   1   16.81    2.05
   3   4   1   16.85    2.05
  -4  -4  -1  354.44   44.27
  -4  -4  -1  413.35   42.15
  -4  -4  -1  375.88   42.13
  -4  -4  -1  388.64   43.03
  -4  -4  -1  450.39   44.59
  -4  -4  -1  388.60   42.13
  -4  -4  -1  407.88   42.13
  -4  -4  -1  342.50   44.40
  -4  -4  -1  368.55   42.46
  -4  -4  -1  386.13   44.36
  -4  -4  -1  448.93   43.06
  -4  -4  -1  444.00   42.99
   4   4   1  386.17   39.49
   4   4   1  379.76   42.17
   4   4   1  379.73   42.22
   4   4   1  432.47   42.72
   4   4   1  388.69   43.01
   4   4   1  368.78   43.09
   4   4   1  432.18   44.79
   4   4   1  381.92   42.22
   4   4   1  405.41   43.03
   4   4   1  384.85   42.20
   4   4   1  349.60   42.85
   4   4   1  465.52   44.31
   4   4   1  405.43   42.87
   4   4   1  400.61   44.40
  -5  -4  -1    8.66    1.35
  -5  -4  -1    9.12    1.18
  -5  -4  -1    7.61    0.95
  -5  -4  -1    8.26    1.02
  -5  -4  -1    7.13    1.07
  -5  -4  -1    6.68    0.95
  -5  -4  -1    5.35    1.18
  -5  -4  -1    7.36    1.12
  -5  -4  -1    8.37    0.97
  -5  -4  -1    7.74    1.23
  -5  -4  -1    6.83    1.00
  -5  -4  -1    6.75    1.10
   5   4   1    8.39    1.05
   5   4   1    7.03    1.02
   5   4   1    9.62    1.12
   5   4   1    8.72    1.12
   5   4   1    6.69    1.12
   5   4   1    8.80    1.11
   5   4   1    7.92    1.13
   5   4   1    7.78    0.95
   5   4   1    8.67    1.11
   5   4   1   10.53    1.13
   5   4   1    7.14    1.03
   5   4   1    9.10    1.07
   5   4   1    6.99    1.04
   5   4   1    9.85    1.14
   5   4   1    8.16    1.08
  -6  -4  -1   40.57    4.25
  -6  -4  -1   40.11    4.37
  -6  -4  -1   31.07    4.20
  -6  -4  -1   30.84    4.18
  -6  -4  -1   33.67    4.18
  -6  -4  -1   32.62    4.30
   6   4   1   38.52    3.96
   6   4   1   44.48    4.08
   6   4   1   36.13    4.09
   6   4   1   33.99    3.97
   6   4   1   28.21    3.91
   6   4   1   33.47    4.13
   6   4   1   40.93    4.03
   6   4   1   33.98    4.23
   6   4   1   43.18    4.00
   6   4   1   35.14    4.07
   6   4   1   32.53    3.97
   6   4   1   34.05    4.01
   6   4   1   34.19    3.65
   6   4   1   30.99    4.01
  -7  -4  -1   46.49    4.72
  -7  -4  -1   43.68    5.27
  -7  -4  -1   35.66    4.68
  -7  -4  -1   38.23    5.05
  -7  -4  -1   40.92    5.13
  -7  -4  -1   39.74    5.22
  -7  -4  -1   45.95    5.11
  -7  -4  -1   36.92    5.06
   7   4   1   37.05    4.80
   7   4   1   38.31    5.11
   7   4   1   47.59    4.81
   7   4   1   46.63    4.86
   7   4   1   50.74    4.93
   7   4   1   52.48    4.88
   7   4   1   43.09    4.85
   7   4   1   41.74    4.87
   7   4   1   45.85    4.87
   7   4   1   44.88    4.79
   7   4   1   38.23    4.92
   7   4   1   45.02    4.46
  -8  -4  -1   13.29    2.34
  -8  -4  -1   16.99    2.14
  -8  -4  -1   16.66    2.45
  -8  -4  -1   13.70    2.36
  -8  -4  -1   16.22    2.21
   8   4   1   13.72    1.79
   8   4   1   17.08    2.21
   8   4   1   16.06    2.18
   8   4   1   16.57    2.09
   8   4   1   15.23    1.99
   8   4   1   14.21    1.96
   8   4   1   18.94    2.04
   8   4   1   15.88    2.22
   8   4   1   15.28    2.02
  -9  -4  -1   19.95    2.65
  -9  -4  -1   24.21    2.72
  -9  -4  -1   18.24    2.96
  -9  -4  -1   19.32    2.97
  -9  -4  -1   22.82    3.07
   9   4   1   15.57    2.63
   9   4   1   21.60    2.55
   9   4   1   16.67    2.66
   9   4   1   18.05    2.70
   9   4   1   20.82    2.31
   9   4   1   23.46    2.60
   9   4   1   20.65    2.53
 -10  -4  -1   47.20    6.00
 -10  -4  -1   46.66    6.20
 -10  -4  -1   54.22    5.82
 -10  -4  -1   52.08    5.88
 -10  -4  -1   46.26    5.81
 -10  -4  -1   52.12    6.22
  10   4   1   48.66    5.59
  10   4   1   42.06    5.63
 -11  -4  -1   -0.08    0.69
 -11  -4  -1    0.46    0.74
  11   4   1   -0.65    0.50
  -8   5   1   -0.02    0.79
  -8   5   1    1.10    0.73
  -8   5   1    1.41    0.82
  -8   5   1    1.08    0.73
  -8   5   1    1.44    1.30
   7  -5  -1    2.11    0.89
  -7   5   1    0.79    0.67
  -7   5   1    0.28    0.67
  -7   5   1    0.87    0.60
  -7   5   1    2.31    1.33
  -7   5   1    1.86    0.69
  -7   5   1    0.67    0.77
  -7   5   1   -0.25    0.92
   6  -5  -1    3.45    0.92
   6  -5  -1    2.01    0.78
   6  -5  -1    1.65    0.80
  -6   5   1    3.27    1.02
  -6   5   1    2.73    1.10
  -6   5   1    3.12    0.97
  -6   5   1    1.34    1.13
  -6   5   1    2.56    0.77
  -6   5   1    1.45    0.96
  -6   5   1    3.91    0.92
  -6   5   1    2.32    0.85
   5  -5  -1   81.25    8.21
   5  -5  -1   54.22    8.62
   5  -5  -1   82.88    8.41
   5  -5  -1   63.64    8.14
   5  -5  -1   61.32    8.49
   5  -5  -1   75.87    8.21
   5  -5  -1   82.21    7.74
   5  -5  -1   85.74    8.18
  -5   5   1   79.37    8.29
  -5   5   1   75.62    8.76
  -5   5   1   83.97    8.60
  -5   5   1   68.48    8.45
  -5   5   1   73.09    8.22
  -5   5   1   70.26    8.57
  -5   5   1   65.09    8.10
   4  -5  -1    0.26    0.41
   4  -5  -1    0.25    0.54
   4  -5  -1    0.84    0.45
   4  -5  -1   -0.07    0.39
   4  -5  -1    0.16    0.40
   4  -5  -1    0.15    0.40
   4  -5  -1   -0.14    0.57
   4  -5  -1   -0.04    0.42
   4  -5  -1    0.12    0.43
   4  -5  -1    0.16    0.41
   4  -5  -1    0.53    0.55
   4  -5  -1    0.89    0.51
   4  -5  -1    0.70    0.50
   4  -5  -1   -0.06    0.47
   4  -5  -1    0.86    0.51
  -4   5   1    0.62    0.58
  -4   5   1    0.35    0.58
  -4   5   1    0.29    0.50
  -4   5   1    0.39    0.38
  -4   5   1   -0.42    0.50
  -4   5   1    0.18    0.39
  -4   5   1   -0.27    0.42
  -4   5   1   -0.05    0.40
  -4   5   1    0.12    0.51
  -4   5   1   -0.34    0.38
  -4   5   1    0.39    0.46
  -4   5   1    0.00    0.41
   3  -5  -1   26.64    3.22
   3  -5  -1   23.85    3.05
   3  -5  -1   25.58    3.08
   3  -5  -1   21.33    3.08
   3  -5  -1   28.97    3.11
   3  -5  -1   25.80    2.86
   3  -5  -1   29.78    3.35
   3  -5  -1   26.73    3.12
   3  -5  -1   28.17    3.26
   3  -5  -1   22.73    3.07
   3  -5  -1   31.63    3.29
   3  -5  -1   27.01    3.34
   3  -5  -1   24.78    3.21
   3  -5  -1   16.36    3.07
   3  -5  -1   28.02    3.32
   3  -5  -1   23.35    3.03
   3  -5  -1   22.90    3.23
   3  -5  -1   32.13    3.24
  -3   5   1   26.41    3.09
  -3   5   1   22.46    3.25
  -3   5   1   28.67    3.08
  -3   5   1   23.06    3.21
  -3   5   1   26.30    3.12
  -3   5   1   24.92    3.02
  -3   5   1   23.72    3.15
  -3   5   1   34.98    3.16
  -3   5   1   22.00    3.07
  -3   5   1   26.45    3.35
  -3   5   1   29.37    3.09
  -3   5   1   24.07    3.10
  -3   5   1   31.56    3.22
  -3   5   1   20.76    3.09
  -3   5   1   19.08    3.12
  -3   5   1   26.40    3.25
  -3   5   1   28.27    3.24
   2  -5  -1   24.81    3.28
   2  -5  -1   31.56    3.23
   2  -5  -1   28.32    3.11
   2  -5  -1   19.90    3.21
   2  -5  -1   26.61    3.26
   2  -5  -1   20.36    3.12
   2  -5  -1   26.01    2.86
   2  -5  -1   30.45    3.25
   2  -5  -1   34.04    3.44
   2  -5  -1   24.24    3.26
   2  -5  -1   29.52    3.13
   2  -5  -1   28.58    3.14
   2  -5  -1   26.85    3.16
   2  -5  -1   23.19    3.11
   2  -5  -1   30.51    3.10
   2  -5  -1   21.95    3.16
   2  -5  -1   25.02    3.14
   2  -5  -1   27.56    3.12
   2  -5  -1   27.21    3.09
  -2   5   1   28.53    3.30
  -2   5   1   21.05    3.05
  -2   5   1   24.12    3.15
  -2   5   1   29.37    2.75
  -2   5   1   24.39    3.19
  -2   5   1   26.47    3.08
  -2   5   1   25.38    3.19
  -2   5   1   28.97    3.11
  -2   5   1   26.68    3.11
  -2   5   1   22.39    3.27
  -2   5   1   21.78    3.09
  -2   5   1   25.02    3.05
  -2   5   1   26.94    3.12
  -2   5   1   25.78    3.12
  -2   5   1   30.43    3.08
  -2   5   1   25.04    3.27
  -2   5   1   30.71    3.17
  -2   5   1   29.77    3.23
  -2   5   1   24.92    3.09
  -2   5   1   23.98    3.04
  -2   5   1   23.43    3.25
  -2   5   1   25.83    3.15
   1  -5  -1   54.32    7.12
   1  -5  -1   55.35    6.69
   1  -5  -1   59.17    6.79
   1  -5  -1   65.52    7.09
   1  -5  -1   73.01    6.92
   1  -5  -1   68.62    6.29
   1  -5  -1   70.40    6.87
   1  -5  -1   66.80    6.82
   1  -5  -1   59.51    7.13
   1  -5  -1   55.25    7.08
   1  -5  -1   56.81    6.71
   1  -5  -1   57.52    6.87
   1  -5  -1   67.80    6.28
   1  -5  -1   60.66    6.77
   1  -5  -1   70.52    6.95
   1  -5  -1   75.71    6.91
   1  -5  -1   61.36    6.97
   1  -5  -1   59.12    6.79
   1  -5  -1   63.28    6.84
   1  -5  -1   69.24    6.83
  -1   5   1   68.00    6.83
  -1   5   1   51.69    6.71
  -1   5   1   62.00    6.84
  -1   5   1   49.38    6.75
  -1   5   1   52.80    6.83
  -1   5   1   61.32    6.81
  -1   5   1   60.36    6.86
  -1   5   1   58.80    7.14
  -1   5   1   69.73    7.12
  -1   5   1   75.75    7.22
  -1   5   1   59.26    6.89
  -1   5   1   56.85    6.66
  -1   5   1   57.40    6.69
  -1   5   1   63.27    6.90
  -1   5   1   73.38    6.81
  -1   5   1   62.56    6.28
  -1   5   1   53.26    6.69
  -1   5   1   54.61    6.82
  -1   5   1   52.29    6.78
  -1   5   1   51.18    7.09
  -1   5   1   60.07    6.72
  -1   5   1   50.41    6.84
  -1   5   1   60.37    6.21
   0  -5  -1   53.53    5.86
   0  -5  -1   57.69    5.82
   0  -5  -1   56.75    5.96
   0  -5  -1   42.81    6.11
   0  -5  -1   49.68    5.94
   0  -5  -1   51.42    6.16
   0  -5  -1   47.26    5.86
   0  -5  -1   59.36    5.93
   0  -5  -1   58.79    5.93
   0  -5  -1   50.46    5.79
   0  -5  -1   64.70    6.16
   0  -5  -1   45.22    5.85
   0  -5  -1   40.95    5.83
   0  -5  -1   48.89    6.13
   0  -5  -1   58.50    5.89
   0  -5  -1   47.42    5.74
   0  -5  -1   60.89    5.88
   0  -5  -1   50.15    5.78
   0  -5  -1   57.55    6.20
   0  -5  -1   55.18    6.14
   0   5   1   46.60    5.90
   0   5   1   54.48    5.96
   0   5   1   45.85    5.77
   0   5   1   62.36    5.92
   0   5   1   58.14    6.15
   0   5   1   59.77    5.88
   0   5   1   57.54    5.99
   0   5   1   57.92    5.80
   0   5   1   43.65    5.86
   0   5   1   56.21    5.95
   0   5   1   57.69    5.91
   0   5   1   48.95    5.37
   0   5   1   50.17    5.79
   0   5   1   49.02    5.82
   0   5   1   43.76    6.14
   0   5   1   51.49    5.84
   0   5   1   43.10    5.37
   0   5   1   49.48    5.86
   0   5   1   59.49    5.82
   0   5   1   52.40    6.10
  -1  -5  -1    0.00    0.30
  -1  -5  -1    0.17    0.25
  -1  -5  -1   -0.10    0.27
  -1  -5  -1    0.18    0.21
  -1  -5  -1    0.24    0.28
  -1  -5  -1    0.48    0.39
  -1  -5  -1    0.18    0.26
  -1  -5  -1    0.14    0.27
  -1  -5  -1   -0.09    0.24
  -1  -5  -1    0.26    0.34
  -1  -5  -1    0.08    0.25
  -1  -5  -1    0.05    0.28
  -1  -5  -1   -0.15    0.21
  -1  -5  -1    0.29    0.31
  -1  -5  -1    0.14    0.22
  -1  -5  -1   -0.62    0.25
  -1  -5  -1   -0.42    0.19
  -1  -5  -1    0.54    0.34
  -1  -5  -1    0.38    0.35
  -1  -5  -1    0.06    0.19
  -1  -5  -1    0.53    0.34
  -1  -5  -1   -0.25    0.22
  -1  -5  -1    0.29    0.32
   1   5   1    0.06    0.35
   1   5   1   -0.12    0.23
   1   5   1   -0.08    0.23
   1   5   1    0.47    0.31
   1   5   1    0.91    0.35
   1   5   1   -0.04    0.22
   1   5   1   -0.55    0.17
   1   5   1    0.17    0.25
   1   5   1    0.15    0.33
   1   5   1    0.28    0.34
   1   5   1    0.09    0.30
   1   5   1   -0.14    0.25
   1   5   1   -0.08    0.24
   1   5   1    0.38    0.33
   1   5   1    0.22    0.32
   1   5   1    0.19    0.25
   1   5   1    0.49    0.26
   1   5   1    0.67    0.43
   1   5   1   -0.03    0.26
   1   5   1    0.06    0.25
   1   5   1    0.16    0.29
  -2  -5  -1    1.35    0.50
  -2  -5  -1    2.47    0.46
  -2  -5  -1    2.07    0.46
  -2  -5  -1    1.93    0.43
  -2  -5  -1    1.59    0.46
  -2  -5  -1    0.98    0.38
  -2  -5  -1    1.58    0.49
  -2  -5  -1    1.83    0.48
  -2  -5  -1    1.09    0.46
  -2  -5  -1    1.29    0.45
  -2  -5  -1    1.17    0.45
  -2  -5  -1    1.94    0.24
  -2  -5  -1    1.07    0.28
  -2  -5  -1    0.56    0.36
  -2  -5  -1    1.44    0.44
  -2  -5  -1    1.29    0.41
  -2  -5  -1    2.48    0.60
  -2  -5  -1    0.90    0.23
   2   5   1    1.33    0.42
   2   5   1    1.03    0.44
   2   5   1    1.86    0.51
   2   5   1    1.16    0.41
   2   5   1    0.52    0.33
   2   5   1    0.99    0.40
   2   5   1    1.37    0.44
   2   5   1    1.42    0.31
   2   5   1    1.38    0.33
   2   5   1    1.54    0.41
   2   5   1    1.89    0.49
   2   5   1    0.87    0.40
   2   5   1    1.98    0.50
   2   5   1    1.35    0.41
   2   5   1    1.44    0.51
   2   5   1    1.55    0.45
   2   5   1    0.95    0.36
   2   5   1    1.67    0.50
   2   5   1    1.40    0.46
   2   5   1    1.16    0.46
  -3  -5  -1    7.39    1.03
  -3  -5  -1    5.14    0.92
  -3  -5  -1    5.67    0.92
  -3  -5  -1    7.15    0.92
  -3  -5  -1    7.41    0.93
  -3  -5  -1    5.34    1.01
  -3  -5  -1    6.63    0.97
  -3  -5  -1    6.94    0.93
  -3  -5  -1    6.98    1.07
  -3  -5  -1    6.15    0.87
  -3  -5  -1    5.99    0.82
  -3  -5  -1    6.76    0.86
  -3  -5  -1    5.29    0.84
  -3  -5  -1    5.80    0.94
  -3  -5  -1    7.42    1.00
  -3  -5  -1    6.95    0.90
  -3  -5  -1    7.53    1.05
   3   5   1    6.05    0.98
   3   5   1    7.35    0.96
   3   5   1    4.51    0.90
   3   5   1    8.14    1.08
   3   5   1    5.21    0.92
   3   5   1    6.38    0.94
   3   5   1    6.06    0.98
   3   5   1    6.43    0.86
   3   5   1    6.84    1.00
   3   5   1    6.70    0.98
   3   5   1    7.17    1.01
   3   5   1    7.76    1.01
   3   5   1    7.38    0.98
   3   5   1    7.06    1.02
   3   5   1    5.13    0.76
   3   5   1    6.19    0.91
   3   5   1    9.73    1.15
   3   5   1    6.49    0.94
  -4  -5  -1   96.66   10.92
  -4  -5  -1  108.39   10.96
  -4  -5  -1  116.04   11.03
  -4  -5  -1   89.72   10.54
  -4  -5  -1   92.84   10.94
  -4  -5  -1   95.62   10.54
  -4  -5  -1   79.12   10.23
  -4  -5  -1  104.11   10.32
  -4  -5  -1  107.02   10.42
  -4  -5  -1  102.47   10.29
  -4  -5  -1  104.15   10.50
  -4  -5  -1   89.96   10.50
  -4  -5  -1  100.04   10.52
  -4  -5  -1   86.65   10.84
  -4  -5  -1  104.47   10.96
  -4  -5  -1   93.28   10.31
  -4  -5  -1   91.60   10.83
  -4  -5  -1   90.84   10.40
  -4  -5  -1   84.56   10.31
  -4  -5  -1  105.45   10.91
   4   5   1   90.08   10.51
   4   5   1   97.68    9.61
   4   5   1   90.46   10.97
   4   5   1   84.75   10.34
   4   5   1   87.34   10.34
   4   5   1  106.11   10.47
   4   5   1   94.45   10.36
   4   5   1   82.87   10.90
   4   5   1   93.72   10.84
   4   5   1   97.86   10.47
   4   5   1  102.33   10.59
   4   5   1   87.07   10.57
   4   5   1   96.26   10.57
   4   5   1  102.19   10.94
   4   5   1   91.85   10.49
   4   5   1  107.48    9.68
  -5  -5  -1   57.78    6.72
  -5  -5  -1   67.29    6.92
  -5  -5  -1   55.68    7.20
  -5  -5  -1   68.99    7.28
  -5  -5  -1   70.94    6.90
  -5  -5  -1   56.41    7.25
  -5  -5  -1   61.50    6.75
  -5  -5  -1   51.34    6.91
  -5  -5  -1   76.66    7.39
  -5  -5  -1   56.13    7.24
  -5  -5  -1   65.35    7.28
  -5  -5  -1   50.05    7.03
  -5  -5  -1   68.97    7.14
   5   5   1   65.07    6.87
   5   5   1   64.93    6.88
   5   5   1   60.05    6.88
   5   5   1   60.64    6.39
   5   5   1   61.40    7.03
   5   5   1   72.90    7.05
   5   5   1   63.13    6.87
   5   5   1   64.51    7.02
   5   5   1   72.49    7.00
   5   5   1   60.01    6.96
   5   5   1   54.41    7.21
   5   5   1   58.57    7.20
   5   5   1   67.64    6.96
   5   5   1   64.19    7.31
  -6  -5  -1    9.17    1.77
  -6  -5  -1   14.01    1.88
  -6  -5  -1   12.45    1.96
  -6  -5  -1   13.00    1.58
  -6  -5  -1   14.08    1.62
  -6  -5  -1   14.85    1.99
  -6  -5  -1   12.78    1.58
  -6  -5  -1   13.40    1.85
  -6  -5  -1   15.50    1.70
  -6  -5  -1   11.31    1.96
   6   5   1   12.41    1.75
   6   5   1   17.57    1.79
   6   5   1   16.83    1.60
   6   5   1   12.84    1.73
   6   5   1   12.88    1.77
   6   5   1   14.69    1.81
   6   5   1   13.19    1.73
   6   5   1   18.35    1.80
   6   5   1   11.91    1.74
   6   5   1   12.92    1.85
   6   5   1   16.07    1.89
   6   5   1   15.91    1.78
  -7  -5  -1   11.70    2.22
  -7  -5  -1   21.13    2.16
  -7  -5  -1   16.07    1.86
  -7  -5  -1   15.26    2.11
  -7  -5  -1   12.17    2.03
  -7  -5  -1   14.52    2.25
  -7  -5  -1   19.18    2.29
   7   5   1   13.86    1.99
   7   5   1   15.83    2.02
   7   5   1   14.49    1.96
   7   5   1   15.07    2.11
   7   5   1   16.59    1.80
   7   5   1   13.79    1.95
   7   5   1   16.79    1.98
   7   5   1   16.44    2.02
   7   5   1   15.10    1.95
  -8  -5  -1   37.76    4.31
  -8  -5  -1   33.29    4.86
  -8  -5  -1   33.27    4.88
  -8  -5  -1   43.70    4.31
  -8  -5  -1   42.42    4.74
  -8  -5  -1   35.74    4.81
  -8  -5  -1   44.47    4.80
  -8  -5  -1   41.21    4.83
   8   5   1   45.99    4.61
   8   5   1   33.38    4.71
   8   5   1   40.32    4.53
   8   5   1   38.93    4.15
   8   5   1   38.36    4.51
   8   5   1   33.96    4.43
  -9  -5  -1    5.95    1.52
  -9  -5  -1    7.46    1.35
  -9  -5  -1    6.65    1.18
  -9  -5  -1    6.19    1.50
  -9  -5  -1    4.33    1.33
   9   5   1    5.96    1.00
   9   5   1    5.53    1.12
   9   5   1    7.33    1.20
   9   5   1    6.82    1.25
   9   5   1    8.53    1.40
   9   5   1    4.18    1.06
   9   5   1    5.93    1.40
 -10  -5  -1   14.74    2.00
 -10  -5  -1   10.55    2.32
 -10  -5  -1   12.44    2.35
 -10  -5  -1   13.13    2.01
 -10  -5  -1   13.38    2.42
  10   5   1   13.46    1.94
  10   5   1   13.56    1.75
 -11  -5  -1    2.67    1.13
 -11  -5  -1    1.98    1.04
  11   5   1    2.01    0.70
  -7   6   1   20.73    3.09
  -7   6   1   20.73    2.80
  -7   6   1   15.55    3.54
  -7   6   1   25.56    2.90
   6  -6  -1    1.04    0.79
  -6   6   1    1.63    0.95
  -6   6   1    1.12    1.00
  -6   6   1    0.58    0.64
  -6   6   1    0.46    0.64
  -6   6   1    0.72    0.67
   5  -6  -1    1.98    0.92
   5  -6  -1    0.05    0.65
   5  -6  -1    2.54    0.79
   5  -6  -1    1.50    0.78
  -5   6   1    1.83    0.70
  -5   6   1    1.77    0.70
  -5   6   1    1.71    0.72
  -5   6   1    0.36    0.85
  -5   6   1    1.48    0.77
  -5   6   1    0.88    0.66
   4  -6  -1    9.28    1.69
   4  -6  -1   12.54    1.76
   4  -6  -1   15.13    1.95
   4  -6  -1   11.14    1.69
   4  -6  -1   11.30    1.74
   4  -6  -1    8.24    1.65
   4  -6  -1   13.86    1.84
  -4   6   1   13.10    1.77
  -4   6   1   12.43    2.00
  -4   6   1    7.70    1.72
  -4   6   1   13.39    1.92
  -4   6   1   10.66    1.65
  -4   6   1   12.58    1.82
  -4   6   1   11.62    1.78
  -4   6   1    9.71    1.60
   3  -6  -1   66.82    6.63
   3  -6  -1   64.06    7.53
   3  -6  -1   51.88    7.14
   3  -6  -1   53.90    7.03
   3  -6  -1   60.47    7.28
   3  -6  -1   52.52    7.10
   3  -6  -1   52.32    7.13
   3  -6  -1   51.83    7.46
   3  -6  -1   67.43    7.46
   3  -6  -1   77.96    7.12
   3  -6  -1   68.95    7.11
   3  -6  -1   76.79    7.31
  -3   6   1   62.43    7.09
  -3   6   1   75.41    7.64
  -3   6   1   67.69    7.22
  -3   6   1   65.52    7.25
  -3   6   1   69.97    7.16
  -3   6   1   60.97    7.15
  -3   6   1   57.30    7.23
  -3   6   1   52.62    7.49
  -3   6   1   75.61    7.24
  -3   6   1   63.95    7.28
   2  -6  -1   67.49    8.32
   2  -6  -1   68.52    7.60
   2  -6  -1   89.69    8.76
   2  -6  -1   81.00    8.23
   2  -6  -1   78.50    8.19
   2  -6  -1   73.58    8.39
   2  -6  -1   72.43    7.63
   2  -6  -1   85.54    8.65
   2  -6  -1   69.14    8.30
   2  -6  -1   70.28    8.30
   2  -6  -1   85.90    8.80
   2  -6  -1   70.74    8.27
   2  -6  -1   68.35    8.17
  -2   6   1   61.35    8.20
  -2   6   1   68.11    8.38
  -2   6   1   73.93    8.28
  -2   6   1   77.94    8.37
  -2   6   1   74.42    8.22
  -2   6   1   72.66    8.34
  -2   6   1   91.85    8.32
  -2   6   1   57.65    8.22
  -2   6   1   78.19    8.42
  -2   6   1   61.83    8.10
  -2   6   1   68.81    8.65
  -2   6   1   81.16    8.64
  -2   6   1   91.38    8.36
  -2   6   1   69.33    8.15
  -2   6   1   73.52    8.71
  -2   6   1   83.50    8.16
  -2   6   1   62.75    8.66
  -2   6   1   69.96    8.21
   1  -6  -1   81.53    7.20
   1  -6  -1   64.48    7.19
   1  -6  -1   70.55    7.27
   1  -6  -1   73.83    7.61
   1  -6  -1   54.04    7.41
   1  -6  -1   60.74    7.07
   1  -6  -1   58.46    7.18
   1  -6  -1   65.90    7.14
   1  -6  -1   71.20    7.25
   1  -6  -1   62.11    7.52
   1  -6  -1   61.46    7.22
   1  -6  -1   59.28    7.22
   1  -6  -1   57.76    7.09
   1  -6  -1   66.69    6.62
   1  -6  -1   63.79    7.17
   1  -6  -1   75.27    7.25
  -1   6   1   76.95    7.54
  -1   6   1   61.48    7.24
  -1   6   1   61.05    7.22
  -1   6   1   48.85    7.10
  -1   6   1   59.82    7.02
  -1   6   1   70.92    7.14
  -1   6   1   61.32    7.16
  -1   6   1   69.33    7.31
  -1   6   1   60.40    7.16
  -1   6   1   57.42    7.51
  -1   6   1   53.89    7.23
  -1   6   1   80.41    7.71
  -1   6   1   55.99    7.04
  -1   6   1   66.16    7.15
  -1   6   1   57.65    7.17
  -1   6   1   71.29    7.34
  -1   6   1   82.03    7.67
  -1   6   1   56.50    7.09
  -1   6   1   62.43    6.54
   0  -6  -1  132.95   13.24
   0  -6  -1  139.96   13.15
   0  -6  -1  115.00   13.30
   0  -6  -1  123.89   13.23
   0  -6  -1  143.19   13.90
   0  -6  -1  119.03   13.03
   0  -6  -1  124.67   13.08
   0  -6  -1  115.30   13.86
   0  -6  -1  113.09   13.05
   0  -6  -1  136.53   13.63
   0  -6  -1  110.10   13.71
   0  -6  -1  128.65   13.89
   0  -6  -1   99.63   13.81
   0  -6  -1  107.42   13.24
   0  -6  -1  129.71   13.25
   0  -6  -1  101.62   12.17
   0  -6  -1  106.77   13.31
   0  -6  -1  107.85   13.22
   0   6   1  135.91   13.22
   0   6   1  126.81   13.83
   0   6   1  110.98   13.70
   0   6   1  105.77   13.24
   0   6   1  133.12   12.24
   0   6   1  124.20   13.87
   0   6   1  112.38   13.03
   0   6   1  119.96   13.11
   0   6   1  132.74   13.22
   0   6   1  105.53   13.00
   0   6   1  121.37   12.19
   0   6   1  117.58   13.87
   0   6   1  126.92   13.36
   0   6   1  114.11   13.34
   0   6   1  116.35   13.27
   0   6   1  135.08   13.31
   0   6   1  122.60   13.37
   0   6   1  114.20   13.17
   0   6   1  121.58   13.08
   0   6   1  137.21   13.12
  -1  -6  -1   26.19    3.82
  -1  -6  -1   33.95    3.60
  -1  -6  -1   27.18    3.70
  -1  -6  -1   28.79    3.84
  -1  -6  -1   34.22    3.34
  -1  -6  -1   37.93    3.32
  -1  -6  -1   34.78    3.88
  -1  -6  -1   32.33    3.71
  -1  -6  -1   34.35    3.64
  -1  -6  -1   30.70    3.91
  -1  -6  -1   29.67    3.62
  -1  -6  -1   22.54    3.79
  -1  -6  -1   31.68    3.66
  -1  -6  -1   32.02    3.67
  -1  -6  -1   35.96    3.78
  -1  -6  -1   29.40    3.88
  -1  -6  -1   39.56    3.79
  -1  -6  -1   33.85    3.70
  -1  -6  -1   28.41    3.62
   1   6   1   32.60    3.41
   1   6   1   29.06    3.34
   1   6   1   41.31    3.69
   1   6   1   40.14    3.97
   1   6   1   36.77    3.43
   1   6   1   28.12    3.62
   1   6   1   39.23    3.73
   1   6   1   31.63    3.68
   1   6   1   31.71    3.77
   1   6   1   25.50    3.64
   1   6   1   36.92    3.70
   1   6   1   32.18    3.87
   1   6   1   27.16    3.66
   1   6   1   28.65    3.68
   1   6   1   35.45    3.88
   1   6   1   25.22    3.67
   1   6   1   34.10    3.75
   1   6   1   22.13    3.81
   1   6   1   31.48    3.73
   1   6   1   29.23    3.67
   1   6   1   28.72    3.64
   1   6   1   31.26    3.64
  -2  -6  -1   21.60    2.42
  -2  -6  -1   17.01    2.26
  -2  -6  -1   20.76    2.45
  -2  -6  -1   14.64    2.23
  -2  -6  -1   14.22    2.23
  -2  -6  -1   18.95    1.95
  -2  -6  -1   15.12    2.20
  -2  -6  -1   21.74    2.23
  -2  -6  -1   16.60    2.25
  -2  -6  -1   24.38    2.32
  -2  -6  -1   18.11    2.39
  -2  -6  -1   22.01    2.44
  -2  -6  -1   24.16    2.30
  -2  -6  -1   17.47    1.94
  -2  -6  -1   19.50    2.45
  -2  -6  -1   18.50    2.23
  -2  -6  -1   19.74    2.42
  -2  -6  -1   18.35    2.31
   2   6   1   19.90    2.27
   2   6   1   17.02    2.27
   2   6   1   20.23    2.15
   2   6   1   16.17    2.29
   2   6   1   20.16    2.09
   2   6   1   17.72    2.38
   2   6   1   21.86    2.36
   2   6   1   17.54    2.23
   2   6   1   19.37    2.28
   2   6   1   19.49    2.04
   2   6   1   20.21    2.12
   2   6   1   15.21    2.38
   2   6   1   20.14    2.46
   2   6   1   18.47    2.29
   2   6   1   20.73    2.38
   2   6   1   13.17    2.21
   2   6   1   15.80    2.22
   2   6   1   18.09    2.27
   2   6   1   16.83    2.26
   2   6   1   19.56    2.41
   2   6   1   20.90    2.31
   2   6   1   17.37    2.30
  -3  -6  -1    1.55    0.47
  -3  -6  -1    0.84    0.33
  -3  -6  -1    1.47    0.40
  -3  -6  -1    1.54    0.55
  -3  -6  -1    0.26    0.31
  -3  -6  -1    0.91    0.51
  -3  -6  -1    0.97    0.45
  -3  -6  -1    0.94    0.45
  -3  -6  -1    0.56    0.41
  -3  -6  -1    0.85    0.34
  -3  -6  -1    0.49    0.38
  -3  -6  -1    1.05    0.40
  -3  -6  -1    0.45    0.38
  -3  -6  -1   -0.04    0.26
   3   6   1    0.93    0.50
   3   6   1    1.49    0.54
   3   6   1    0.96    0.40
   3   6   1    0.65    0.46
   3   6   1    0.74    0.32
   3   6   1    0.07    0.30
   3   6   1    0.41    0.43
   3   6   1    0.79    0.43
   3   6   1    1.75    0.49
   3   6   1    0.91    0.42
   3   6   1    0.78    0.38
   3   6   1    0.87    0.52
   3   6   1    0.92    0.46
   3   6   1    0.41    0.40
   3   6   1    0.50    0.28
   3   6   1    0.33    0.41
   3   6   1    0.37    0.36
   3   6   1    0.24    0.38
   3   6   1    1.10    0.46
  -4  -6  -1   56.80    6.22
  -4  -6  -1   60.62    5.87
  -4  -6  -1   48.22    5.95
  -4  -6  -1   49.87    6.25
  -4  -6  -1   58.91    5.89
  -4  -6  -1   54.24    6.31
  -4  -6  -1   60.60    6.20
  -4  -6  -1   55.01    6.31
  -4  -6  -1   50.47    6.00
  -4  -6  -1   49.98    6.22
  -4  -6  -1   48.79    5.98
  -4  -6  -1   52.59    5.85
  -4  -6  -1   52.79    6.06
  -4  -6  -1   50.83    6.31
  -4  -6  -1   64.20    6.37
  -4  -6  -1   48.45    5.90
   4   6   1   54.48    5.98
   4   6   1   55.00    5.96
   4   6   1   45.90    6.04
   4   6   1   58.52    6.26
   4   6   1   61.84    5.97
   4   6   1   48.82    6.00
   4   6   1   49.61    5.45
   4   6   1   46.43    6.05
   4   6   1   58.86    6.05
   4   6   1   51.46    6.09
   4   6   1   65.93    6.08
   4   6   1   47.46    5.52
   4   6   1   52.29    6.29
   4   6   1   48.01    5.93
  -5  -6  -1    3.03    0.74
  -5  -6  -1    2.44    0.56
  -5  -6  -1    3.14    0.54
  -5  -6  -1    3.22    0.59
  -5  -6  -1    3.14    0.75
  -5  -6  -1    2.26    0.57
  -5  -6  -1    3.28    0.59
  -5  -6  -1    2.81    0.74
  -5  -6  -1    4.36    0.81
  -5  -6  -1    1.99    0.58
  -5  -6  -1    2.20    0.66
  -5  -6  -1    2.65    0.58
  -5  -6  -1    2.92    0.47
   5   6   1    1.16    0.58
   5   6   1    3.13    0.74
   5   6   1    2.77    0.64
   5   6   1    3.24    0.75
   5   6   1    3.17    0.72
   5   6   1    2.87    0.67
   5   6   1    3.85    0.72
   5   6   1    3.31    0.68
   5   6   1    3.24    0.72
   5   6   1    2.13    0.64
   5   6   1    2.63    0.59
   5   6   1    3.10    0.74
   5   6   1    1.85    0.58
  -6  -6  -1   20.64    2.54
  -6  -6  -1   18.90    2.58
  -6  -6  -1   19.84    2.31
  -6  -6  -1   17.01    2.27
  -6  -6  -1   16.38    2.63
  -6  -6  -1   18.57    2.56
  -6  -6  -1   22.33    2.34
  -6  -6  -1   18.24    2.32
  -6  -6  -1   18.90    2.17
  -6  -6  -1   17.50    2.51
  -6  -6  -1   17.34    2.59
  -6  -6  -1   19.50    2.35
   6   6   1   21.44    2.44
   6   6   1   14.77    2.49
   6   6   1   21.61    2.42
   6   6   1   20.94    2.45
   6   6   1   18.85    2.18
   6   6   1   22.12    2.44
   6   6   1   21.74    2.43
   6   6   1   18.15    2.39
   6   6   1   22.76    2.45
   6   6   1   20.62    2.46
   6   6   1   24.89    2.52
  -7  -6  -1   28.75    3.76
  -7  -6  -1   32.01    3.80
  -7  -6  -1   34.78    3.75
  -7  -6  -1   29.47    3.38
  -7  -6  -1   35.17    3.84
  -7  -6  -1   25.31    3.63
  -7  -6  -1   27.45    3.64
   7   6   1   32.80    3.50
   7   6   1   26.27    3.66
   7   6   1   22.81    3.43
   7   6   1   32.55    3.51
   7   6   1   32.07    3.21
   7   6   1   29.96    3.54
  -8  -6  -1   15.64    1.95
  -8  -6  -1   13.95    2.21
  -8  -6  -1   17.82    2.62
  -8  -6  -1   16.97    2.30
  -8  -6  -1   16.21    2.22
  -8  -6  -1   15.47    2.42
  -8  -6  -1   12.60    2.36
  -8  -6  -1   14.43    1.91
   8   6   1   14.90    2.11
   8   6   1   18.86    2.18
   8   6   1   18.95    1.96
   8   6   1   17.61    2.29
   8   6   1   17.51    2.17
  -9  -6  -1   -0.73    0.65
  -9  -6  -1    0.04    0.52
  -9  -6  -1    0.20    0.60
  -9  -6  -1    0.04    0.74
  -9  -6  -1    0.73    0.61
  -9  -6  -1   -0.39    0.53
   9   6   1   -0.05    0.56
   9   6   1    0.71    0.51
   9   6   1    0.35    0.46
   9   6   1    0.19    0.56
   9   6   1    0.40    0.58
 -10  -6  -1   -0.25    0.61
 -10  -6  -1   -1.40    0.75
 -10  -6  -1    0.37    0.77
 -10  -6  -1    1.00    0.86
  10   6   1   -0.96    0.63
  10   6   1    0.08    0.50
 -11  -6  -1    3.26    1.17
 -11  -6  -1    0.17    0.94
  11   6   1    1.17    0.70
   6  -7  -1    0.10    0.77
  -6   7   1   -0.21    0.61
  -6   7   1   -0.20    0.62
  -6   7   1   -0.70    0.56
  -6   7   1    0.68    1.19
   5  -7  -1   51.93    5.12
  -5   7   1   44.32    5.30
  -5   7   1   32.20    4.94
  -5   7   1   39.47    4.93
  -5   7   1   44.02    5.28
   4  -7  -1    1.21    0.82
   4  -7  -1    1.20    0.71
   4  -7  -1    1.59    0.77
  -4   7   1    2.18    0.79
  -4   7   1    1.61    0.89
  -4   7   1    1.07    0.76
  -4   7   1    2.19    0.84
  -4   7   1    1.84    0.90
   3  -7  -1   57.66    6.06
   3  -7  -1   46.29    5.57
   3  -7  -1   53.29    6.02
   3  -7  -1   55.34    6.17
   3  -7  -1   59.87    6.18
   3  -7  -1   52.73    6.17
   3  -7  -1   50.22    6.08
   3  -7  -1   60.97    6.08
   3  -7  -1   52.87    6.34
  -3   7   1   51.29    6.07
  -3   7   1   45.20    6.12
  -3   7   1   50.96    6.33
  -3   7   1   51.09    6.20
  -3   7   1   41.67    5.93
  -3   7   1   59.29    6.17
   2  -7  -1   22.57    3.26
   2  -7  -1   29.78    3.56
   2  -7  -1   26.45    3.32
   2  -7  -1   28.33    3.06
   2  -7  -1   26.31    3.36
   2  -7  -1   31.83    3.43
   2  -7  -1   26.40    3.37
   2  -7  -1   29.52    3.25
   2  -7  -1   23.73    3.28
   2  -7  -1   23.64    3.29
   2  -7  -1   23.46    3.33
  -2   7   1   26.00    3.36
  -2   7   1   23.60    3.27
  -2   7   1   24.22    2.85
  -2   7   1   31.85    3.45
  -2   7   1   31.43    3.66
  -2   7   1   24.73    3.41
  -2   7   1   29.96    3.56
  -2   7   1   29.18    3.40
  -2   7   1   28.50    3.34
  -2   7   1   28.65    3.44
   1  -7  -1    1.04    0.56
   1  -7  -1   -0.08    0.48
   1  -7  -1    0.26    0.52
   1  -7  -1    0.54    0.52
   1  -7  -1    0.78    0.57
   1  -7  -1    0.48    0.52
   1  -7  -1    0.99    0.51
   1  -7  -1    0.53    0.56
   1  -7  -1    0.31    0.56
   1  -7  -1    0.69    0.57
   1  -7  -1   -0.20    0.53
   1  -7  -1    0.55    0.58
   1  -7  -1    1.12    0.43
  -1   7   1    0.94    0.56
  -1   7   1   -0.02    0.44
  -1   7   1    1.17    0.60
  -1   7   1    0.08    0.49
  -1   7   1    0.91    0.51
  -1   7   1    0.10    0.44
  -1   7   1   -0.23    0.52
  -1   7   1    1.14    0.61
  -1   7   1    0.83    0.62
  -1   7   1    0.87    0.60
  -1   7   1    0.19    0.52
  -1   7   1    0.06    0.56
  -1   7   1    0.86    0.50
  -1   7   1   -0.34    0.51
  -1   7   1    0.48    0.41
  -1   7   1    0.84    0.64
   0  -7  -1    6.50    1.03
   0  -7  -1    4.28    0.92
   0  -7  -1    5.92    1.02
   0  -7  -1    5.83    1.03
   0  -7  -1    4.87    1.09
   0  -7  -1    6.60    1.11
   0  -7  -1    4.22    1.05
   0  -7  -1    4.71    0.99
   0  -7  -1    5.80    1.10
   0  -7  -1    4.56    0.94
   0  -7  -1    2.97    0.94
   0  -7  -1    4.52    0.97
   0  -7  -1    4.18    0.98
   0  -7  -1    5.80    1.12
   0  -7  -1    2.93    0.72
   0  -7  -1    4.55    0.81
   0   7   1    5.90    1.10
   0   7   1    4.88    0.96
   0   7   1    4.91    1.10
   0   7   1    4.94    1.14
   0   7   1    6.04    1.03
   0   7   1    3.89    0.89
   0   7   1    5.37    1.00
   0   7   1    3.80    0.87
   0   7   1    6.29    1.04
   0   7   1    4.65    1.00
   0   7   1    4.07    0.95
   0   7   1    5.30    0.96
   0   7   1    5.13    1.01
   0   7   1    5.22    1.06
   0   7   1    5.55    0.80
   0   7   1    4.68    1.05
   0   7   1    4.08    0.93
   0   7   1    3.35    0.93
  -1  -7  -1   65.30    7.67
  -1  -7  -1   80.73    8.26
  -1  -7  -1   70.73    8.20
  -1  -7  -1   74.69    7.83
  -1  -7  -1   53.77    8.13
  -1  -7  -1   68.48    7.89
  -1  -7  -1   81.62    7.86
  -1  -7  -1   74.42    7.87
  -1  -7  -1   70.56    7.74
  -1  -7  -1   72.84    7.73
  -1  -7  -1   70.29    8.23
  -1  -7  -1   66.73    7.79
  -1  -7  -1   71.30    8.16
  -1  -7  -1   77.48    7.76
  -1  -7  -1   53.97    7.81
  -1  -7  -1   61.61    7.10
   1   7   1   81.58    8.00
   1   7   1   67.64    7.77
   1   7   1   58.22    8.06
   1   7   1   75.59    7.79
   1   7   1   58.73    7.17
   1   7   1   78.98    7.87
   1   7   1   76.90    8.20
   1   7   1   73.99    7.22
   1   7   1   67.92    7.79
   1   7   1   63.99    7.84
   1   7   1   72.01    7.90
   1   7   1   81.52    7.81
   1   7   1   62.33    7.81
   1   7   1   66.73    7.84
   1   7   1   79.79    7.83
   1   7   1   61.15    7.66
   1   7   1   70.51    7.71
   1   7   1   63.20    8.17
   1   7   1   70.25    7.16
   1   7   1   74.15    7.76
  -2  -7  -1  134.12   17.40
  -2  -7  -1  153.70   17.97
  -2  -7  -1  158.86   17.09
  -2  -7  -1  132.16   17.23
  -2  -7  -1  157.35   17.27
  -2  -7  -1  130.55   17.32
  -2  -7  -1  149.41   17.00
  -2  -7  -1  166.75   15.88
  -2  -7  -1  154.05   17.41
  -2  -7  -1  190.63   18.09
  -2  -7  -1  168.79   18.20
  -2  -7  -1  128.73   17.20
  -2  -7  -1  173.55   18.16
  -2  -7  -1  177.30   17.51
  -2  -7  -1  183.18   17.08
  -2  -7  -1  187.02   15.88
  -2  -7  -1  152.11   18.11
   2   7   1  149.38   18.11
   2   7   1  148.93   17.45
   2   7   1  143.63   17.47
   2   7   1  136.40   15.96
   2   7   1  182.63   17.18
   2   7   1  160.81   17.39
   2   7   1  158.02   17.09
   2   7   1  173.37   18.03
   2   7   1  163.49   18.14
   2   7   1  167.01   17.21
   2   7   1  144.03   17.29
   2   7   1  190.27   17.37
   2   7   1  182.88   16.02
   2   7   1  168.78   17.42
   2   7   1  182.68   17.20
   2   7   1  128.02   15.96
   2   7   1  151.72   18.15
   2   7   1  133.74   17.21
  -3  -7  -1   -0.02    0.48
  -3  -7  -1    0.34    0.24
  -3  -7  -1   -0.18    0.35
  -3  -7  -1   -0.32    0.35
  -3  -7  -1    0.25    0.53
  -3  -7  -1    0.30    0.39
  -3  -7  -1   -0.16    0.38
  -3  -7  -1   -0.06    0.32
  -3  -7  -1   -0.20    0.36
  -3  -7  -1   -0.32    0.35
  -3  -7  -1   -0.10    0.29
  -3  -7  -1   -0.18    0.31
  -3  -7  -1   -0.27    0.40
  -3  -7  -1   -0.32    0.32
  -3  -7  -1    0.03    0.37
   3   7   1   -0.02    0.43
   3   7   1    0.13    0.39
   3   7   1    0.23    0.41
   3   7   1    0.25    0.49
   3   7   1    0.47    0.46
   3   7   1    0.77    0.59
   3   7   1   -0.04    0.41
   3   7   1    0.39    0.61
   3   7   1    0.41    0.44
   3   7   1   -0.03    0.45
   3   7   1    0.12    0.37
   3   7   1    0.07    0.46
   3   7   1    0.76    0.45
   3   7   1    0.55    0.50
   3   7   1   -0.22    0.46
   3   7   1    0.39    0.41
   3   7   1    1.02    0.57
   3   7   1    0.32    0.34
  -4  -7  -1  124.20   14.43
  -4  -7  -1  156.66   15.29
  -4  -7  -1  134.52   14.98
  -4  -7  -1  114.31   15.21
  -4  -7  -1  129.18   14.43
  -4  -7  -1  133.09   14.50
  -4  -7  -1  122.18   14.67
  -4  -7  -1  107.10   14.57
  -4  -7  -1  159.71   15.20
  -4  -7  -1  123.32   14.30
  -4  -7  -1  148.94   15.29
  -4  -7  -1  140.32   15.28
  -4  -7  -1  111.21   15.10
   4   7   1  128.55   14.75
   4   7   1  148.16   13.43
   4   7   1  122.52   14.60
   4   7   1  131.40   14.45
   4   7   1  141.80   15.14
   4   7   1  121.44   14.61
   4   7   1  130.59   13.47
   4   7   1  145.24   14.62
   4   7   1  150.85   14.67
   4   7   1  134.11   14.38
   4   7   1  134.42   15.25
   4   7   1  119.11   14.68
   4   7   1  158.44   14.50
  -5  -7  -1   37.60    3.97
  -5  -7  -1   38.23    3.85
  -5  -7  -1   33.09    4.16
  -5  -7  -1   36.74    4.23
  -5  -7  -1   36.33    3.96
  -5  -7  -1   31.87    4.04
  -5  -7  -1   31.22    4.20
  -5  -7  -1   38.89    4.05
  -5  -7  -1   28.40    3.88
  -5  -7  -1   40.11    4.19
  -5  -7  -1   37.13    4.14
  -5  -7  -1   34.43    3.83
  -5  -7  -1   31.64    4.05
  -5  -7  -1   35.94    3.72
  -5  -7  -1   34.31    3.78
  -5  -7  -1   28.45    3.93
  -5  -7  -1   32.25    3.72
   5   7   1   38.76    3.99
   5   7   1   32.43    4.16
   5   7   1   39.89    4.03
   5   7   1   34.39    3.97
   5   7   1   30.95    4.03
   5   7   1   39.11    4.05
   5   7   1   37.96    4.17
   5   7   1   27.35    3.94
   5   7   1   28.21    3.97
   5   7   1   27.02    3.92
   5   7   1   31.05    4.03
   5   7   1   34.08    3.66
  -6  -7  -1    1.38    0.62
  -6  -7  -1    1.20    0.76
  -6  -7  -1    1.04    0.54
  -6  -7  -1    0.25    0.44
  -6  -7  -1    0.52    0.31
  -6  -7  -1    0.42    0.44
  -6  -7  -1    0.51    0.36
  -6  -7  -1    1.28    0.43
  -6  -7  -1    0.38    0.48
  -6  -7  -1    1.29    0.55
   6   7   1    1.66    0.58
   6   7   1    0.54    0.44
   6   7   1    0.31    0.40
   6   7   1    0.23    0.46
   6   7   1    1.51    0.59
   6   7   1    0.42    0.49
  -7  -7  -1    0.71    0.64
  -7  -7  -1    0.99    0.61
  -7  -7  -1    0.33    0.41
  -7  -7  -1    0.06    0.30
  -7  -7  -1    0.59    0.70
  -7  -7  -1    0.55    0.54
  -7  -7  -1    0.40    0.56
  -7  -7  -1   -1.18    0.34
  -7  -7  -1    0.57    0.35
   7   7   1    0.59    0.49
   7   7   1    1.08    0.61
   7   7   1    0.25    0.42
   7   7   1    0.09    0.44
   7   7   1    0.30    0.51
   7   7   1    0.93    0.58
  -8  -7  -1   26.64    3.44
  -8  -7  -1   26.82    3.56
  -8  -7  -1   26.00    3.12
  -8  -7  -1   29.50    3.55
  -8  -7  -1   29.52    3.61
  -8  -7  -1   31.61    3.52
  -8  -7  -1   22.13    3.58
   8   7   1   19.08    3.23
   8   7   1   29.22    3.33
   8   7   1   29.71    3.32
   8   7   1   31.55    3.07
   8   7   1   23.45    3.44
  -9  -7  -1   24.44    3.24
  -9  -7  -1   25.92    3.33
  -9  -7  -1   20.64    3.04
  -9  -7  -1   23.14    3.11
  -9  -7  -1   21.83    2.69
  -9  -7  -1   28.59    3.58
  -9  -7  -1   24.58    2.68
  -9  -7  -1   18.76    3.26
   9   7   1   21.56    2.95
   9   7   1   21.11    2.92
   9   7   1   25.04    3.03
   9   7   1   23.41    2.73
   9   7   1   26.40    3.20
 -10  -7  -1    1.39    0.91
 -10  -7  -1    0.33    0.77
 -10  -7  -1    2.29    1.04
 -10  -7  -1    0.65    0.76
  10   7   1    0.43    0.53
  -6   8   1    6.03    2.19
   5  -8  -1    2.53    0.94
   5  -8  -1    2.80    1.09
  -5   8   1    6.11    1.29
  -5   8   1    4.74    1.22
  -5   8   1    2.49    1.07
   4  -8  -1    1.11    0.70
   4  -8  -1    2.52    0.81
   4  -8  -1    1.81    0.91
   4  -8  -1    0.73    0.74
  -4   8   1    1.97    0.95
  -4   8   1    1.14    0.74
  -4   8   1    1.17    0.79
  -4   8   1    1.77    0.84
   3  -8  -1    0.43    0.51
   3  -8  -1    0.50    0.60
   3  -8  -1   -0.09    0.57
   3  -8  -1    0.50    0.64
   3  -8  -1    1.25    0.63
   3  -8  -1    1.74    0.71
   3  -8  -1    0.47    0.71
  -3   8   1   -0.08    0.57
  -3   8   1    0.71    0.55
  -3   8   1   -0.26    0.54
  -3   8   1    0.66    0.77
  -3   8   1    0.17    0.62
   2  -8  -1   26.98    3.31
   2  -8  -1   27.77    3.01
   2  -8  -1   23.08    3.20
   2  -8  -1   23.30    3.20
   2  -8  -1   33.17    3.45
   2  -8  -1   28.38    3.16
   2  -8  -1   23.79    3.40
   2  -8  -1   28.73    3.38
   2  -8  -1   23.68    3.25
  -2   8   1   23.62    3.20
  -2   8   1   34.10    3.39
  -2   8   1   26.58    3.47
  -2   8   1   25.26    2.74
  -2   8   1   23.53    3.32
  -2   8   1   22.06    3.29
  -2   8   1   22.12    3.37
  -2   8   1   21.78    3.18
   1  -8  -1   33.12    3.80
   1  -8  -1   23.88    3.76
   1  -8  -1   29.09    3.82
   1  -8  -1   28.92    3.75
   1  -8  -1   26.16    3.91
   1  -8  -1   29.77    3.79
   1  -8  -1   22.92    3.72
   1  -8  -1   34.64    3.81
   1  -8  -1   26.75    3.40
   1  -8  -1   32.32    3.66
  -1   8   1   33.61    3.87
  -1   8   1   38.02    3.86
  -1   8   1   28.78    3.87
  -1   8   1   32.36    3.33
  -1   8   1   29.74    3.83
  -1   8   1   35.49    3.85
  -1   8   1   31.91    3.99
  -1   8   1   35.21    3.95
  -1   8   1   35.86    3.82
   0  -8  -1    9.89    1.62
   0  -8  -1    8.04    1.49
   0  -8  -1   11.95    1.58
   0  -8  -1    9.29    1.27
   0  -8  -1    7.02    1.49
   0  -8  -1   10.54    1.31
   0  -8  -1    9.56    1.45
   0  -8  -1    7.50    1.59
   0  -8  -1    7.72    1.44
   0  -8  -1    7.63    1.43
   0  -8  -1    9.28    1.46
   0   8   1    7.23    1.17
   0   8   1   10.78    1.52
   0   8   1    6.78    1.39
   0   8   1    9.19    1.62
   0   8   1    9.90    1.51
   0   8   1    8.55    1.50
   0   8   1   11.13    1.54
   0   8   1    9.35    1.47
   0   8   1    8.72    1.53
   0   8   1    6.10    1.41
   0   8   1   10.26    1.59
  -1  -8  -1    2.93    0.85
  -1  -8  -1    3.75    0.91
  -1  -8  -1    3.92    0.93
  -1  -8  -1    4.27    0.94
  -1  -8  -1    2.84    0.65
  -1  -8  -1    5.08    1.07
  -1  -8  -1    1.84    0.74
  -1  -8  -1    3.29    0.95
  -1  -8  -1    4.41    0.91
  -1  -8  -1    5.50    1.02
  -1  -8  -1    2.48    0.94
  -1  -8  -1    2.78    0.81
   1   8   1    1.54    0.72
   1   8   1    3.88    0.97
   1   8   1    2.93    0.70
   1   8   1    3.76    0.93
   1   8   1    4.99    1.07
   1   8   1    3.71    0.93
   1   8   1    4.41    0.98
   1   8   1    2.42    0.82
   1   8   1    4.23    0.94
   1   8   1    4.91    0.93
   1   8   1    5.35    1.07
  -2  -8  -1   23.40    2.98
  -2  -8  -1   28.22    3.28
  -2  -8  -1   32.55    3.28
  -2  -8  -1   24.59    2.94
  -2  -8  -1   27.10    2.93
  -2  -8  -1   27.15    3.04
  -2  -8  -1   21.06    2.92
  -2  -8  -1   17.13    2.83
  -2  -8  -1   23.91    2.86
  -2  -8  -1   18.53    2.85
  -2  -8  -1   28.78    3.27
  -2  -8  -1   23.32    2.94
  -2  -8  -1   26.88    2.55
  -2  -8  -1   21.48    3.00
   2   8   1   24.69    2.99
   2   8   1   24.02    3.02
   2   8   1   24.16    2.76
   2   8   1   25.70    3.17
   2   8   1   22.08    2.91
   2   8   1   23.61    3.07
   2   8   1   22.73    2.99
   2   8   1   19.89    3.04
   2   8   1   18.06    2.97
   2   8   1   24.77    3.02
   2   8   1   22.47    2.67
   2   8   1   27.42    3.05
   2   8   1   24.00    3.18
   2   8   1   26.66    3.01
   2   8   1   25.69    3.03
   2   8   1   22.73    2.98
  -3  -8  -1    3.69    0.80
  -3  -8  -1    5.51    1.10
  -3  -8  -1    5.28    0.91
  -3  -8  -1    2.30    0.91
  -3  -8  -1    4.69    1.01
  -3  -8  -1    5.03    0.98
  -3  -8  -1    4.70    1.00
  -3  -8  -1    6.42    1.22
  -3  -8  -1    3.95    0.99
  -3  -8  -1    3.34    0.85
  -3  -8  -1    4.81    0.93
   3   8   1    3.92    0.78
   3   8   1    4.53    1.06
   3   8   1    3.80    0.84
   3   8   1    4.52    0.97
   3   8   1    4.12    1.02
   3   8   1    6.73    1.13
   3   8   1    2.81    0.91
   3   8   1    4.11    0.96
   3   8   1    3.17    0.86
   3   8   1    4.91    1.00
   3   8   1    4.63    1.10
   3   8   1    3.63    0.90
   3   8   1    5.12    1.08
   3   8   1    6.53    1.14
  -4  -8  -1   28.74    3.26
  -4  -8  -1   20.80    3.49
  -4  -8  -1   25.31    3.20
  -4  -8  -1   24.87    3.50
  -4  -8  -1   25.55    3.27
  -4  -8  -1   29.24    3.52
  -4  -8  -1   27.68    3.54
  -4  -8  -1   35.32    3.67
  -4  -8  -1   34.78    3.47
  -4  -8  -1   32.47    3.57
  -4  -8  -1   29.95    3.62
  -4  -8  -1   33.21    3.40
   4   8   1   27.38    3.53
   4   8   1   25.86    3.42
   4   8   1   25.13    3.34
   4   8   1   31.03    3.42
   4   8   1   23.96    3.38
   4   8   1   25.61    3.01
   4   8   1   30.33    3.43
   4   8   1   24.68    3.07
   4   8   1   26.17    3.35
   4   8   1   28.67    3.41
   4   8   1   29.67    3.56
   4   8   1   24.71    3.35
   4   8   1   24.22    3.27
  -5  -8  -1    2.37    0.92
  -5  -8  -1    3.70    0.61
  -5  -8  -1    3.23    0.95
  -5  -8  -1    3.42    0.86
  -5  -8  -1    3.65    0.62
  -5  -8  -1    3.74    1.02
  -5  -8  -1    3.85    0.87
  -5  -8  -1    2.31    0.73
   5   8   1    2.07    0.81
   5   8   1    3.66    0.88
   5   8   1    2.28    0.84
   5   8   1    3.48    0.87
   5   8   1    2.68    0.86
   5   8   1    4.09    0.93
   5   8   1    4.66    0.85
   5   8   1    5.01    0.97
  -6  -8  -1   54.44    5.40
  -6  -8  -1   42.64    5.60
  -6  -8  -1   53.52    5.59
  -6  -8  -1   39.51    5.56
  -6  -8  -1   42.09    5.67
  -6  -8  -1   41.16    5.62
   6   8   1   48.63    5.69
   6   8   1   54.01    5.00
   6   8   1   48.33    5.37
   6   8   1   41.24    5.34
   6   8   1   45.07    5.49
  -7  -8  -1   43.78    6.26
  -7  -8  -1   52.98    5.88
  -7  -8  -1   56.63    6.38
  -7  -8  -1   51.53    6.26
  -7  -8  -1   56.07    6.28
  -7  -8  -1   44.79    6.25
  -7  -8  -1   54.03    6.26
   7   8   1   58.14    6.03
   7   8   1   54.38    6.32
   7   8   1   57.49    6.03
   7   8   1   47.37    6.06
   7   8   1   49.03    5.49
  -8  -8  -1   24.15    3.34
  -8  -8  -1   17.00    2.98
  -8  -8  -1   24.97    3.10
  -8  -8  -1   27.22    3.24
  -8  -8  -1   20.83    3.08
  -8  -8  -1   21.84    3.12
   8   8   1   26.74    2.74
   8   8   1   25.99    2.96
   8   8   1   20.02    2.91
   8   8   1   20.33    3.03
   8   8   1   22.55    2.99
  -9  -8  -1    0.93    0.77
  -9  -8  -1    0.75    0.69
  -9  -8  -1    0.52    0.74
  -9  -8  -1    1.23    1.06
  -9  -8  -1    1.34    0.85
  -9  -8  -1    0.53    0.60
   9   8   1   -0.92    0.63
   9   8   1    1.15    0.65
   9   8   1    1.33    0.75
 -10  -8  -1    2.64    0.85
 -10  -8  -1    1.02    0.96
 -10  -8  -1    0.93    0.91
  10   8   1    1.18    0.69
   4  -9  -1    8.81    1.55
  -4   9   1    5.82    1.48
  -4   9   1    7.42    1.69
  -4   9   1    7.59    1.73
   3  -9  -1    0.41    0.88
   3  -9  -1    0.42    0.73
  -3   9   1    0.90    0.80
  -3   9   1    0.80    0.84
  -3   9   1   -0.20    0.64
   2  -9  -1   52.79    4.50
   2  -9  -1   36.53    4.77
   2  -9  -1   39.74    5.03
   2  -9  -1   41.09    4.78
  -2   9   1   41.65    4.92
  -2   9   1   43.95    4.82
  -2   9   1   29.61    4.70
  -2   9   1   32.54    4.86
  -2   9   1   40.78    4.74
  -2   9   1   36.03    4.03
   1  -9  -1    0.95    0.65
   1  -9  -1   -0.95    0.48
   1  -9  -1    0.28    0.61
   1  -9  -1    0.71    0.67
   1  -9  -1   -0.39    0.64
   1  -9  -1    0.93    0.77
  -1   9   1    0.90    0.70
  -1   9   1   -0.15    0.62
  -1   9   1    1.04    0.81
  -1   9   1   -0.13    0.60
  -1   9   1    0.37    0.55
  -1   9   1   -0.27    0.63
  -1   9   1    0.55    0.64
  -1   9   1    0.27    0.41
   0  -9  -1   35.67    3.90
   0  -9  -1   27.63    3.88
   0  -9  -1   31.13    3.71
   0  -9  -1   31.67    3.83
   0  -9  -1   31.84    3.73
   0  -9  -1   24.81    3.66
   0  -9  -1   24.52    3.26
   0   9   1   33.01    3.79
   0   9   1   25.16    3.73
   0   9   1   32.72    3.94
   0   9   1   24.03    3.63
   0   9   1   34.76    3.30
   0   9   1   34.04    3.88
   0   9   1   31.62    3.74
   0   9   1   26.54    3.72
  -1  -9  -1   49.16    5.94
  -1  -9  -1   53.73    5.11
  -1  -9  -1   56.66    5.74
  -1  -9  -1   46.99    5.73
  -1  -9  -1   45.78    5.67
  -1  -9  -1   54.16    5.81
  -1  -9  -1   49.94    5.73
   1   9   1   47.59    5.72
   1   9   1   53.96    5.70
   1   9   1   58.85    5.21
   1   9   1   43.02    5.75
   1   9   1   45.90    5.93
   1   9   1   39.79    5.69
   1   9   1   34.91    5.70
   1   9   1   45.97    5.66
   1   9   1   47.43    5.72
  -2  -9  -1   18.29    2.37
  -2  -9  -1   18.13    2.00
  -2  -9  -1   14.47    2.54
  -2  -9  -1   17.27    2.43
  -2  -9  -1   24.80    2.69
  -2  -9  -1   15.02    2.39
  -2  -9  -1   18.07    2.47
   2   9   1   20.10    2.64
   2   9   1   18.13    2.45
   2   9   1   18.48    2.52
   2   9   1   16.81    2.46
   2   9   1   16.42    2.46
   2   9   1   17.56    2.60
   2   9   1   23.32    2.23
   2   9   1   15.00    2.61
   2   9   1   18.80    2.57
  -3  -9  -1    6.59    1.46
  -3  -9  -1    7.96    1.34
  -3  -9  -1   10.10    1.58
  -3  -9  -1    7.70    1.38
  -3  -9  -1    7.56    1.20
  -3  -9  -1    6.99    1.30
   3   9   1    5.11    1.34
   3   9   1    6.80    1.39
   3   9   1    6.47    1.27
   3   9   1    4.44    1.28
   3   9   1    8.99    1.56
   3   9   1    7.00    1.11
   3   9   1    6.28    1.30
  -4  -9  -1   -0.64    0.47
  -4  -9  -1    0.39    0.54
  -4  -9  -1   -0.19    0.36
  -4  -9  -1   -0.17    0.51
   4   9   1   -0.39    0.43
   4   9   1    0.27    0.53
   4   9   1    0.05    0.48
   4   9   1    0.53    0.60
   4   9   1   -0.53    0.43
   4   9   1    0.36    0.46
  -5  -9  -1   -0.66    0.54
  -5  -9  -1    0.39    0.58
  -5  -9  -1    0.07    0.44
  -5  -9  -1   -0.22    0.46
  -5  -9  -1    0.12    0.34
   5   9   1   -0.68    0.51
   5   9   1    0.14    0.59
   5   9   1    1.03    0.67
   5   9   1    0.34    0.59
  -6  -9  -1    1.44    0.77
  -6  -9  -1    1.86    0.83
  -6  -9  -1    1.85    0.79
  -6  -9  -1    2.14    0.71
   6   9   1    0.17    0.58
   6   9   1    1.67    0.73
   6   9   1    1.44    0.79
   6   9   1    1.48    0.61
  -7  -9  -1   23.48    3.25
  -7  -9  -1   31.48    3.65
  -7  -9  -1   23.50    3.54
  -7  -9  -1   30.11    3.87
  -7  -9  -1   28.40    3.72
   7   9   1   34.73    3.77
   7   9   1   31.18    3.62
   7   9   1   27.54    3.14
   7   9   1   23.34    3.40
  -8  -9  -1    3.46    1.28
  -8  -9  -1    5.31    1.29
  -8  -9  -1    5.61    0.87
  -8  -9  -1    5.41    1.57
  -8  -9  -1    8.17    1.45
  -8  -9  -1    5.46    1.34
   8   9   1    8.31    1.25
   8   9   1    4.30    1.22
  -9  -9  -1    2.00    1.03
  -9  -9  -1    2.63    1.14
  -9  -9  -1    3.73    1.11
  -9  -9  -1    3.31    1.08
   9   9   1    1.62    0.76
 -10  -9  -1    1.27    0.99
   3 -10  -1    5.16    1.33
   3 -10  -1    5.11    1.59
  -3  10   1    6.58    1.59
  -3  10   1    7.06    1.67
  -3  10   1    4.32    1.44
   2 -10  -1   16.88    2.37
   2 -10  -1   21.71    2.75
   2 -10  -1   21.21    2.97
  -2  10   1   17.69    2.76
  -2  10   1   14.00    2.59
  -2  10   1   13.31    2.70
  -2  10   1   17.78    1.92
   1 -10  -1   17.22    2.47
   1 -10  -1   18.08    2.68
   1 -10  -1   16.17    2.15
   1 -10  -1   15.03    2.49
   1 -10  -1   16.09    2.53
  -1  10   1   16.05    2.65
  -1  10   1   14.39    2.50
  -1  10   1   12.82    2.46
  -1  10   1   15.17    2.58
  -1  10   1   15.97    1.91
   0 -10  -1    0.33    0.57
   0 -10  -1    0.70    0.72
   0 -10  -1   -0.21    0.69
   0 -10  -1    0.60    0.70
   0 -10  -1    0.45    0.74
   0 -10  -1   -0.08    0.61
   0  10   1    0.67    0.70
   0  10   1   -0.50    0.55
   0  10   1    0.47    0.69
   0  10   1    0.13    0.74
   0  10   1    0.47    0.65
   0  10   1    0.65    0.48
   0  10   1    0.62    0.81
  -1 -10  -1    1.24    0.81
  -1 -10  -1    1.82    0.81
  -1 -10  -1    2.88    0.65
  -1 -10  -1    1.07    0.81
  -1 -10  -1    2.01    0.87
  -1 -10  -1    1.67    0.93
   1  10   1    1.82    0.80
   1  10   1   -0.16    0.72
   1  10   1    1.36    0.78
   1  10   1    0.60    0.77
   1  10   1    3.28    0.78
   1  10   1    1.99    0.99
  -2 -10  -1   79.57    8.87
  -2 -10  -1   83.89    9.23
  -2 -10  -1   74.07    7.80
  -2 -10  -1   79.90    8.86
  -2 -10  -1   71.28    8.82
  -2 -10  -1   76.82    8.71
   2  10   1   75.75    8.95
   2  10   1   73.74    8.76
   2  10   1   79.43    8.02
   2  10   1   74.05    8.86
   2  10   1   72.50    9.20
   2  10   1   85.67    9.08
   2  10   1   76.38    8.80
  -3 -10  -1   16.48    2.96
  -3 -10  -1   22.76    2.86
  -3 -10  -1   23.86    2.89
  -3 -10  -1   22.73    2.73
   3  10   1   22.58    2.52
   3  10   1   19.87    2.95
   3  10   1   23.69    2.89
   3  10   1   13.09    2.71
   3  10   1   30.31    3.31
   3  10   1   19.11    2.90
  -4 -10  -1   11.15    1.67
  -4 -10  -1    8.94    1.38
  -4 -10  -1    7.31    1.67
   4  10   1    9.19    1.73
   4  10   1    9.58    1.79
   4  10   1    5.95    1.57
   4  10   1    7.12    1.27
  -5 -10  -1  100.63   10.19
  -5 -10  -1   85.92    9.78
   5  10   1   90.57   10.09
   5  10   1   79.64   10.14
  -6 -10  -1    1.19    0.76
  -6 -10  -1    0.46    0.57
  -6 -10  -1    1.28    0.70
   6  10   1   -0.51    0.77
  -7 -10  -1    0.00    0.86
  -7 -10  -1   -0.81    0.55
  -7 -10  -1    0.86    0.59
   7  10   1    0.59    0.72
  -8 -10  -1    2.28    1.11
  -8 -10  -1    4.88    0.83
  -8 -10  -1    4.89    1.26
  -8 -10  -1    1.31    0.79
  -9 -10  -1    2.51    1.13
  -9 -10  -1    4.46    1.23
   2 -11  -1    1.81    0.98
  -2  11   1   -0.32    0.93
   1 -11  -1    0.65    0.71
   1 -11  -1    0.00    0.81
  -1  11   1   -0.17    0.82
  -1  11   1    0.40    0.81
  -1  11   1    0.01    0.48
   0 -11  -1   28.14    4.10
   0 -11  -1   27.83    3.35
   0 -11  -1   34.64    4.10
   0 -11  -1   31.56    3.98
   0  11   1   30.13    4.12
   0  11   1   29.50    4.20
   0  11   1   23.29    3.94
   0  11   1   31.73    3.35
  -1 -11  -1   -0.10    0.61
  -1 -11  -1   -0.20    0.72
  -1 -11  -1   -0.36    0.44
   1  11   1   -1.44    0.80
   1  11   1   -0.35    0.75
   1  11   1    1.63    0.84
   1  11   1    0.30    0.66
   1  11   1   -0.27    0.48
  -2 -11  -1    3.86    1.31
  -2 -11  -1    2.89    1.10
  -2 -11  -1    6.05    1.44
  -2 -11  -1    4.66    0.64
   2  11   1    2.47    1.12
   2  11   1    3.85    0.97
   2  11   1    3.03    1.24
   2  11   1    4.26    1.37
  -3 -11  -1    3.68    1.21
  -3 -11  -1    6.24    1.47
  -3 -11  -1    5.95    1.44
   3  11   1    3.57    1.27
   3  11   1    3.99    1.31
   3  11   1    7.42    1.15
  -4 -11  -1    0.32    0.77
  -4 -11  -1   -0.15    0.71
   4  11   1   -0.73    0.71
   4  11   1    0.00    0.61
   4  11   1   -0.95    0.73
   4  11   1    0.41    0.89
  -5 -11  -1   10.73    2.16
  -5 -11  -1   10.83    1.99
   5  11   1   14.47    1.79
   5  11   1   11.69    2.19
  -6 -11  -1   15.04    2.41
  -6 -11  -1   14.67    2.24
  -6 -11  -1   11.59    2.05
   6  11   1   14.40    2.42
  -7 -11  -1   18.77    2.50
  -7 -11  -1   17.39    2.80
  -8 -11  -1    1.46    0.74
  -8 -11  -1    2.10    0.96
  -1 -12  -1   17.42    2.48
  -1 -12  -1   14.46    2.63
  -1 -12  -1   12.10    1.69
   1  12   1   12.84    2.64
   1  12   1   14.09    1.89
  -2 -12  -1    0.89    0.92
  -2 -12  -1    0.94    0.85
   2  12   1    0.24    0.81
   2  12   1    0.46    0.63
  -3 -12  -1    3.88    1.31
  -3 -12  -1    3.01    1.08
  -3 -12  -1    0.73    0.86
   3  12   1    1.39    0.76
   3  12   1    2.42    1.28
  -4 -12  -1    7.90    1.82
  -4 -12  -1    5.38    1.41
   4  12   1    6.72    1.31
  -5 -12  -1    0.25    0.81
  -5 -12  -1    0.00    0.86
   5  12   1    0.71    0.65
  -6 -12  -1    3.30    1.18
  -6 -12  -1    3.41    1.39
  -6 -12  -1    3.73    1.15
   5  12  -2    6.55    1.34
  -5 -12   2    4.39    1.42
  -5 -12   2    3.96    1.34
   4  12  -2   -1.35    0.97
   4  12  -2    0.85    0.74
  -4 -12   2   -0.56    0.71
  -4 -12   2    0.61    0.80
   3  12  -2    8.11    2.00
   3  12  -2   11.15    1.61
  -3 -12   2   10.41    2.16
  -3 -12   2    8.46    1.96
   2  12  -2    0.71    0.98
   2  12  -2   -0.15    0.66
  -2 -12   2   -0.10    0.88
  -2 -12   2    0.52    0.48
  -2 -12   2   -0.32    0.90
   1  12  -2   21.19    2.47
   1  12  -2   16.16    3.17
  -1 -12   2   20.22    2.39
  -7 -11   2    3.47    1.22
  -7 -11   2    5.89    1.27
   6  11  -2   16.15    2.66
  -6 -11   2   12.86    2.45
  -6 -11   2   15.06    2.30
   5  11  -2    7.97    1.41
   5  11  -2    9.43    2.01
  -5 -11   2    8.63    1.79
  -5 -11   2    9.26    1.89
   4  11  -2    2.13    0.79
   4  11  -2    3.34    1.31
  -4 -11   2    2.26    1.08
  -4 -11   2    1.87    0.93
   3  11  -2    1.44    0.73
   3  11  -2    0.79    0.91
   3  11  -2    1.96    1.00
  -3 -11   2    0.92    0.85
  -3 -11   2    1.55    0.85
   2  11  -2    0.24    0.58
   2  11  -2    2.12    0.90
   2  11  -2    1.04    0.91
  -2 -11   2    0.31    0.79
  -2 -11   2    1.28    0.52
  -2 -11   2    1.44    0.87
   1  11  -2    6.07    1.66
   1  11  -2    7.21    1.17
   1  11  -2    5.18    1.54
   1  11  -2    5.83    1.60
  -1 -11   2    6.32    1.06
  -1 -11   2    5.63    1.54
  -1 -11   2    5.92    1.49
   0  11  -2   11.31    1.57
   0  11  -2    8.46    2.21
   0  11  -2   11.78    2.23
   0 -11   2   10.35    2.20
   0 -11   2   13.32    1.72
   0 -11   2   13.70    2.20
  -1  11  -2    2.02    1.07
  -1  11  -2    1.34    0.98
  -1  11  -2    0.62    0.49
   1 -11   2    0.56    0.88
   1 -11   2    0.21    0.72
  -8 -10   2   11.08    1.74
  -8 -10   2   10.72    2.14
  -8 -10   2   11.96    2.19
   7  10  -2    1.15    0.86
  -7 -10   2   -0.01    0.75
  -7 -10   2    0.49    0.78
  -7 -10   2    0.89    0.71
   6  10  -2    0.15    0.98
  -6 -10   2    2.89    1.04
  -6 -10   2    1.43    0.83
  -6 -10   2    2.37    0.91
   5  10  -2   67.20    6.98
   5  10  -2   49.08    6.55
   5  10  -2   49.02    5.91
  -5 -10   2   62.08    6.66
  -5 -10   2   52.33    6.83
  -5 -10   2   58.92    6.67
   4  10  -2   17.51    2.42
   4  10  -2   22.69    3.02
   4  10  -2   20.00    2.99
   4  10  -2   27.01    3.17
  -4 -10   2   21.11    2.88
  -4 -10   2   18.20    2.60
  -4 -10   2   20.24    3.04
   3  10  -2    2.18    0.71
   3  10  -2    2.25    0.93
   3  10  -2    1.12    0.89
   3  10  -2    1.25    0.72
   3  10  -2    2.44    1.07
  -3 -10   2    2.57    1.03
  -3 -10   2    1.98    0.94
  -3 -10   2    0.88    0.75
   2  10  -2   86.96   10.16
   2  10  -2   86.04   10.16
   2  10  -2   74.97    9.99
   2  10  -2   89.28    9.96
   2  10  -2   93.42   10.47
   2  10  -2   83.82    9.07
  -2 -10   2   94.79   10.10
  -2 -10   2   76.00   10.34
  -2 -10   2  104.92    9.98
  -2 -10   2   80.53    9.98
  -2 -10   2  104.67   10.00
  -2 -10   2   77.27    8.91
  -2 -10   2   97.95   10.03
   1  10  -2   -0.67    0.62
   1  10  -2    0.37    0.65
   1  10  -2    0.25    0.67
   1  10  -2    0.52    0.52
   1  10  -2   -0.10    0.65
   1  10  -2   -0.82    0.63
   1  10  -2   -0.14    0.65
  -1 -10   2   -0.96    0.51
  -1 -10   2    0.60    0.68
  -1 -10   2   -0.05    0.45
  -1 -10   2    0.05    0.57
  -1 -10   2    0.74    0.70
  -1 -10   2   -0.05    0.70
  -1 -10   2    0.10    0.66
   0  10  -2    4.32    1.24
   0  10  -2    7.87    1.67
   0  10  -2    6.26    1.33
   0  10  -2    6.69    1.48
   0  10  -2    1.91    1.05
   0  10  -2    5.86    0.96
   0 -10   2    4.23    1.33
   0 -10   2    5.73    1.33
   0 -10   2    5.61    1.35
   0 -10   2    3.15    1.20
   0 -10   2    4.51    1.25
   0 -10   2    4.67    1.03
  -1  10  -2    0.22    0.76
  -1  10  -2    1.04    0.84
  -1  10  -2    0.02    0.81
  -1  10  -2   -0.14    0.41
   1 -10   2    0.56    0.65
   1 -10   2   -0.26    0.75
   1 -10   2    1.22    0.69
   1 -10   2    0.04    0.71
  -2  10  -2    5.60    1.54
  -2  10  -2    3.52    1.24
  -2  10  -2    5.00    1.45
   2 -10   2    5.84    1.58
   2 -10   2    5.94    1.24
  -3  10  -2   12.06    2.35
  -3  10  -2   14.91    2.40
  -3  10  -2   11.24    2.20
   3 -10   2   14.67    2.08
   3 -10   2   11.73    2.39
  -9  -9   2    1.39    0.47
  -9  -9   2   -0.23    0.77
  -9  -9   2    2.08    0.90
  -9  -9   2    3.09    1.11
  -8  -9   2    1.24    0.91
  -8  -9   2    0.74    0.78
  -8  -9   2    0.75    0.60
  -8  -9   2    0.18    0.98
  -8  -9   2    1.29    0.83
   7   9  -2   49.84    4.94
  -7  -9   2   42.49    5.03
  -7  -9   2   40.08    5.00
  -7  -9   2   32.12    4.60
  -7  -9   2   36.99    5.05
  -7  -9   2   38.92    4.98
   6   9  -2   -0.58    0.57
   6   9  -2    0.40    0.67
  -6  -9   2   -0.05    0.59
  -6  -9   2    0.81    0.68
  -6  -9   2    0.96    0.75
  -6  -9   2    0.23    0.39
   5   9  -2   13.54    1.68
   5   9  -2   11.63    2.01
   5   9  -2   11.97    2.04
   5   9  -2   14.18    2.05
  -5  -9   2   11.35    1.91
  -5  -9   2   12.66    1.68
  -5  -9   2    9.77    1.97
  -5  -9   2   11.39    1.87
   4   9  -2   33.07    4.16
   4   9  -2   30.02    4.01
   4   9  -2   37.37    3.66
   4   9  -2   34.63    4.25
   4   9  -2   30.18    4.02
  -4  -9   2   33.83    3.89
  -4  -9   2   29.70    4.06
  -4  -9   2   31.45    3.88
  -4  -9   2   32.84    4.25
   3   9  -2    4.72    1.05
   3   9  -2    7.11    1.24
   3   9  -2    4.13    0.87
   3   9  -2    7.66    1.42
   3   9  -2    3.59    1.11
   3   9  -2    3.62    1.07
   3   9  -2    6.60    1.35
  -3  -9   2    3.94    0.98
  -3  -9   2    2.91    0.83
  -3  -9   2    4.96    0.62
  -3  -9   2    3.81    0.93
  -3  -9   2    4.93    1.23
  -3  -9   2    5.89    1.23
   2   9  -2   12.70    2.26
   2   9  -2   19.37    2.43
   2   9  -2   21.42    2.69
   2   9  -2   15.27    2.43
   2   9  -2   16.22    2.49
   2   9  -2   14.91    2.38
   2   9  -2   16.86    2.49
   2   9  -2   18.87    2.09
  -2  -9   2   17.27    2.40
  -2  -9   2   14.48    2.24
  -2  -9   2   15.07    2.25
  -2  -9   2   19.05    1.96
  -2  -9   2   18.82    2.41
  -2  -9   2   15.37    2.29
  -2  -9   2   15.92    2.55
  -2  -9   2   19.05    2.49
   1   9  -2   27.26    3.65
   1   9  -2   24.30    3.65
   1   9  -2   36.22    3.85
   1   9  -2   27.34    3.55
   1   9  -2   32.24    3.61
   1   9  -2   30.29    3.17
   1   9  -2   31.92    3.88
   1   9  -2   31.61    3.67
  -1  -9   2   30.38    3.65
  -1  -9   2   31.45    3.84
  -1  -9   2   28.08    3.55
  -1  -9   2   24.22    3.10
  -1  -9   2   23.17    3.46
  -1  -9   2   28.98    3.59
  -1  -9   2   21.85    3.50
  -1  -9   2   31.14    3.62
   0   9  -2   58.77    7.26
   0   9  -2   74.58    6.98
   0   9  -2   51.29    6.17
   0   9  -2   60.24    6.98
   0   9  -2   47.21    6.90
   0   9  -2   69.23    7.14
   0   9  -2   52.17    6.97
   0   9  -2   68.93    7.00
   0  -9   2   61.07    6.98
   0  -9   2   56.93    6.85
   0  -9   2   59.45    6.96
   0  -9   2   67.01    7.29
   0  -9   2   61.36    6.93
   0  -9   2   51.23    6.82
   0  -9   2   57.82    6.93
   0  -9   2   64.99    6.32
  -1   9  -2    5.04    1.29
  -1   9  -2    3.72    1.27
  -1   9  -2    6.89    0.92
  -1   9  -2    4.17    1.16
  -1   9  -2    6.60    1.45
  -1   9  -2    8.23    1.53
  -1   9  -2    4.88    1.34
   1  -9   2    6.51    1.36
   1  -9   2    5.84    1.13
   1  -9   2    4.96    1.33
   1  -9   2    5.76    1.26
   1  -9   2    4.90    1.32
   1  -9   2    4.39    1.15
   1  -9   2    4.46    1.06
   1  -9   2    4.70    1.26
  -2   9  -2   42.92    5.38
  -2   9  -2   38.41    5.32
  -2   9  -2   43.41    5.34
  -2   9  -2   39.76    5.47
   2  -9   2   49.21    4.89
   2  -9   2   39.32    5.25
   2  -9   2   48.92    5.42
   2  -9   2   49.76    5.28
   2  -9   2   41.88    5.50
   2  -9   2   51.09    5.41
   2  -9   2   37.08    5.21
  -3   9  -2    1.52    0.98
  -3   9  -2    3.20    1.12
  -3   9  -2    0.83    0.98
  -3   9  -2    1.15    0.91
   3  -9   2    3.29    1.20
   3  -9   2    1.73    0.85
   3  -9   2    2.01    0.90
  -4   9  -2    5.26    1.44
  -4   9  -2    4.31    1.41
  -4   9  -2    3.44    1.16
   4  -9   2    5.84    1.29
   4  -9   2    4.80    1.24
 -10  -8   2    1.18    0.84
  -9  -8   2    0.18    0.73
  -9  -8   2   -0.63    0.85
  -9  -8   2    0.74    1.04
  -9  -8   2    1.68    0.87
  -9  -8   2    1.29    0.79
   8   8  -2   20.18    2.61
  -8  -8   2   17.80    2.68
  -8  -8   2   16.03    2.58
  -8  -8   2   17.34    2.74
  -8  -8   2   18.77    2.22
  -8  -8   2   13.39    2.51
  -8  -8   2   17.86    2.81
   7   8  -2    1.66    0.78
   7   8  -2    0.69    0.65
   7   8  -2    0.38    0.63
  -7  -8   2    1.25    0.90
  -7  -8   2    1.58    0.81
  -7  -8   2    1.80    0.82
  -7  -8   2    1.50    0.64
  -7  -8   2    0.10    0.56
  -7  -8   2    0.61    0.71
   6   8  -2   17.90    2.28
   6   8  -2   16.56    2.50
   6   8  -2   17.93    2.62
   6   8  -2   19.16    2.52
  -6  -8   2   17.65    2.63
  -6  -8   2   18.48    2.12
  -6  -8   2   20.10    2.47
  -6  -8   2   17.38    2.58
  -6  -8   2   15.77    2.55
  -6  -8   2   18.71    2.39
   5   8  -2   -0.40    0.52
   5   8  -2    0.07    0.52
   5   8  -2    0.48    0.54
   5   8  -2    1.71    0.54
   5   8  -2    0.39    0.53
   5   8  -2    0.25    0.54
   5   8  -2    0.86    0.64
   5   8  -2    0.74    0.68
  -5  -8   2    1.02    0.72
  -5  -8   2    1.22    0.54
  -5  -8   2    0.43    0.50
  -5  -8   2    0.35    0.51
  -5  -8   2    0.45    0.55
  -5  -8   2    0.50    0.58
   4   8  -2   14.75    2.03
   4   8  -2   15.02    2.06
   4   8  -2    9.43    1.96
   4   8  -2   15.99    2.22
   4   8  -2   12.89    2.12
   4   8  -2   13.56    2.12
   4   8  -2   14.12    2.06
   4   8  -2   14.15    1.76
   4   8  -2   10.62    1.98
   4   8  -2   16.31    2.07
   4   8  -2   14.34    2.15
  -4  -8   2   12.67    1.88
  -4  -8   2   13.44    1.87
  -4  -8   2   18.54    2.29
  -4  -8   2   14.79    2.23
  -4  -8   2   16.43    2.33
  -4  -8   2   15.28    1.89
  -4  -8   2   15.91    2.06
  -4  -8   2   20.00    2.19
  -4  -8   2   16.26    2.01
   3   8  -2   27.15    3.03
   3   8  -2   20.42    3.05
   3   8  -2   25.79    3.05
   3   8  -2   22.67    2.64
   3   8  -2   24.80    3.16
   3   8  -2   27.50    3.06
   3   8  -2   24.78    3.00
   3   8  -2   28.41    3.05
   3   8  -2   21.11    3.10
   3   8  -2   22.19    3.06
  -3  -8   2   27.19    3.28
  -3  -8   2   16.64    2.91
  -3  -8   2   24.09    2.90
  -3  -8   2   23.20    2.45
  -3  -8   2   30.70    3.27
  -3  -8   2   29.14    3.00
  -3  -8   2   23.61    2.89
  -3  -8   2   21.50    2.90
  -3  -8   2   23.12    2.95
  -3  -8   2   20.38    2.42
   2   8  -2    0.15    0.56
   2   8  -2    0.87    0.62
   2   8  -2    1.73    0.70
   2   8  -2    1.09    0.58
   2   8  -2    0.76    0.44
   2   8  -2    0.53    0.51
   2   8  -2    0.94    0.54
   2   8  -2    0.13    0.51
   2   8  -2    0.22    0.57
  -2  -8   2    0.85    0.57
  -2  -8   2    0.90    0.52
  -2  -8   2    0.22    0.65
  -2  -8   2    0.54    0.53
  -2  -8   2    0.73    0.48
  -2  -8   2    1.52    0.70
  -2  -8   2    0.70    0.49
  -2  -8   2    0.94    0.39
  -2  -8   2    0.20    0.38
  -2  -8   2    1.21    0.55
  -2  -8   2    0.41    0.54
   1   8  -2    6.27    1.42
   1   8  -2    8.82    1.44
   1   8  -2    6.03    1.09
   1   8  -2    7.86    1.46
   1   8  -2    6.41    1.46
   1   8  -2    8.86    1.41
   1   8  -2    6.34    1.42
   1   8  -2    9.24    1.51
   1   8  -2    9.32    1.39
  -1  -8   2    8.90    1.40
  -1  -8   2    8.37    1.39
  -1  -8   2    7.80    1.46
  -1  -8   2    8.20    1.36
  -1  -8   2    8.76    1.43
  -1  -8   2    9.40    1.41
  -1  -8   2    8.24    1.53
  -1  -8   2    9.02    1.44
  -1  -8   2    9.24    1.16
  -1  -8   2    6.34    1.30
   0   8  -2   -0.71    0.37
   0   8  -2    0.10    0.44
   0   8  -2   -0.52    0.42
   0   8  -2    0.29    0.56
   0   8  -2   -0.05    0.50
   0   8  -2   -0.10    0.45
   0   8  -2   -0.28    0.33
   0   8  -2    0.32    0.59
   0   8  -2   -0.47    0.48
   0  -8   2   -0.17    0.39
   0  -8   2    0.24    0.41
   0  -8   2   -0.12    0.40
   0  -8   2   -0.41    0.33
   0  -8   2    0.13    0.49
   0  -8   2    0.78    0.57
   0  -8   2    0.22    0.46
   0  -8   2    0.62    0.60
   0  -8   2    0.29    0.51
   0  -8   2   -0.09    0.49
  -1   8  -2    1.80    0.77
  -1   8  -2    3.11    0.88
  -1   8  -2    4.18    0.94
  -1   8  -2    3.41    0.94
  -1   8  -2    3.08    0.81
  -1   8  -2    3.08    0.95
  -1   8  -2    2.94    0.60
  -1   8  -2    3.21    0.94
   1  -8   2    3.17    0.94
   1  -8   2    2.85    0.85
   1  -8   2    1.60    0.66
   1  -8   2    2.30    0.71
   1  -8   2    1.97    0.79
   1  -8   2    3.04    0.92
   1  -8   2    2.83    0.84
   1  -8   2    2.67    0.89
   1  -8   2    3.58    0.94
   1  -8   2    2.57    0.84
  -2   8  -2   27.30    3.30
  -2   8  -2   17.69    3.07
  -2   8  -2   23.27    3.21
  -2   8  -2   29.51    3.30
  -2   8  -2   24.90    3.16
  -2   8  -2   24.77    3.04
   2  -8   2   21.81    3.18
   2  -8   2   21.49    3.05
   2  -8   2   27.21    3.18
   2  -8   2   22.51    3.03
   2  -8   2   20.24    3.12
   2  -8   2   25.40    3.04
   2  -8   2   21.88    3.11
   2  -8   2   23.71    3.10
   2  -8   2   27.94    2.88
  -3   8  -2    0.42    0.55
  -3   8  -2    2.14    0.91
  -3   8  -2    1.15    0.63
  -3   8  -2    1.19    0.80
  -3   8  -2    0.52    0.73
   3  -8   2    0.64    0.74
   3  -8   2    0.85    0.62
   3  -8   2    2.44    0.86
   3  -8   2    0.31    0.52
   3  -8   2    1.32    0.73
  -4   8  -2   21.32    3.02
  -4   8  -2   18.35    2.95
  -4   8  -2   22.58    2.93
  -4   8  -2   22.94    2.92
   4  -8   2   20.64    2.89
   4  -8   2   16.84    2.53
   4  -8   2   21.45    2.78
  -5   8  -2    3.52    1.23
  -5   8  -2    3.88    1.13
  -5   8  -2    6.36    1.43
   5  -8   2    3.49    1.10
   5  -8   2    9.32    1.55
  -6   8  -2    2.44    1.05
  -6   8  -2    2.06    1.01
  -6   8  -2    2.14    0.97
   6  -8   2    1.26    0.97
 -10  -7   2    1.36    0.67
 -10  -7   2    1.30    1.05
 -10  -7   2    1.24    1.06
   9   7  -2    3.00    1.23
   9   7  -2    3.50    0.97
  -9  -7   2    4.14    1.20
  -9  -7   2    3.32    1.16
  -9  -7   2    4.68    1.25
  -9  -7   2    4.61    1.41
  -9  -7   2    6.74    1.43
   8   7  -2   29.60    3.37
   8   7  -2   31.00    3.94
   8   7  -2   26.96    3.61
   8   7  -2   23.49    3.62
   8   7  -2   25.89    3.61
  -8  -7   2   25.85    3.95
  -8  -7   2   30.72    3.41
  -8  -7   2   34.75    3.94
  -8  -7   2   27.94    3.92
  -8  -7   2   35.84    3.98
  -8  -7   2   30.38    3.87
   7   7  -2    1.70    0.76
   7   7  -2    0.68    0.57
   7   7  -2    0.24    0.52
   7   7  -2    1.26    0.57
   7   7  -2    1.32    0.70
  -7  -7   2    0.25    0.58
  -7  -7   2   -0.60    0.68
  -7  -7   2    1.67    0.79
  -7  -7   2    0.71    0.72
  -7  -7   2   -0.07    0.51
  -7  -7   2    0.95    0.68
  -7  -7   2    2.14    0.62
   6   7  -2    8.92    1.62
   6   7  -2   12.21    1.72
   6   7  -2    9.80    1.59
   6   7  -2   11.21    1.52
   6   7  -2   11.12    1.80
   6   7  -2   10.09    1.75
   6   7  -2   12.23    1.74
  -6  -7   2   10.71    1.77
  -6  -7   2    8.06    1.49
  -6  -7   2   14.59    2.02
  -6  -7   2   10.46    1.78
  -6  -7   2   10.65    1.66
  -6  -7   2   13.05    1.88
  -6  -7   2   11.34    1.81
   5   7  -2   20.00    2.68
   5   7  -2   19.38    2.55
   5   7  -2   16.14    2.57
   5   7  -2   19.39    2.26
   5   7  -2   21.72    2.59
   5   7  -2   19.15    2.55
   5   7  -2   18.41    2.72
   5   7  -2   26.74    2.45
   5   7  -2   22.53    2.61
   5   7  -2   21.17    2.62
   5   7  -2   23.14    2.69
   5   7  -2   20.59    2.63
  -5  -7   2   19.71    2.40
  -5  -7   2   17.00    2.45
  -5  -7   2   23.19    2.62
  -5  -7   2   18.72    2.72
  -5  -7   2   16.39    2.49
  -5  -7   2   21.67    2.38
  -5  -7   2   20.21    2.37
  -5  -7   2   16.32    2.68
  -5  -7   2   18.15    2.64
   4   7  -2   83.96    9.90
   4   7  -2   87.77   10.24
   4   7  -2   88.50    9.73
   4   7  -2   84.51    9.69
   4   7  -2   76.67    9.64
   4   7  -2   97.82   10.21
   4   7  -2   84.46    9.82
   4   7  -2   69.62    9.74
   4   7  -2  102.34    9.96
   4   7  -2   95.44    9.72
   4   7  -2   84.30    9.82
   4   7  -2   88.33    9.95
   4   7  -2   88.49    8.99
   4   7  -2  108.28    9.09
   4   7  -2   71.42   10.20
  -4  -7   2   86.45   10.02
  -4  -7   2   76.99    9.77
  -4  -7   2   97.66   10.36
  -4  -7   2  100.93   10.32
  -4  -7   2   84.98    9.62
  -4  -7   2   89.22    9.70
  -4  -7   2   84.53   10.05
  -4  -7   2  105.57   10.28
  -4  -7   2   74.94   10.20
  -4  -7   2   84.13    9.76
  -4  -7   2  105.59    9.98
   3   7  -2   32.95    4.28
   3   7  -2   35.28    4.18
   3   7  -2   32.80    4.20
   3   7  -2   32.95    4.19
   3   7  -2   33.33    4.27
   3   7  -2   38.68    3.82
   3   7  -2   37.07    3.86
   3   7  -2   32.07    4.37
   3   7  -2   37.42    4.22
   3   7  -2   34.44    4.40
   3   7  -2   33.88    4.16
   3   7  -2   32.45    4.23
   3   7  -2   41.57    4.53
   3   7  -2   36.35    4.15
   3   7  -2   39.18    4.23
   3   7  -2   31.37    4.34
   3   7  -2   36.62    4.26
  -3  -7   2   40.93    4.34
  -3  -7   2   35.97    4.08
  -3  -7   2   31.33    4.13
  -3  -7   2   40.26    4.48
  -3  -7   2   30.50    4.08
  -3  -7   2   36.65    4.14
  -3  -7   2   34.61    4.12
  -3  -7   2   33.80    4.41
  -3  -7   2   34.51    4.18
  -3  -7   2   37.18    3.63
  -3  -7   2   33.75    4.39
  -3  -7   2   41.47    4.31
  -3  -7   2   35.68    4.10
  -3  -7   2   38.30    4.17
  -3  -7   2   35.14    4.47
   2   7  -2   74.12    9.24
   2   7  -2   85.43    9.32
   2   7  -2   75.07    9.34
   2   7  -2   84.96    8.59
   2   7  -2   94.72    9.56
   2   7  -2   83.67    8.63
   2   7  -2   76.93    9.46
   2   7  -2   84.82    9.39
   2   7  -2   96.83    9.28
   2   7  -2   86.32    9.42
   2   7  -2   91.25    9.87
   2   7  -2   85.15    9.85
   2   7  -2   86.89    9.42
   2   7  -2   84.83    9.87
   2   7  -2   87.69    9.42
   2   7  -2   78.36    9.73
   2   7  -2   82.14    9.32
  -2  -7   2   89.00    9.85
  -2  -7   2  103.25    9.94
  -2  -7   2   66.69    9.34
  -2  -7   2   95.60    9.89
  -2  -7   2   86.96    9.88
  -2  -7   2   94.42    9.25
  -2  -7   2   86.44    9.73
  -2  -7   2   92.75    9.38
  -2  -7   2   78.07    9.23
  -2  -7   2   78.62    8.51
  -2  -7   2   79.33    9.76
  -2  -7   2   64.50    9.26
  -2  -7   2   76.65    9.19
  -2  -7   2   89.86    9.46
   1   7  -2   30.95    3.28
   1   7  -2   31.68    3.50
   1   7  -2   22.96    3.26
   1   7  -2   31.36    3.31
   1   7  -2   27.16    3.31
   1   7  -2   25.38    3.24
   1   7  -2   30.57    3.43
   1   7  -2   28.46    3.50
   1   7  -2   25.87    3.28
   1   7  -2   28.52    2.95
   1   7  -2   27.94    3.30
   1   7  -2   26.04    3.32
   1   7  -2   29.05    3.51
   1   7  -2   29.06    3.30
   1   7  -2   25.25    3.33
  -1  -7   2   25.09    3.24
  -1  -7   2   27.48    3.25
  -1  -7   2   22.53    3.15
  -1  -7   2   23.08    3.23
  -1  -7   2   26.22    3.47
  -1  -7   2   26.78    2.93
  -1  -7   2   27.63    3.34
  -1  -7   2   25.85    3.29
  -1  -7   2   29.16    3.31
  -1  -7   2   27.38    3.22
  -1  -7   2   27.15    3.28
  -1  -7   2   25.10    3.42
  -1  -7   2   28.46    3.49
  -1  -7   2   24.47    3.47
  -1  -7   2   24.86    3.23
   0   7  -2    2.59    0.87
   0   7  -2    3.16    0.76
   0   7  -2    3.23    0.79
   0   7  -2    3.30    0.84
   0   7  -2    2.61    0.81
   0   7  -2    2.64    0.74
   0   7  -2    3.07    0.80
   0   7  -2    1.86    0.82
   0   7  -2    1.45    0.63
   0   7  -2    2.59    0.82
   0   7  -2    2.25    0.81
   0   7  -2    2.44    0.78
   0   7  -2    3.99    0.64
   0   7  -2    2.44    0.78
   0   7  -2    1.52    0.62
   0   7  -2    2.32    0.80
   0   7  -2    2.62    0.74
   0  -7   2    3.00    0.85
   0  -7   2    2.39    0.74
   0  -7   2    3.64    0.79
   0  -7   2    2.51    0.71
   0  -7   2    3.24    0.79
   0  -7   2    0.73    0.53
   0  -7   2    3.26    0.78
   0  -7   2    2.65    0.70
   0  -7   2    3.82    0.93
   0  -7   2    4.16    0.77
   0  -7   2    4.41    0.87
   0  -7   2    2.83    0.64
   0  -7   2    3.46    0.99
   0  -7   2    2.68    0.76
   0  -7   2    2.92    0.82
  -1   7  -2    7.20    1.30
  -1   7  -2    5.93    1.23
  -1   7  -2    7.28    0.98
  -1   7  -2    6.30    1.28
  -1   7  -2    6.39    1.40
  -1   7  -2    7.64    1.37
  -1   7  -2    5.93    1.29
  -1   7  -2    7.03    1.20
  -1   7  -2    9.36    1.25
  -1   7  -2   10.03    1.33
  -1   7  -2    9.03    1.30
  -1   7  -2    5.76    1.27
  -1   7  -2    6.28    1.32
  -1   7  -2    6.91    1.20
   1  -7   2    7.22    1.16
   1  -7   2    7.72    1.33
   1  -7   2    7.32    1.37
   1  -7   2    8.29    1.36
   1  -7   2    8.53    1.34
   1  -7   2    7.91    1.14
   1  -7   2    7.50    1.28
   1  -7   2    7.46    1.28
   1  -7   2    5.62    1.29
   1  -7   2    6.49    1.24
   1  -7   2    7.61    1.38
   1  -7   2    6.45    1.22
  -2   7  -2    0.30    0.51
  -2   7  -2    0.68    0.55
  -2   7  -2    0.23    0.55
  -2   7  -2    1.88    0.67
  -2   7  -2    0.72    0.50
  -2   7  -2    0.26    0.51
  -2   7  -2    1.36    0.72
  -2   7  -2    0.83    0.56
  -2   7  -2    0.40    0.29
   2  -7   2    1.05    0.49
   2  -7   2    0.52    0.53
   2  -7   2    0.51    0.48
   2  -7   2   -0.35    0.56
   2  -7   2    0.67    0.61
   2  -7   2    0.56    0.53
   2  -7   2    0.72    0.58
   2  -7   2    0.20    0.59
   2  -7   2    0.21    0.46
  -3   7  -2   25.60    4.02
  -3   7  -2   31.03    4.00
  -3   7  -2   40.07    4.30
  -3   7  -2   34.54    4.19
  -3   7  -2   35.76    4.25
  -3   7  -2   29.14    4.23
  -3   7  -2   48.73    4.62
   3  -7   2   36.84    4.10
   3  -7   2   29.27    3.72
   3  -7   2   34.48    4.30
   3  -7   2   37.76    4.12
   3  -7   2   33.85    4.16
   3  -7   2   36.38    4.14
   3  -7   2   32.60    4.11
   3  -7   2   32.05    4.10
  -4   7  -2    1.46    0.72
  -4   7  -2    1.88    0.70
  -4   7  -2    1.41    0.77
  -4   7  -2    1.64    0.80
  -4   7  -2    1.59    0.80
   4  -7   2    1.70    0.74
   4  -7   2    1.51    0.84
   4  -7   2    0.53    0.63
   4  -7   2    1.94    0.69
   4  -7   2    1.11    0.64
  -5   7  -2    9.44    1.78
  -5   7  -2   11.62    1.83
  -5   7  -2   11.19    1.94
  -5   7  -2   12.61    1.59
  -5   7  -2    7.14    1.81
   5  -7   2   11.17    1.82
   5  -7   2   13.21    1.91
  -6   7  -2   -0.65    0.56
  -6   7  -2   -0.03    0.58
  -6   7  -2    0.24    0.57
  -6   7  -2   -0.97    0.75
   6  -7   2   -1.10    0.70
   6  -7   2    0.47    0.62
   7  -7   2    5.33    1.34
  10   6  -2    1.69    0.84
 -10  -6   2    3.06    1.26
 -10  -6   2    2.23    1.16
 -10  -6   2    1.21    0.94
 -10  -6   2    2.04    0.61
   9   6  -2    0.46    0.77
   9   6  -2   -0.22    0.61
   9   6  -2    0.29    0.54
   9   6  -2    1.27    0.74
  -9  -6   2   -0.06    0.46
  -9  -6   2    1.36    0.82
  -9  -6   2   -0.17    0.72
  -9  -6   2   -0.33    0.63
  -9  -6   2    0.27    0.75
  -9  -6   2    0.13    0.66
   8   6  -2   36.99    4.29
   8   6  -2   32.94    3.89
   8   6  -2   38.05    4.55
   8   6  -2   29.37    4.24
   8   6  -2   33.88    4.24
  -8  -6   2   38.96    4.56
  -8  -6   2   34.41    4.46
  -8  -6   2   39.07    4.01
  -8  -6   2   27.80    4.48
  -8  -6   2   37.58    4.63
  -8  -6   2   35.73    4.52
  -8  -6   2   30.97    4.42
  -8  -6   2   38.59    3.99
   7   6  -2   46.51    4.98
   7   6  -2   55.04    5.79
   7   6  -2   54.95    5.44
   7   6  -2   44.41    5.36
   7   6  -2   37.52    5.39
  -7  -6   2   40.96    5.69
  -7  -6   2   39.54    5.58
  -7  -6   2   44.81    5.26
  -7  -6   2   53.87    5.66
  -7  -6   2   52.74    5.72
  -7  -6   2   45.73    5.65
  -7  -6   2   48.73    5.73
   6   6  -2   23.50    2.88
   6   6  -2   21.19    3.00
   6   6  -2   20.12    2.85
   6   6  -2   19.81    2.61
   6   6  -2   19.61    2.84
   6   6  -2   24.29    2.94
   6   6  -2   27.72    2.96
   6   6  -2   25.55    2.90
   6   6  -2   22.16    3.06
  -6  -6   2   23.53    2.79
  -6  -6   2   26.58    3.13
  -6  -6   2   23.95    3.04
  -6  -6   2   24.13    2.71
  -6  -6   2   21.62    3.04
  -6  -6   2   26.39    2.66
  -6  -6   2   22.18    3.02
  -6  -6   2   20.98    3.03
  -6  -6   2   19.69    2.79
  -6  -6   2   26.49    2.84
  -6  -6   2   24.04    3.02
   5   6  -2    0.24    0.55
   5   6  -2    0.27    0.41
   5   6  -2    0.32    0.44
   5   6  -2    0.97    0.51
   5   6  -2    1.17    0.58
   5   6  -2    0.06    0.33
   5   6  -2    1.49    0.58
   5   6  -2    0.05    0.47
   5   6  -2    0.86    0.49
   5   6  -2    0.72    0.52
   5   6  -2    1.32    0.53
   5   6  -2    0.51    0.39
   5   6  -2    0.23    0.48
   5   6  -2    1.13    0.54
   5   6  -2    0.23    0.40
  -5  -6   2    1.09    0.48
  -5  -6   2    1.29    0.41
  -5  -6   2   -0.37    0.36
  -5  -6   2    0.51    0.35
  -5  -6   2   -0.11    0.51
  -5  -6   2    0.71    0.32
  -5  -6   2    0.69    0.34
  -5  -6   2    0.48    0.35
  -5  -6   2    0.13    0.55
  -5  -6   2    1.02    0.34
  -5  -6   2    0.79    0.45
  -5  -6   2    0.30    0.44
  -5  -6   2    0.33    0.43
  -5  -6   2    0.50    0.32
  -5  -6   2    0.31    0.46
  -5  -6   2    0.86    0.47
   4   6  -2  121.67   11.42
   4   6  -2   89.68   11.65
   4   6  -2   95.80   11.36
   4   6  -2  118.70   11.33
   4   6  -2   87.44   11.36
   4   6  -2  108.07   11.16
   4   6  -2   85.19   11.72
   4   6  -2  103.14   11.85
   4   6  -2  105.06   11.18
   4   6  -2   91.23   11.10
   4   6  -2  102.16   11.31
   4   6  -2   96.35   10.37
   4   6  -2  103.36   11.34
   4   6  -2  120.00   11.19
   4   6  -2   96.34   11.23
   4   6  -2  102.73   10.36
   4   6  -2  119.23   11.86
  -4  -6   2  113.38   11.83
  -4  -6   2   99.33   11.23
  -4  -6   2   95.63   11.69
  -4  -6   2  116.20   11.25
  -4  -6   2  100.72   11.85
  -4  -6   2  103.20   11.17
  -4  -6   2   92.86   11.33
  -4  -6   2  105.28   11.05
  -4  -6   2  100.31   11.13
  -4  -6   2  111.74   11.30
  -4  -6   2   95.41   11.78
  -4  -6   2   92.44   11.35
  -4  -6   2   97.63   11.57
   3   6  -2    1.01    0.47
   3   6  -2    0.62    0.44
   3   6  -2    1.18    0.51
   3   6  -2   -0.11    0.38
   3   6  -2    1.24    0.53
   3   6  -2   -0.02    0.32
   3   6  -2    0.48    0.41
   3   6  -2    0.15    0.39
   3   6  -2    0.78    0.47
   3   6  -2    0.64    0.47
   3   6  -2    1.04    0.45
   3   6  -2    1.17    0.55
[truncated: 7,046,851 more chars]
