# Supplementary material for: From an unusual organotin(IV) coordination compound to the first ionic organic–inorganic mixed-valent tin(IV)–tin(II) compound
Source: Acta Crystallogr E Crystallogr Commun. 2026 Jun 26;82(Pt 7):888–92. doi: 10.1107/S2056989026006596 (PMC13330802; doi:10.1107/S2056989026006596)
Supplement: Supplementary file 2 [file e-82-00888-1sup2.hkl]

data_1
#SW038_0m                                                                   
_shelx_title ' SW038_0m in P-1'                                                 
_shelx_refln_list_code          4                                               
_shelx_F_calc_maximum      313.80                                               
_exptl_crystal_F_000       768.00                                               
_reflns_d_resolution_high  0.7570                                               
                                                                                
loop_                                                                           
 _space_group_symop_operation_xyz                                               
 'x, y, z'                                                                      
 '-x, -y, -z'                                                                   
                                                                                
_cell_length_a     8.5224                                                       
_cell_length_b     9.2972                                                       
_cell_length_c    16.9400                                                       
_cell_angle_alpha  81.649                                                       
_cell_angle_beta   75.958                                                       
_cell_angle_gamma  71.025                                                       
                                                                                
_shelx_F_squared_multiplier     1.000                                           
                                                                                
loop_                                                                           
 _refln_index_h                                                                 
 _refln_index_k                                                                 
 _refln_index_l                                                                 
 _refln_F_squared_calc                                                          
 _refln_F_squared_meas                                                          
 _refln_F_squared_sigma                                                         
 _refln_observed_status                                                         
   2   0   0       5233.16       5979.89       113.17 o                         
   3   0   0      27780.33      26755.94       519.83 o                         
   4   0   0        421.62        416.94        10.99 o                         
   5   0   0      15115.20      15017.58       335.66 o                         
   6   0   0       9529.24       9296.96       196.52 o                         
   7   0   0       3644.37       3717.92        97.24 o                         
   8   0   0        796.27        828.62        34.56 o                         
   9   0   0       5838.46       6132.87       181.12 o                         
  10   0   0        174.07        186.75        36.15 o                         
 -10   1   0        116.13        139.01        32.89 o                         
  -9   1   0         94.89         66.05        18.25 o                         
  -8   1   0          1.42         -2.38        12.71 o                         
  -7   1   0        257.61        318.01        17.01 o                         
  -6   1   0       7971.99       7628.87       166.44 o                         
  -5   1   0       5580.76       5406.65       105.24 o                         
  -4   1   0          4.49          9.47         4.06 o                         
  -3   1   0       2250.03       2482.91        41.92 o                         
  -2   1   0      30121.68      29371.32       539.84 o                         
  -1   1   0       1292.13       1193.81        22.49 o                         
   1   1   0       8221.18       7409.11       220.86 o                         
   2   1   0       9955.62      11466.21       239.61 o                         
   3   1   0      18812.41      19100.01       360.83 o                         
   4   1   0      43328.39      43727.58       880.15 o                         
   5   1   0       2268.23       2467.08        51.37 o                         
   6   1   0       1244.78       1319.07        41.03 o                         
   7   1   0       5105.54       4955.29       118.77 o                         
   8   1   0        100.71        116.33        14.34 o                         
   9   1   0       6392.45       6166.71       182.80 o                         
  10   1   0        330.78        389.20        41.83 o                         
  -9   2   0        472.83        477.55        42.76 o                         
  -8   2   0       1557.26       1559.87        58.32 o                         
  -7   2   0         70.17         68.85        12.14 o                         
  -6   2   0       1592.59       1633.30        38.28 o                         
  -5   2   0         27.95         64.96         6.91 o                         
  -4   2   0       8355.15       8428.34       152.36 o                         
  -3   2   0      15373.11      15322.79       261.92 o                         
  -2   2   0      23785.07      24502.53       433.12 o                         
  -1   2   0        955.83       1179.10        23.58 o                         
   0   2   0          3.36         35.70         2.98 o                         
   1   2   0       2871.50       3127.08        62.06 o                         
   2   2   0       9534.64      10143.03       190.80 o                         
   3   2   0      10258.12       9954.05       191.14 o                         
   4   2   0        274.44        328.57        11.71 o                         
   5   2   0        491.37        577.88        17.95 o                         
   6   2   0         40.07         53.20         7.12 o                         
   7   2   0       5755.90       5699.44       136.23 o                         
   8   2   0       1123.62       1281.21        42.46 o                         
   9   2   0          8.52         23.71        16.03 o                         
  10   2   0        347.65        321.09        33.58 o                         
  -9   3   0        574.71        571.89        61.60 o                         
  -8   3   0        300.68        371.90        27.71 o                         
  -7   3   0       2565.95       2669.16        81.67 o                         
  -6   3   0       8572.14       8812.92       209.09 o                         
  -5   3   0        173.63        236.97        11.52 o                         
  -4   3   0       4169.72       4061.45        74.37 o                         
  -3   3   0       3686.49       3589.85        62.91 o                         
  -2   3   0       4671.78       4426.77        74.45 o                         
  -1   3   0        995.73       1075.78        19.04 o                         
   0   3   0      49832.44      53782.47      1045.76 o                         
   1   3   0      44309.54      47498.93       911.48 o                         
   2   3   0        330.96        474.57        11.24 o                         
   3   3   0      10458.81      10794.18       200.32 o                         
   4   3   0       4942.44       5115.22       101.63 o                         
   5   3   0        600.30        516.83        14.97 o                         
   6   3   0        902.36        914.42        26.25 o                         
   7   3   0       4946.35       5199.17       127.41 o                         
   8   3   0        843.50        791.88        32.78 o                         
   9   3   0        903.39        871.91        41.05 o                         
  10   3   0       1416.45       1398.35        75.50 o                         
  -8   4   0        475.76        493.49        64.85 o                         
  -7   4   0        486.82        439.20        30.17 o                         
  -6   4   0       1675.77       1591.26        53.82 o                         
  -5   4   0        533.84        505.60        19.42 o                         
  -4   4   0       1363.42       1449.22        35.38 o                         
  -3   4   0        424.52        470.11        13.98 o                         
  -2   4   0      19703.84      18874.85       344.13 o                         
  -1   4   0       1859.99       1959.76        34.53 o                         
   0   4   0         28.03         16.64         4.28 o                         
   1   4   0       9631.59      10095.38       178.86 o                         
   2   4   0       4287.72       4516.53        83.52 o                         
   3   4   0      18756.77      19430.65       364.79 o                         
   4   4   0       9767.30      10483.25       208.65 o                         
   5   4   0      10866.92      11180.63       238.70 o                         
   6   4   0       2967.08       2967.07        67.86 o                         
   7   4   0       3485.23       3546.36        97.45 o                         
   8   4   0        126.43        113.23        14.26 o                         
   9   4   0       2019.17       1728.73        71.67 o                         
  10   4   0        137.65        142.17        27.89 o                         
  -8   5   0       2711.15       2769.95       166.96 o                         
  -7   5   0         33.03          2.33        22.42 o                         
  -6   5   0        238.15        266.26        26.91 o                         
  -5   5   0         38.46         22.79        13.32 o                         
  -4   5   0          6.42         -1.49         8.02 o                         
  -3   5   0      16922.19      16155.74       301.79 o                         
  -2   5   0       1918.76       2027.19        38.05 o                         
  -1   5   0        271.90        357.48        11.26 o                         
   0   5   0        240.15        225.34         8.41 o                         
   1   5   0       3845.93       3929.96        68.71 o                         
   2   5   0      13526.94      13833.62       242.24 o                         
   3   5   0        440.84        504.56        14.06 o                         
   4   5   0         17.86         12.48         4.80 o                         
   5   5   0         27.97         41.17         5.98 o                         
   6   5   0       3500.44       3671.03        89.22 o                         
   7   5   0       6879.69       6234.17       193.70 o                         
   8   5   0         62.76         82.57        13.89 o                         
   9   5   0        321.70        334.29        23.51 o                         
  10   5   0       1947.26       1898.94        96.18 o                         
  -7   6   0        256.37        306.36        54.62 o                         
  -6   6   0       2004.48       2157.26       123.77 o                         
  -5   6   0       7355.41       7214.48       250.07 o                         
  -4   6   0       3388.76       3381.11       105.31 o                         
  -3   6   0       1006.05        918.65        28.36 o                         
  -2   6   0       6353.36       6085.75       113.09 o                         
  -1   6   0        835.16        959.35        23.52 o                         
   0   6   0       1433.75       1449.69        30.41 o                         
   1   6   0      36380.49      34679.83       665.29 o                         
   2   6   0       1020.06       1085.85        23.15 o                         
   3   6   0        463.11        549.53        16.47 o                         
   4   6   0      12268.78      12866.10       261.31 o                         
   5   6   0        395.41        396.44        14.16 o                         
   6   6   0       8935.52       8769.26       206.98 o                         
   7   6   0       1747.57       1949.80        63.72 o                         
   8   6   0        769.16        733.94        38.08 o                         
   9   6   0        885.00        948.97        43.38 o                         
  10   6   0       3002.28       3141.07       153.23 o                         
  -6   7   0        346.67        381.62        52.96 o                         
  -5   7   0        406.07        386.75        41.11 o                         
  -4   7   0       2590.05       2668.92       130.89 o                         
  -3   7   0       1283.66       1386.23        53.19 o                         
  -2   7   0       1157.41       1101.50        36.25 o                         
  -1   7   0      16270.85      15302.32       301.99 o                         
   0   7   0       1583.90       1671.62        37.08 o                         
   1   7   0        342.27        333.53        13.55 o                         
   2   7   0       3501.88       3167.82        60.88 o                         
   3   7   0       3212.62       3210.91        66.86 o                         
   4   7   0       8600.37       8377.23       171.31 o                         
   5   7   0      12127.97      12061.45       260.92 o                         
   6   7   0       3552.48       3852.66       120.72 o                         
   7   7   0        297.62        332.71        23.38 o                         
   8   7   0       3665.30       3673.52       127.25 o                         
   9   7   0         90.00         73.95        18.55 o                         
  10   7   0       1772.02       1760.74       101.46 o                         
  -5   8   0          6.82         41.63        28.75 o                         
  -4   8   0        131.01         33.75        25.31 o                         
  -3   8   0        110.95        106.05        19.89 o                         
  -2   8   0       1216.19       1342.08        49.64 o                         
  -1   8   0       1360.38       1294.26        46.10 o                         
   0   8   0        215.85        198.58        15.02 o                         
   1   8   0       2583.69       2606.66        67.41 o                         
   2   8   0         74.76         66.63        10.33 o                         
   3   8   0       8340.37       7897.32       168.75 o                         
   4   8   0        183.49        169.77        13.35 o                         
   5   8   0          0.01         15.69        11.11 o                         
   6   8   0        136.51        174.61        21.23 o                         
   7   8   0          4.33         -9.20        15.04 o                         
   8   8   0       5691.92       5492.46       193.74 o                         
   9   8   0        247.64        239.73        35.77 o                         
  10   8   0        869.65        811.39        81.24 o                         
  -4   9   0         50.76        125.87        46.32 o                         
  -3   9   0       2474.61       2658.98       157.38 o                         
  -2   9   0       1036.33       1048.07        53.12 o                         
  -1   9   0        656.50        672.95        34.02 o                         
   0   9   0        691.82        754.34        37.11 o                         
   1   9   0       2357.12       2345.98        78.07 o                         
   2   9   0       7741.93       7732.00       215.57 o                         
   3   9   0         84.61         58.58        16.83 o                         
   4   9   0       3000.44       3098.08       127.74 o                         
   5   9   0        457.03        412.83        33.69 o                         
   6   9   0          4.34          2.57        23.00 o                         
   7   9   0        139.46        159.40        28.05 o                         
   8   9   0        687.31        690.30        53.86 o                         
   9   9   0        136.64        196.75        49.08 o                         
  -3  10   0       1846.61       1988.50       132.57 o                         
  -2  10   0        322.90        321.78        45.80 o                         
  -1  10   0       6606.12       6841.15       247.34 o                         
   0  10   0       1522.38       1639.37        69.33 o                         
   1  10   0        289.56        201.30        25.08 o                         
   2  10   0       1448.92       1309.38        55.57 o                         
   3  10   0        466.84        317.96        33.25 o                         
   4  10   0       5271.70       5847.28       257.47 o                         
   5  10   0         36.84         39.39        25.98 o                         
   6  10   0       5417.14       5120.30       282.03 o                         
   7  10   0       2326.87       2578.48       243.50 o                         
   8  10   0       1466.21       1429.02       130.34 o                         
  -1  11   0          3.46         32.49        30.48 o                         
   0  11   0         11.31         30.83        27.40 o                         
   1  11   0        398.42        386.28        42.66 o                         
   2  11   0       1824.98       1824.01        90.91 o                         
   3  11   0       1494.88       1446.10       102.69 o                         
   4  11   0        786.52        722.51        68.87 o                         
   5  11   0         71.49        121.70        40.83 o                         
   6  11   0        232.16        278.92        51.85 o                         
   7  11   0          0.27         64.88        61.58 o                         
   2  12   0       1965.53       2096.70       151.89 o                         
   3  12   0        588.29        383.21        55.80 o                         
   4  12   0          5.42         -7.29        40.87 o                         
  -4 -12   1       1136.10        989.07       108.51 o                         
  -3 -12   1         10.03         -9.27        39.88 o                         
  -7 -11   1        606.75        715.21       108.21 o                         
  -6 -11   1        730.79        572.64        72.23 o                         
  -5 -11   1       2732.16       2954.13       191.25 o                         
  -4 -11   1        355.40        307.38        52.86 o                         
  -3 -11   1        648.90        674.83        75.50 o                         
  -2 -11   1         29.39         23.39        27.22 o                         
  -1 -11   1         19.75         36.06        27.12 o                         
   0 -11   1        583.77        490.06        47.85 o                         
   1 -11   1         53.73         63.34        33.88 o                         
  -8 -10   1       4721.94       4779.02       335.81 o                         
  -7 -10   1       1657.89       1667.24       124.84 o                         
  -6 -10   1         16.01         48.92        26.57 o                         
  -5 -10   1       1053.39       1026.90        70.72 o                         
  -4 -10   1       1452.81       1501.54        85.80 o                         
  -3 -10   1       8572.91       7840.52       317.58 o                         
  -2 -10   1         74.92         62.80        20.67 o                         
  -1 -10   1       6084.89       5767.09       182.39 o                         
   0 -10   1       3069.17       3224.69       126.44 o                         
   1 -10   1       1115.02       1144.02        64.91 o                         
   2 -10   1        173.70        155.06        37.67 o                         
   3 -10   1        517.80        652.98        73.36 o                         
  -9  -9   1        282.55        220.26        51.57 o                         
  -8  -9   1        668.66        657.43        57.32 o                         
  -7  -9   1        292.94        369.71        44.36 o                         
  -6  -9   1        761.20        839.08        54.88 o                         
  -5  -9   1       7490.72       7571.91       300.89 o                         
  -4  -9   1       1645.91       1776.14        85.46 o                         
  -3  -9   1       1321.68       1351.90        56.21 o                         
  -2  -9   1       1630.75       1653.94        56.73 o                         
  -1  -9   1         57.93         84.40        15.65 o                         
   0  -9   1          2.72          4.70        13.91 o                         
   1  -9   1       8706.02       8769.61       251.94 o                         
   2  -9   1       1501.07       1441.13        61.67 o                         
   3  -9   1       1283.28       1216.90        99.35 o                         
   4  -9   1       4057.76       4544.65       276.04 o                         
  -9  -8   1          1.56         31.38        30.61 o                         
  -8  -8   1        337.81        387.95        33.70 o                         
  -7  -8   1          0.91          8.16        16.38 o                         
  -6  -8   1       2208.07       2248.76        90.95 o                         
  -5  -8   1       8250.82       7623.48       218.06 o                         
  -4  -8   1        531.36        495.90        22.17 o                         
  -3  -8   1         32.70         28.68        10.24 o                         
  -2  -8   1       1687.94       1715.73        47.45 o                         
  -1  -8   1       6107.30       5670.02       144.36 o                         
   0  -8   1       1286.19       1205.58        37.89 o                         
   1  -8   1        175.44        172.39        16.44 o                         
   2  -8   1        193.56        184.35        17.93 o                         
   3  -8   1        372.05        309.28        27.74 o                         
   4  -8   1       2443.25       2303.06       111.71 o                         
   5  -8   1        423.92        511.63        62.02 o                         
 -10  -7   1       1059.02       1234.21        92.73 o                         
  -9  -7   1        675.68        597.49        44.27 o                         
  -8  -7   1          8.29         23.36        13.91 o                         
  -7  -7   1       9490.71      10250.03       331.15 o                         
  -6  -7   1        146.06        127.91        17.04 o                         
  -5  -7   1          4.55         10.40         8.92 o                         
  -4  -7   1       3089.87       3131.02        71.13 o                         
  -3  -7   1       2095.80       2035.37        43.79 o                         
  -2  -7   1      10961.02      11313.09       214.69 o                         
  -1  -7   1       6979.23       7064.26       148.30 o                         
   0  -7   1      10730.81      10565.12       212.18 o                         
   1  -7   1       1632.51       1491.95        38.20 o                         
   2  -7   1       4669.99       4361.56       111.42 o                         
   3  -7   1         48.94         38.87        14.23 o                         
   4  -7   1       1121.66       1090.38        60.06 o                         
   5  -7   1        132.18        121.19        38.01 o                         
   6  -7   1        204.77        178.44        44.05 o                         
 -10  -6   1        170.14        176.74        26.54 o                         
  -9  -6   1        911.08        911.05        41.83 o                         
  -8  -6   1        255.87        205.51        23.16 o                         
  -7  -6   1        318.21        355.47        21.99 o                         
  -6  -6   1        840.22        924.30        30.43 o                         
  -5  -6   1       9056.85       9342.94       186.16 o                         
  -4  -6   1       3187.75       3620.24        72.10 o                         
  -3  -6   1      18582.28      19083.39       392.26 o                         
  -2  -6   1       5762.68       5472.21        98.00 o                         
  -1  -6   1        206.68        246.48        10.25 o                         
   0  -6   1        219.66        194.78         9.30 o                         
   1  -6   1        814.49        754.88        20.48 o                         
   2  -6   1      12817.73      12747.71       241.88 o                         
   3  -6   1        197.99        192.80        14.39 o                         
   4  -6   1       5701.80       5727.18       165.82 o                         
   5  -6   1       2646.29       2719.33       108.30 o                         
   6  -6   1        446.35        464.46        44.60 o                         
   7  -6   1          1.13          5.45        33.12 o                         
 -10  -5   1          8.32        -24.43        23.35 o                         
  -9  -5   1        536.18        476.02        29.83 o                         
  -8  -5   1        158.48        221.34        21.04 o                         
  -7  -5   1       1014.01        978.37        36.16 o                         
  -6  -5   1       3061.72       2956.15        72.54 o                         
  -5  -5   1         67.28         75.36         7.31 o                         
  -4  -5   1       2253.33       2528.41        49.39 o                         
  -3  -5   1         15.11         -0.35         4.64 o                         
  -2  -5   1       6382.32       7051.32       125.15 o                         
  -1  -5   1       4074.70       4137.90        74.69 o                         
   0  -5   1       7106.54       7543.37       142.89 o                         
   1  -5   1       4544.97       4790.93        85.45 o                         
   2  -5   1       6540.15       6404.97       112.40 o                         
   3  -5   1        134.25        167.94        12.28 o                         
   4  -5   1        230.26        238.94        13.27 o                         
   5  -5   1        168.77        161.66        17.60 o                         
   6  -5   1       3312.12       3363.47       120.00 o                         
   7  -5   1       1394.52       1502.46        77.09 o                         
   8  -5   1        760.63        891.26        74.86 o                         
 -10  -4   1       1142.44       1321.02        69.56 o                         
  -9  -4   1        438.92        407.41        25.73 o                         
  -8  -4   1       3732.34       3857.80       116.73 o                         
  -7  -4   1      10347.74      10760.86       286.97 o                         
  -6  -4   1       5403.55       5549.37       122.89 o                         
  -5  -4   1        248.35        272.95        10.89 o                         
  -4  -4   1      13598.63      13931.22       251.22 o                         
  -3  -4   1          6.15         17.06         4.35 o                         
  -2  -4   1      22584.19      21666.39       398.46 o                         
  -1  -4   1        348.63        372.26        10.06 o                         
   0  -4   1      14860.73      14764.12       299.85 o                         
   1  -4   1      24497.35      24308.52       426.82 o                         
   2  -4   1       4860.94       5017.72        88.95 o                         
   3  -4   1          0.40         10.72         4.94 o                         
   4  -4   1        179.02        185.14         9.90 o                         
   5  -4   1        407.82        386.70        15.94 o                         
   6  -4   1        712.87        749.28        33.77 o                         
   7  -4   1       2033.46       2025.23        72.96 o                         
   8  -4   1        157.23        148.40        26.59 o                         
 -10  -3   1        805.53        711.49        51.33 o                         
  -9  -3   1       6482.95       6493.68       198.06 o                         
  -8  -3   1        411.67        403.20        22.84 o                         
  -7  -3   1       2158.67       2197.46        60.62 o                         
  -6  -3   1        638.55        562.00        18.72 o                         
  -5  -3   1        763.68        826.60        21.39 o                         
  -4  -3   1      44696.16      47079.59       897.02 o                         
  -3  -3   1      10015.82      10223.95       198.47 o                         
  -2  -3   1      27855.98      28118.06       581.18 o                         
  -1  -3   1      29125.42      30385.32       611.81 o                         
   0  -3   1       2521.39       2331.36        47.08 o                         
   1  -3   1       3487.73       3620.29        60.17 o                         
   2  -3   1      24863.41      23991.34       447.52 o                         
   3  -3   1       4517.36       4585.97        79.39 o                         
   4  -3   1         62.73         53.64         6.15 o                         
   5  -3   1      20800.32      20658.62       421.74 o                         
   6  -3   1        318.34        325.02        17.34 o                         
   7  -3   1          1.58         -0.23        11.51 o                         
   8  -3   1        352.84        457.97        36.43 o                         
   9  -3   1         90.22         91.33        28.99 o                         
 -10  -2   1       1895.07       1817.32        93.44 o                         
  -9  -2   1       2442.91       2306.63        85.85 o                         
  -8  -2   1         17.16         17.29        11.13 o                         
  -7  -2   1        133.58         88.05        10.91 o                         
  -6  -2   1       5198.84       4985.19       106.60 o                         
  -5  -2   1      16973.92      16277.77       322.84 o                         
  -4  -2   1       1487.31       1450.99        29.59 o                         
  -3  -2   1       5294.62       5046.59        92.28 o                         
  -2  -2   1       2843.27       2823.25        51.21 o                         
  -1  -2   1      14028.58      14443.51       278.48 o                         
   0  -2   1      46676.10      46282.75       926.50 o                         
   1  -2   1       8800.16       8024.14       144.83 o                         
   2  -2   1       2597.91       2849.84        49.34 o                         
   3  -2   1      14900.63      14889.35       247.80 o                         
   4  -2   1       1495.27       1534.77        29.19 o                         
   5  -2   1       6388.52       6692.30       129.29 o                         
   6  -2   1       4164.42       3944.15        87.87 o                         
   7  -2   1       1912.44       1815.18        53.39 o                         
   8  -2   1       2082.76       2121.98        70.57 o                         
   9  -2   1       3563.84       3804.76       156.64 o                         
 -10  -1   1         20.55         85.59        31.06 o                         
  -9  -1   1        987.32       1041.19        42.18 o                         
  -8  -1   1        284.65        342.34        20.59 o                         
  -7  -1   1        162.87        190.42        14.47 o                         
  -6  -1   1      17757.90      17422.16       353.80 o                         
  -5  -1   1         79.96         76.58         5.85 o                         
  -4  -1   1       1410.96       1830.02        35.07 o                         
  -3  -1   1      11970.79      10987.81       196.19 o                         
  -2  -1   1       1032.30       1190.55        21.60 o                         
  -1  -1   1      11781.21      11457.17       274.38 o                         
   1  -1   1       1370.33       1795.78        34.84 o                         
   2  -1   1       7481.11       6837.77       112.38 o                         
   3  -1   1      15281.46      14741.47       272.85 o                         
   4  -1   1       4331.83       4263.85        79.28 o                         
   5  -1   1       2048.38       2045.58        42.81 o                         
   6  -1   1         21.59         16.94         7.03 o                         
   7  -1   1       1543.11       1544.01        44.60 o                         
   8  -1   1       1793.78       1717.39        58.36 o                         
   9  -1   1       1776.30       1794.90        63.85 o                         
  10  -1   1         20.85         25.10        29.85 o                         
 -10   0   1        825.15        848.41        58.59 o                         
  -9   0   1        718.95        778.87        40.62 o                         
  -8   0   1       4188.67       4347.68       127.43 o                         
  -7   0   1        104.00         95.38        12.12 o                         
  -6   0   1        310.15        309.14        12.86 o                         
  -5   0   1       2480.92       2447.95        52.29 o                         
  -4   0   1      14187.63      13987.42       252.41 o                         
  -3   0   1      14725.05      14519.76       264.33 o                         
  -2   0   1      54631.93      57487.25      1058.68 o                         
  -1   0   1      24210.96      24618.54       640.14 o                         
   2   0   1       2943.56       2825.08        56.33 o                         
   3   0   1      46894.60      48413.21       911.18 o                         
   4   0   1       1283.60       1484.71        30.15 o                         
   5   0   1      11445.84      11565.81       247.79 o                         
   6   0   1       9237.98       9184.23       215.21 o                         
   7   0   1       3173.77       3229.47        80.17 o                         
   8   0   1          0.63         10.77        10.18 o                         
   9   0   1        477.36        504.67        31.24 o                         
  10   0   1          0.43         39.18        27.83 o                         
 -10   1   1        472.86        467.76        90.10 o                         
  -9   1   1          1.30        -20.89        19.92 o                         
  -8   1   1        946.80        970.52        44.58 o                         
  -7   1   1        491.09        491.07        21.88 o                         
  -6   1   1       3995.23       3875.36        83.51 o                         
  -5   1   1        975.55       1061.84        24.19 o                         
  -4   1   1       1269.74       1250.37        22.82 o                         
  -3   1   1        485.51        462.90        11.86 o                         
  -2   1   1        195.75        309.53         7.58 o                         
  -1   1   1       2265.16       2370.52        43.68 o                         
   1   1   1      28839.83      26551.33      1019.23 o                         
   2   1   1       6102.43       6488.76       169.00 o                         
   3   1   1      22318.22      20618.23       527.46 o                         
   4   1   1       5986.01       6233.36       141.81 o                         
   5   1   1       1033.33       1110.21        30.43 o                         
   6   1   1        684.22        874.49        28.53 o                         
   7   1   1       5870.33       5985.94       143.98 o                         
   8   1   1       5671.99       5335.94       163.90 o                         
   9   1   1        323.16        369.98        25.54 o                         
  10   1   1       2182.64       2146.16       102.46 o                         
  -9   2   1        410.39        479.74        49.52 o                         
  -8   2   1          8.74          4.84        13.38 o                         
  -7   2   1       4017.77       4003.04       130.21 o                         
  -6   2   1       5250.51       5455.81       114.84 o                         
  -5   2   1       3759.96       3829.74        72.30 o                         
  -4   2   1        141.89         75.54         5.94 o                         
  -3   2   1      11175.35      10983.99       196.74 o                         
  -2   2   1       5211.91       5175.94        87.62 o                         
  -1   2   1      12748.77      12325.03       204.83 o                         
   0   2   1      10347.17      10846.98       191.74 o                         
   1   2   1         73.55         38.43         2.69 o                         
   2   2   1      48925.59      50347.04       943.65 o                         
   3   2   1      26327.02      27144.29       564.78 o                         
   4   2   1         80.52        210.98         7.38 o                         
   5   2   1        892.60       1090.53        27.17 o                         
   6   2   1       1485.36       1368.15        34.33 o                         
   7   2   1       4887.29       4782.02       114.11 o                         
   8   2   1        472.76        373.69        20.65 o                         
   9   2   1        102.32         68.58        16.66 o                         
  10   2   1        493.72        428.52        34.81 o                         
  -9   3   1        977.84       1144.85       124.24 o                         
  -8   3   1       4586.14       4588.39       163.98 o                         
  -7   3   1        401.48        406.10        30.26 o                         
  -6   3   1        662.26        690.80        26.74 o                         
  -5   3   1       1852.80       2064.81        43.38 o                         
  -4   3   1         42.89         51.24         6.21 o                         
  -3   3   1      41977.19      40804.34       819.45 o                         
  -2   3   1       2501.44       2534.68        42.20 o                         
  -1   3   1      17158.06      16729.77       295.44 o                         
   0   3   1      19712.03      17575.95       322.26 o                         
   1   3   1      16004.06      16437.97       340.51 o                         
   2   3   1       1454.01       1282.73        26.85 o                         
   3   3   1       8617.03       7998.10       162.21 o                         
   4   3   1       7370.04       7970.01       159.05 o                         
   5   3   1       3054.93       3019.64        66.44 o                         
   6   3   1      20055.73      20584.38       487.61 o                         
   7   3   1        823.37        947.50        29.68 o                         
   8   3   1         12.06         24.20        12.35 o                         
   9   3   1        519.30        467.82        27.42 o                         
  10   3   1       1198.76       1138.03        67.92 o                         
  11   3   1        604.69        564.32       138.58 o                         
  -8   4   1       1485.54       1594.43        94.62 o                         
  -7   4   1         60.05         34.13        17.89 o                         
  -6   4   1         64.21         58.00        14.97 o                         
  -5   4   1       8159.88       8227.59       179.33 o                         
  -4   4   1       5921.53       6203.73       118.79 o                         
  -3   4   1       1235.28       1317.88        28.53 o                         
  -2   4   1       3015.29       2625.59        45.21 o                         
  -1   4   1       3886.65       4237.70        73.29 o                         
   0   4   1       2429.97       2453.45        43.44 o                         
   1   4   1      63337.59      60353.70      1090.34 o                         
   2   4   1       1442.48       1790.37        42.74 o                         
   3   4   1       1567.16       1824.19        36.94 o                         
   4   4   1      42930.06      42434.22       894.26 o                         
   5   4   1        844.59        829.66        21.27 o                         
   6   4   1       3662.75       3695.60        93.63 o                         
   7   4   1       4286.24       4479.08       112.92 o                         
   8   4   1       1587.23       1624.79        58.26 o                         
   9   4   1       2273.17       2101.40        79.28 o                         
  10   4   1       4419.52       5025.08       213.83 o                         
  11   4   1          1.51        -16.98        36.46 o                         
  -8   5   1        124.40         99.12        37.65 o                         
  -7   5   1        148.07        103.50        28.79 o                         
  -6   5   1        200.33        266.29        28.09 o                         
  -5   5   1       7801.10       7707.49       221.38 o                         
  -4   5   1         15.20         20.46         8.87 o                         
  -3   5   1       2467.90       2703.92        54.78 o                         
  -2   5   1       2757.78       2740.47        50.44 o                         
  -1   5   1       6365.78       6399.28       107.06 o                         
   0   5   1       5361.45       5486.48        96.10 o                         
   1   5   1          1.69          8.67         4.05 o                         
   2   5   1         74.22        149.14         6.61 o                         
   3   5   1        719.74        682.00        16.38 o                         
   4   5   1       9509.78       9993.62       181.54 o                         
   5   5   1       6644.32       6544.06       139.16 o                         
   6   5   1       1427.21       1463.08        39.61 o                         
   7   5   1       1668.86       1620.61        52.16 o                         
   8   5   1       4023.19       4040.96       126.11 o                         
   9   5   1        736.05        653.73        36.88 o                         
  10   5   1       1377.54       1362.72        80.51 o                         
  -7   6   1       2280.96       2222.90       175.34 o                         
  -6   6   1        100.99         88.62        31.20 o                         
  -5   6   1        121.35        142.90        24.08 o                         
  -4   6   1       1195.16       1200.04        46.72 o                         
  -3   6   1       6459.10       6650.19       160.43 o                         
  -2   6   1       7562.76       7731.91       153.87 o                         
  -1   6   1       6844.13       6741.05       125.63 o                         
   0   6   1      13072.34      12611.52       222.73 o                         
   1   6   1       3372.25       3335.80        60.29 o                         
   2   6   1       1838.29       1952.29        36.79 o                         
   3   6   1        100.43         76.53         6.98 o                         
   4   6   1       5663.65       5562.81       113.50 o                         
   5   6   1        258.47        296.60        12.79 o                         
   6   6   1       1887.07       2050.92        51.82 o                         
   7   6   1       2912.95       3116.81       101.93 o                         
   8   6   1       1633.98       1687.96        62.19 o                         
   9   6   1          6.06         15.29        17.39 o                         
  10   6   1         21.24        -22.72        31.06 o                         
  -6   7   1         11.63        -17.38        31.13 o                         
  -5   7   1       4477.13       4439.88       261.48 o                         
  -4   7   1        163.64        163.88        29.14 o                         
  -3   7   1       5347.33       5455.16       161.86 o                         
  -2   7   1       2754.26       2806.90        74.73 o                         
  -1   7   1         46.51         50.89         9.96 o                         
   0   7   1        418.31        509.80        17.15 o                         
   1   7   1       7141.09       7288.10       134.02 o                         
   2   7   1      16049.91      16706.36       302.42 o                         
   3   7   1         16.43         10.08         6.95 o                         
   4   7   1      13042.76      13956.46       297.39 o                         
   5   7   1       3563.37       3544.04        75.98 o                         
   6   7   1         39.19         76.29        12.04 o                         
   7   7   1         21.74         33.63        12.08 o                         
   8   7   1       2804.58       2839.70       100.38 o                         
   9   7   1       2337.68       2423.53        86.24 o                         
  10   7   1         33.46         91.11        34.01 o                         
  -5   8   1        342.60        396.65        70.77 o                         
  -4   8   1        157.96        153.57        28.97 o                         
  -3   8   1         54.41         47.96        17.94 o                         
  -2   8   1       2906.00       2688.10        80.73 o                         
  -1   8   1       3310.85       3230.74        88.85 o                         
   0   8   1        936.10        934.35        31.92 o                         
   1   8   1        384.91        386.11        19.45 o                         
   2   8   1       2450.18       2506.56        55.75 o                         
   3   8   1        364.32        467.20        19.70 o                         
   4   8   1       2658.36       2887.84        69.70 o                         
   5   8   1        349.37        362.15        21.13 o                         
   6   8   1       5524.99       4862.10       169.87 o                         
   7   8   1       5190.79       5407.96       181.48 o                         
   8   8   1       2036.96       2392.16        93.94 o                         
   9   8   1        132.79         72.34        24.66 o                         
  10   8   1         95.32        149.66        42.71 o                         
  -4   9   1        847.63        773.30        82.29 o                         
  -3   9   1         43.61         44.25        35.02 o                         
  -2   9   1       3867.89       4158.70       157.00 o                         
  -1   9   1          0.31         24.46        16.45 o                         
   0   9   1       3085.76       3119.69        98.12 o                         
   1   9   1       4981.06       5075.73       145.67 o                         
   2   9   1       1885.74       1906.10        62.82 o                         
   3   9   1        759.46        740.41        37.86 o                         
   4   9   1          7.12         -6.59        15.18 o                         
   5   9   1          7.90          2.89        16.93 o                         
   6   9   1        158.03        149.71        25.77 o                         
   7   9   1       2851.16       2918.96       120.85 o                         
   8   9   1        629.79        622.20        54.19 o                         
   9   9   1        416.18        266.23        45.40 o                         
  -3  10   1        685.12        585.98        69.26 o                         
  -2  10   1       1890.16       1829.38        99.97 o                         
  -1  10   1       1473.55       1623.60        78.11 o                         
   0  10   1         19.11         32.62        18.39 o                         
   1  10   1        149.40        178.56        23.61 o                         
   2  10   1       7797.22       7961.14       249.59 o                         
   3  10   1       2236.55       2267.54       113.85 o                         
   4  10   1       1057.96        884.08        60.16 o                         
   5  10   1      10147.95       9253.66       517.90 o                         
   6  10   1        127.59         62.66        37.34 o                         
   7  10   1         43.01         13.61        33.48 o                         
   8  10   1        445.28        374.36        91.57 o                         
  -1  11   1         31.29         17.48        31.15 o                         
   0  11   1       3127.49       3072.83       139.81 o                         
   1  11   1          0.13        -13.72        22.31 o                         
   2  11   1        556.19        422.92        37.80 o                         
   3  11   1        560.73        573.26        64.05 o                         
   4  11   1         10.44        -20.71        30.29 o                         
   5  11   1       1330.45       1269.03       103.35 o                         
   6  11   1       1478.40       1428.17       116.28 o                         
   7  11   1       2005.78       1867.89       191.56 o                         
   2  12   1         11.39         62.57        39.93 o                         
   3  12   1        189.40        213.99        52.41 o                         
   4  12   1        669.71        680.68        87.16 o                         
   5  12   1         33.33         36.54        44.83 o                         
  -6 -11   2       1497.87       1515.27       145.69 o                         
  -5 -11   2        923.20        893.67        88.62 o                         
  -4 -11   2        210.86        238.12        50.10 o                         
  -3 -11   2        109.85        135.88        39.21 o                         
  -2 -11   2        191.03        104.50        29.59 o                         
  -1 -11   2        660.47        638.99        53.61 o                         
   0 -11   2       1165.86       1217.62        82.14 o                         
   1 -11   2         28.75         85.76        33.66 o                         
  -8 -10   2       1091.58       1154.10       118.01 o                         
  -7 -10   2        108.26         63.44        39.49 o                         
  -6 -10   2        193.52        173.87        54.52 o                         
  -5 -10   2       6013.24       5842.24       289.71 o                         
  -4 -10   2       2019.08       2150.27       110.24 o                         
  -3 -10   2        235.89        182.73        30.87 o                         
  -2 -10   2       9427.02       9206.69       283.13 o                         
  -1 -10   2         39.30         -3.10        16.53 o                         
   0 -10   2        618.99        532.26        39.29 o                         
   1 -10   2         30.73         30.60        23.64 o                         
   2 -10   2        488.69        539.68        63.69 o                         
   3 -10   2       1346.67       1350.27       104.41 o                         
  -9  -9   2        199.63        146.35        59.41 o                         
  -8  -9   2         96.99         86.71        36.02 o                         
  -7  -9   2       3892.64       4179.04       206.75 o                         
  -6  -9   2         64.01         25.44        23.74 o                         
  -5  -9   2       1374.41       1258.55        68.44 o                         
  -4  -9   2       3268.90       3375.59       137.32 o                         
  -3  -9   2        533.84        505.79        35.01 o                         
  -2  -9   2       1796.61       1764.38        60.23 o                         
  -1  -9   2       2940.12       2984.84        91.60 o                         
   0  -9   2       6295.61       6262.57       177.23 o                         
   1  -9   2        586.91        575.47        32.51 o                         
   2  -9   2       4126.88       4565.14       164.56 o                         
   3  -9   2        218.47        194.14        37.73 o                         
   4  -9   2        536.99        494.53        59.47 o                         
  -9  -8   2        110.89         65.52        38.50 o                         
  -8  -8   2       1550.13       1806.86        99.87 o                         
  -7  -8   2        106.15        102.48        23.94 o                         
  -6  -8   2       2016.56       1857.72        79.61 o                         
  -5  -8   2         72.87         57.63        15.25 o                         
  -4  -8   2       1442.94       1533.35        47.05 o                         
  -3  -8   2       2337.74       2509.82        67.34 o                         
  -2  -8   2         66.40         72.54        11.96 o                         
  -1  -8   2        889.98        842.18        32.49 o                         
   0  -8   2          1.08         -4.56        10.40 o                         
   1  -8   2        329.82        293.75        19.91 o                         
   2  -8   2       2526.63       2500.39        82.59 o                         
   3  -8   2        117.24        103.17        21.97 o                         
   4  -8   2       1756.16       2121.87       110.53 o                         
   5  -8   2        698.35        577.69       106.95 o                         
 -10  -7   2        215.36        134.44        51.17 o                         
  -9  -7   2        594.88        445.31        46.89 o                         
  -8  -7   2       3134.50       3042.26       115.51 o                         
  -7  -7   2         59.33         84.33        20.19 o                         
  -6  -7   2       1147.48       1136.54        46.90 o                         
  -5  -7   2       2046.16       2089.63        57.09 o                         
  -4  -7   2       8790.54       9259.19       199.43 o                         
  -3  -7   2       3793.20       3685.26        76.32 o                         
  -2  -7   2       8800.58       8788.82       174.37 o                         
  -1  -7   2       2930.98       2797.74        61.87 o                         
   0  -7   2        348.22        296.18        13.69 o                         
   1  -7   2        794.75        761.78        25.43 o                         
   2  -7   2         58.81         57.87        12.30 o                         
   3  -7   2       3610.44       3593.00       110.04 o                         
   4  -7   2        175.05        149.71        23.50 o                         
   5  -7   2       1326.58       1156.97        69.93 o                         
   6  -7   2          0.41        -30.86        26.01 o                         
 -10  -6   2        239.10        203.57        39.93 o                         
  -9  -6   2         16.64         25.50        20.79 o                         
  -8  -6   2       3600.38       3632.99       122.89 o                         
  -7  -6   2       5088.84       4901.04       163.54 o                         
  -6  -6   2       2248.49       2406.30        66.53 o                         
  -5  -6   2         59.49         57.78         7.80 o                         
  -4  -6   2      10928.43      10672.28       213.70 o                         
  -3  -6   2         49.38         69.46         7.11 o                         
  -2  -6   2      11066.47      11335.68       218.56 o                         
  -1  -6   2         39.71         31.72         6.56 o                         
   0  -6   2       8290.39       8377.01       153.21 o                         
   1  -6   2      17404.67      17038.45       329.39 o                         
   2  -6   2       5301.35       5306.49       101.85 o                         
   3  -6   2       1276.65       1175.23        33.64 o                         
   4  -6   2        537.61        577.29        28.38 o                         
   5  -6   2          0.54        -17.20        16.75 o                         
   6  -6   2        221.81        186.64        30.67 o                         
   7  -6   2       2821.93       3109.23       242.29 o                         
 -10  -5   2       1569.74       1360.13        73.29 o                         
  -9  -5   2       1282.55       1344.28        68.83 o                         
  -8  -5   2       2103.89       2127.26        72.13 o                         
  -7  -5   2        133.71        130.38        14.65 o                         
  -6  -5   2         16.73         25.13         8.61 o                         
  -5  -5   2       3083.03       3131.54        61.88 o                         
  -4  -5   2      14520.81      13928.52       302.64 o                         
  -3  -5   2       2091.23       1921.21        40.92 o                         
  -2  -5   2       2420.79       2691.28        49.87 o                         
  -1  -5   2       6304.18       6543.04       120.63 o                         
   0  -5   2       8074.48       7431.27       129.51 o                         
   1  -5   2       1329.28       1449.53        29.45 o                         
   2  -5   2       4186.45       4290.54        82.09 o                         
   3  -5   2       1063.36       1226.21        29.33 o                         
   4  -5   2        120.10        117.79        11.09 o                         
   5  -5   2       9658.08       9416.62       254.60 o                         
   6  -5   2         65.07         80.42        18.62 o                         
   7  -5   2        146.18        130.21        27.66 o                         
   8  -5   2        371.03        430.23        47.07 o                         
 -10  -4   2       4620.78       4689.46       185.84 o                         
  -9  -4   2        950.66        867.15        40.46 o                         
  -8  -4   2       1599.09       1533.86        60.03 o                         
  -7  -4   2       9085.02       8614.11       226.93 o                         
  -6  -4   2       1101.84       1112.13        31.02 o                         
  -5  -4   2       2537.03       2664.06        57.42 o                         
  -4  -4   2      22749.15      22749.40       440.81 o                         
  -3  -4   2       6968.62       7758.83       151.12 o                         
  -2  -4   2        920.36        866.37        19.05 o                         
  -1  -4   2      44195.63      45011.99       893.08 o                         
   0  -4   2       3202.46       3508.74        61.06 o                         
   1  -4   2         99.38         52.46         5.11 o                         
   2  -4   2       1128.80       1112.84        24.09 o                         
   3  -4   2        477.82        496.63        14.01 o                         
   4  -4   2       9091.82       9234.41       170.83 o                         
   5  -4   2       2605.89       2677.56        62.87 o                         
   6  -4   2         42.23         21.73        12.85 o                         
   7  -4   2         84.52         58.69        17.16 o                         
   8  -4   2       1646.36       1632.35        93.08 o                         
 -10  -3   2          7.35          9.21        19.45 o                         
  -9  -3   2        826.42        784.45        38.28 o                         
  -8  -3   2       1182.88       1187.98        47.80 o                         
  -7  -3   2       1086.05        992.60        36.09 o                         
  -6  -3   2      19448.43      19386.74       427.88 o                         
  -5  -3   2       3221.08       3330.29        70.29 o                         
  -4  -3   2        605.21        646.61        15.39 o                         
  -3  -3   2      14840.30      13798.15       254.80 o                         
  -2  -3   2         68.03         87.56         5.34 o                         
  -1  -3   2      14835.62      15082.00       271.83 o                         
   0  -3   2      16224.78      15681.66       296.44 o                         
   1  -3   2      43944.92      45391.30       784.31 o                         
   2  -3   2      23621.51      23332.72       501.85 o                         
   3  -3   2      23224.79      22475.10       398.20 o                         
   4  -3   2       1240.89       1216.78        25.43 o                         
   5  -3   2       1331.52       1399.97        34.50 o                         
   6  -3   2        111.75         93.12        10.89 o                         
   7  -3   2          3.99          8.79        10.95 o                         
   8  -3   2       5846.89       6081.27       211.56 o                         
   9  -3   2        189.61        157.29        30.53 o                         
 -10  -2   2        569.02        531.69        38.54 o                         
  -9  -2   2         13.92         -5.51        14.66 o                         
  -8  -2   2        946.12        945.58        39.92 o                         
  -7  -2   2        487.89        469.46        23.66 o                         
  -6  -2   2        108.82        177.37        10.50 o                         
  -5  -2   2        825.00       1012.57        24.66 o                         
  -4  -2   2        305.32        323.12         9.47 o                         
  -3  -2   2      14398.12      15067.55       295.26 o                         
  -2  -2   2      12042.68      11978.65       223.59 o                         
  -1  -2   2      43114.45      44606.21       941.62 o                         
   0  -2   2       1698.80       1794.48        32.26 o                         
   1  -2   2       6476.76       6708.94       135.57 o                         
   2  -2   2          3.56         13.43         3.23 o                         
   3  -2   2      11948.55      12246.13       206.63 o                         
   4  -2   2       2363.23       2742.55        54.11 o                         
   5  -2   2       4922.41       4883.03       100.24 o                         
   6  -2   2       9663.85      10007.45       228.81 o                         
   7  -2   2       1173.18       1165.10        39.79 o                         
   8  -2   2        274.49        300.89        21.15 o                         
   9  -2   2        399.97        401.92        32.18 o                         
 -10  -1   2       2184.90       2164.27       110.62 o                         
  -9  -1   2        270.42        279.32        24.07 o                         
  -8  -1   2        900.49        867.55        36.61 o                         
  -7  -1   2       7175.15       7019.69       177.33 o                         
  -6  -1   2        907.68       1033.89        26.49 o                         
  -5  -1   2        834.62        794.88        19.73 o                         
  -4  -1   2         37.79         51.22         4.71 o                         
  -3  -1   2       6109.80       6275.64       112.32 o                         
  -2  -1   2      13167.23      13160.09       239.80 o                         
  -1  -1   2      15898.73      15461.81       310.96 o                         
   0  -1   2       2689.26       3009.61        67.82 o                         
   1  -1   2      12839.55      13341.46       247.68 o                         
   2  -1   2       1426.16       1471.35        24.72 o                         
   3  -1   2       4090.40       4001.95        70.88 o                         
   4  -1   2        823.05        764.21        16.49 o                         
   5  -1   2        759.62        769.49        18.76 o                         
   6  -1   2        205.96        248.16        13.76 o                         
   7  -1   2        318.55        341.18        16.88 o                         
   8  -1   2       3173.20       3061.87        92.83 o                         
   9  -1   2         81.36         93.97        18.90 o                         
  10  -1   2       1815.37       1809.01       133.06 o                         
 -10   0   2          0.78         -9.59        32.68 o                         
  -9   0   2       1360.82       1425.68        69.21 o                         
  -8   0   2         12.90         50.66        14.77 o                         
  -7   0   2       5697.02       5814.92       162.13 o                         
  -6   0   2       7702.53       7878.47       159.16 o                         
  -5   0   2      11227.91      10518.39       203.76 o                         
  -4   0   2       7136.34       7016.45       117.83 o                         
  -3   0   2      36162.02      36676.50       640.30 o                         
  -2   0   2        450.15        544.82        11.33 o                         
  -1   0   2       5039.76       4433.89        94.23 o                         
   1   0   2       8696.45       8925.50       261.61 o                         
   2   0   2      88610.56      96386.91      2354.40 o                         
   3   0   2      11862.06      11895.68       284.25 o                         
   4   0   2       6673.10       6955.09       151.95 o                         
   5   0   2       2528.84       2409.45        52.42 o                         
   6   0   2       1503.46       1576.99        40.20 o                         
   7   0   2        895.12        841.54        27.84 o                         
   8   0   2       2571.27       2564.94        79.26 o                         
   9   0   2         55.26         40.22        16.66 o                         
  10   0   2        261.34        226.55        34.59 o                         
  -9   1   2       2127.40       2175.73       114.77 o                         
  -8   1   2       4059.52       4198.43       127.20 o                         
  -7   1   2         14.25         -1.84         9.39 o                         
  -6   1   2        683.20        688.55        21.06 o                         
  -5   1   2       2087.71       2017.49        39.77 o                         
  -4   1   2       2901.92       2809.98        50.13 o                         
  -3   1   2      27503.24      26992.31       492.12 o                         
  -2   1   2       3768.31       3342.09        57.02 o                         
  -1   1   2      10702.04      11621.77       194.63 o                         
   0   1   2      36201.82      35608.39       828.72 o                         
   1   1   2       4265.03       4265.34       106.48 o                         
   2   1   2        137.01        110.54        10.03 o                         
   3   1   2      31043.94      29773.46      1075.84 o                         
   4   1   2       1200.17       1544.87        43.63 o                         
   5   1   2        359.19        344.56        15.69 o                         
   6   1   2      34027.25      31992.50       836.19 o                         
   7   1   2          5.98         22.97         8.26 o                         
   8   1   2         81.52        118.04        13.54 o                         
   9   1   2       3293.36       3516.80       112.66 o                         
  10   1   2         97.17         71.58        24.16 o                         
  -9   2   2       3138.59       3354.12       191.41 o                         
  -8   2   2        430.22        439.41        29.49 o                         
  -7   2   2        777.39        772.75        34.39 o                         
  -6   2   2       3012.01       3049.87        72.27 o                         
  -5   2   2       4436.85       4489.33        83.55 o                         
  -4   2   2       4591.03       4215.51        73.02 o                         
  -3   2   2       6453.54       6301.38       108.15 o                         
  -2   2   2       1458.76       1696.00        28.87 o                         
  -1   2   2      13563.19      12443.21       207.74 o                         
   0   2   2      32892.00      34386.60       622.53 o                         
   1   2   2      17453.46      17111.35       323.19 o                         
   2   2   2       6240.14       5479.88       107.37 o                         
   3   2   2        710.71        956.09        27.66 o                         
   4   2   2      14995.56      13830.36       393.45 o                         
   5   2   2       9040.59       8349.81       229.63 o                         
   6   2   2       2687.74       2886.84        73.04 o                         
   7   2   2        997.90        941.70        29.48 o                         
   8   2   2        438.67        494.03        21.97 o                         
   9   2   2       3623.92       3686.62       113.24 o                         
  10   2   2       4574.59       4531.39       215.73 o                         
  -9   3   2        256.57        196.91        42.70 o                         
  -8   3   2        202.60        229.51        29.08 o                         
  -7   3   2          6.61          6.10        14.51 o                         
  -6   3   2        785.37        813.09        31.23 o                         
  -5   3   2      13521.28      13094.74       249.77 o                         
  -4   3   2       4904.29       5115.06        91.95 o                         
  -3   3   2        271.65        401.77        11.86 o                         
  -2   3   2      10967.94      10494.47       178.08 o                         
  -1   3   2        477.06        665.12        13.87 o                         
   0   3   2      12498.36      11878.03       197.58 o                         
   1   3   2        462.59        437.84         9.51 o                         
   2   3   2      10000.45      10454.57       203.67 o                         
   3   3   2      20818.81      19920.00       425.48 o                         
   4   3   2      22358.87      23207.97       514.40 o                         
   5   3   2        182.33        243.28         8.97 o                         
   6   3   2       1437.32       1469.29        40.31 o                         
   7   3   2        770.39        829.61        27.71 o                         
   8   3   2       2991.91       2739.29        84.64 o                         
   9   3   2       2656.61       2695.84        85.44 o                         
  10   3   2        209.84        187.66        25.83 o                         
  11   3   2          7.13        -33.90        38.94 o                         
  -8   4   2         65.88         53.56        29.78 o                         
  -7   4   2       3521.88       3695.64       146.36 o                         
  -6   4   2        736.73        763.74        39.67 o                         
  -5   4   2        502.97        526.70        21.34 o                         
  -4   4   2        516.02        527.47        17.97 o                         
  -3   4   2       2455.49       2338.86        44.44 o                         
  -2   4   2       8275.55       7972.43       138.41 o                         
  -1   4   2       9501.80       9008.39       156.52 o                         
   0   4   2      23970.40      23462.17       403.02 o                         
   1   4   2        636.82        548.18        11.89 o                         
   2   4   2      16245.64      16550.30       311.07 o                         
   3   4   2       1310.05       1216.65        24.68 o                         
   4   4   2       8077.75       8023.80       155.76 o                         
   5   4   2       5738.87       6098.77       132.31 o                         
   6   4   2       5076.09       5368.37       120.39 o                         
   7   4   2      15676.82      15673.07       422.58 o                         
   8   4   2        514.35        601.34        27.04 o                         
   9   4   2       1029.25       1094.99        45.26 o                         
  10   4   2        140.87        178.67        23.87 o                         
  11   4   2         48.53         48.83        39.79 o                         
  -7   5   2        264.68        259.33        35.36 o                         
  -6   5   2       2461.33       2565.28        97.57 o                         
  -5   5   2       1173.98       1200.73        49.61 o                         
  -4   5   2        818.94        811.57        28.30 o                         
  -3   5   2        458.80        460.26        16.04 o                         
  -2   5   2        243.30        263.77        10.40 o                         
  -1   5   2       7519.67       7689.60       129.69 o                         
   0   5   2       1579.55       1820.36        33.18 o                         
   1   5   2        295.03        392.71        10.68 o                         
   2   5   2       5549.23       5574.75       101.29 o                         
   3   5   2        464.73        521.88        12.87 o                         
   4   5   2      16623.82      16696.26       331.01 o                         
   5   5   2       5163.06       5254.43       110.37 o                         
   6   5   2        605.41        593.82        19.46 o                         
   7   5   2         42.83         61.39        11.19 o                         
   8   5   2        421.68        423.30        25.64 o                         
   9   5   2       3106.75       3197.99       112.54 o                         
  10   5   2          1.63         16.75        21.79 o                         
  11   5   2       1695.01       1876.55       225.86 o                         
  -7   6   2        100.64         37.30        37.22 o                         
  -6   6   2        980.89        980.57        65.56 o                         
  -5   6   2       1503.13       1431.33        71.60 o                         
  -4   6   2       3190.40       3359.33       105.58 o                         
  -3   6   2       2644.01       2603.38        67.18 o                         
  -2   6   2      11084.08      11289.52       208.26 o                         
  -1   6   2        880.51        822.42        20.78 o                         
   0   6   2        922.15        801.43        19.51 o                         
   1   6   2         23.77        111.87         8.10 o                         
   2   6   2        724.95        809.61        18.62 o                         
   3   6   2      20228.99      21629.97       401.55 o                         
   4   6   2        666.75        737.21        18.71 o                         
   5   6   2       3284.46       3399.57        78.00 o                         
   6   6   2       3126.78       3252.64        80.26 o                         
   7   6   2       3134.73       3181.35       103.55 o                         
   8   6   2        790.48        762.74        32.68 o                         
   9   6   2        106.16        127.61        20.26 o                         
  10   6   2          0.16          2.28        29.65 o                         
  -6   7   2        825.99        813.18        78.73 o                         
  -5   7   2         14.23         54.41        30.75 o                         
  -4   7   2       1861.81       1754.60       125.75 o                         
  -3   7   2         30.63         22.92        15.31 o                         
  -2   7   2       7978.46       7672.48       191.06 o                         
  -1   7   2         48.67         28.34         9.30 o                         
   0   7   2       6631.80       6433.71       121.43 o                         
   1   7   2      19031.34      19314.38       354.44 o                         
   2   7   2       5587.97       5943.43       107.67 o                         
   3   7   2       1483.34       1514.11        34.90 o                         
   4   7   2       6957.96       6875.04       130.19 o                         
   5   7   2       2173.26       2080.72        48.36 o                         
   6   7   2       1299.37       1401.06        47.07 o                         
   7   7   2      12221.97      13015.68       396.62 o                         
   8   7   2        379.25        348.41        25.72 o                         
   9   7   2         44.13         58.53        19.24 o                         
  10   7   2       2248.65       2470.76       152.87 o                         
  -5   8   2        228.31        200.90        50.47 o                         
  -4   8   2       2377.75       2298.70       109.77 o                         
  -3   8   2        844.55        866.93        45.67 o                         
  -2   8   2        863.39        809.75        34.89 o                         
  -1   8   2         57.74         62.01        13.76 o                         
   0   8   2       3552.64       3276.95        83.58 o                         
   1   8   2        672.27        652.99        24.68 o                         
   2   8   2       4382.74       4449.73        91.08 o                         
   3   8   2        376.28        503.11        20.29 o                         
   4   8   2        130.98        132.35        11.40 o                         
   5   8   2      15100.31      15519.38       402.62 o                         
   6   8   2        196.02        232.25        22.49 o                         
   7   8   2          5.19          5.10        13.93 o                         
   8   8   2       2112.23       2081.43        80.39 o                         
   9   8   2        652.69        534.31        39.20 o                         
  10   8   2       2143.43       2008.61       127.93 o                         
  -4   9   2       1342.33       1290.40       100.46 o                         
  -3   9   2       1321.06       1277.50        96.52 o                         
  -2   9   2        210.66        181.20        26.26 o                         
  -1   9   2       4217.14       4322.99       136.52 o                         
   0   9   2        423.15        422.11        27.29 o                         
   1   9   2        610.03        623.89        32.09 o                         
   2   9   2        192.91        219.23        18.73 o                         
   3   9   2        262.35        267.11        22.87 o                         
   4   9   2       3038.54       2834.22        96.92 o                         
   5   9   2       1983.13       1808.22        73.78 o                         
   6   9   2         83.20        109.18        19.92 o                         
   7   9   2        395.70        337.01        29.28 o                         
   8   9   2        669.20        588.88        52.13 o                         
   9   9   2       1393.93       1394.03        98.07 o                         
  -3  10   2        384.87        374.85        57.24 o                         
  -2  10   2        788.89        943.23        64.53 o                         
  -1  10   2       2005.23       2230.87       106.81 o                         
   0  10   2        481.97        449.95        33.33 o                         
   1  10   2       8916.17       8911.31       286.14 o                         
   2  10   2       1983.34       1946.75        76.02 o                         
   3  10   2       2323.19       2310.81        97.02 o                         
   4  10   2        910.02        947.44        57.36 o                         
   5  10   2       1437.60       1265.15        88.60 o                         
   6  10   2        827.82        878.44        73.26 o                         
   7  10   2        256.13        227.55        43.99 o                         
   8  10   2       3339.78       3353.26       241.97 o                         
  -1  11   2       1040.22        917.72        75.90 o                         
   0  11   2        216.74        110.92        31.44 o                         
   1  11   2        200.13        201.31        33.61 o                         
   2  11   2        169.47        140.83        42.12 o                         
   3  11   2       1979.62       2108.74       119.93 o                         
   4  11   2        588.87        712.78        56.72 o                         
   5  11   2       3720.98       3532.21       259.64 o                         
   6  11   2       1970.55       1881.01       136.43 o                         
   7  11   2        154.12        160.61        59.77 o                         
   2  12   2         23.57          9.93        46.67 o                         
   3  12   2        532.24        633.65        68.46 o                         
   4  12   2        707.31        587.16        70.34 o                         
   5  12   2         23.26         25.35        41.79 o                         
  -6 -11   3         32.74        -20.94        50.67 o                         
  -5 -11   3         59.71         80.62        40.94 o                         
  -4 -11   3        722.29        674.80        77.18 o                         
  -3 -11   3       1294.38       1154.94        91.52 o                         
  -2 -11   3        757.80        829.85        73.18 o                         
  -1 -11   3          2.62         -0.15        29.86 o                         
   0 -11   3        850.86        835.95        75.04 o                         
   1 -11   3         96.71         41.54        45.78 o                         
  -7 -10   3         77.40         92.91        54.08 o                         
  -6 -10   3       4684.14       4500.11       340.52 o                         
  -5 -10   3       1091.07       1206.07        82.47 o                         
  -4 -10   3       1824.73       1908.43       111.68 o                         
  -3 -10   3        545.47        500.78        46.05 o                         
  -2 -10   3        541.55        551.22        36.44 o                         
  -1 -10   3       1680.88       1609.98        62.75 o                         
   0 -10   3        172.81        209.97        28.80 o                         
   1 -10   3       2873.12       2414.22       108.07 o                         
   2 -10   3         19.25         15.25        34.18 o                         
   3 -10   3        690.64        678.16        82.22 o                         
  -8  -9   3       1518.45       1421.58       104.27 o                         
  -7  -9   3        336.37        257.04        44.37 o                         
  -6  -9   3         38.64         23.38        25.81 o                         
  -5  -9   3       1270.89       1381.59        73.93 o                         
  -4  -9   3       4047.57       3879.87       153.60 o                         
  -3  -9   3       2570.00       2503.57        88.21 o                         
  -2  -9   3       8200.82       8178.83       252.87 o                         
  -1  -9   3       6973.51       6989.20       202.54 o                         
   0  -9   3          4.61         24.71        14.95 o                         
   1  -9   3       1045.60       1320.81        60.31 o                         
   2  -9   3        504.84        494.10        38.64 o                         
   3  -9   3       2645.29       2560.51       128.23 o                         
   4  -9   3        135.70         70.98        37.28 o                         
  -9  -8   3       1004.76       1140.41        87.67 o                         
  -8  -8   3       2588.98       2432.25       127.40 o                         
  -7  -8   3          7.62         -4.58        21.77 o                         
  -6  -8   3         92.39         59.96        22.72 o                         
  -5  -8   3        318.07        278.03        24.98 o                         
  -4  -8   3       2941.74       2671.25        91.32 o                         
  -3  -8   3       2210.86       2145.87        74.49 o                         
  -2  -8   3        103.29        124.36        14.40 o                         
  -1  -8   3         15.01         13.92        11.12 o                         
   0  -8   3         66.55        110.08        13.99 o                         
   1  -8   3       6762.26       6667.23       182.91 o                         
   2  -8   3       1843.40       1912.76        72.12 o                         
   3  -8   3       1628.78       1553.93        71.63 o                         
   4  -8   3        594.74        587.13        51.90 o                         
   5  -8   3         10.82         38.55        34.64 o                         
  -9  -7   3         31.61         78.60        27.53 o                         
  -8  -7   3       3223.56       3504.08       142.97 o                         
  -7  -7   3         36.00         43.57        18.18 o                         
  -6  -7   3        224.86        217.03        20.29 o                         
  -5  -7   3      16366.43      17437.82       460.85 o                         
  -4  -7   3        753.61        731.21        25.29 o                         
  -3  -7   3        486.88        581.53        19.02 o                         
  -2  -7   3       2743.04       2720.72        58.41 o                         
  -1  -7   3          0.23        -11.12         7.42 o                         
   0  -7   3       3891.27       3815.93        78.99 o                         
   1  -7   3       3922.59       3932.61        94.77 o                         
   2  -7   3       1164.86       1112.49        49.77 o                         
   3  -7   3         34.40         15.78        15.24 o                         
   4  -7   3       1486.18       1614.39        72.28 o                         
   5  -7   3       1653.60       1716.67        91.76 o                         
   6  -7   3         23.87         28.02        38.87 o                         
 -10  -6   3       3655.10       3935.05       345.97 o                         
  -9  -6   3        192.04        176.12        31.84 o                         
  -8  -6   3        967.79        873.50        46.91 o                         
  -7  -6   3       3587.87       3807.51       131.88 o                         
  -6  -6   3       2477.56       2445.06        73.31 o                         
  -5  -6   3        184.69        217.16        12.61 o                         
  -4  -6   3      10078.56      10186.58       204.47 o                         
  -3  -6   3       4131.71       4318.94        81.57 o                         
  -2  -6   3         27.36         79.06         7.57 o                         
  -1  -6   3      45453.04      45969.99       974.20 o                         
   0  -6   3        984.55       1101.00        29.31 o                         
   1  -6   3        650.15        667.12        19.22 o                         
   2  -6   3       1137.95       1119.78        29.83 o                         
   3  -6   3        527.17        521.72        21.06 o                         
   4  -6   3       8893.91       8738.95       257.20 o                         
   5  -6   3       1914.80       1907.15        84.98 o                         
   6  -6   3       2082.36       1939.80        90.82 o                         
   7  -6   3        186.88        114.44        36.11 o                         
 -10  -5   3         76.97         55.93        32.79 o                         
  -9  -5   3        114.69         79.81        24.57 o                         
  -8  -5   3         42.31         23.32        13.81 o                         
  -7  -5   3       3103.12       2882.71        91.47 o                         
  -6  -5   3       4006.57       4134.26        95.68 o                         
  -5  -5   3        645.08        598.76        18.52 o                         
  -4  -5   3       1859.59       1840.67        41.59 o                         
  -3  -5   3      10122.97      10391.89       196.25 o                         
  -2  -5   3        413.07        360.50        11.43 o                         
  -1  -5   3       1486.44       1768.94        35.99 o                         
   0  -5   3       1512.76       1480.69        29.32 o                         
   1  -5   3       6576.65       6549.43       122.43 o                         
   2  -5   3       4626.87       4926.64        93.32 o                         
   3  -5   3      12967.85      13053.28       268.38 o                         
   4  -5   3       1780.05       1820.12        43.57 o                         
   5  -5   3        324.90        293.18        22.86 o                         
   6  -5   3        185.34        194.70        22.57 o                         
   7  -5   3         11.95         40.99        20.03 o                         
   8  -5   3       2808.53       2863.49       175.15 o                         
 -10  -4   3        634.62        648.42        53.21 o                         
  -9  -4   3        727.96        709.41        43.37 o                         
  -8  -4   3        177.05        206.67        19.21 o                         
  -7  -4   3       1014.75       1098.62        37.28 o                         
  -6  -4   3         32.82         50.29         8.11 o                         
  -5  -4   3      10152.34      10768.23       204.78 o                         
  -4  -4   3       2532.76       2618.59        53.46 o                         
  -3  -4   3       6656.69       7213.07       139.59 o                         
  -2  -4   3          7.65         14.07         4.61 o                         
  -1  -4   3        981.14       1043.35        24.10 o                         
   0  -4   3       2720.93       2703.69        48.86 o                         
   1  -4   3       1204.40       1301.84        28.64 o                         
   2  -4   3       6162.85       6312.14       117.98 o                         
   3  -4   3        159.12        184.90         8.69 o                         
   4  -4   3       3675.51       3842.71        75.54 o                         
   5  -4   3        358.00        361.89        16.23 o                         
   6  -4   3       3286.76       3259.63       101.57 o                         
   7  -4   3        159.91        137.36        19.35 o                         
   8  -4   3        171.57        231.83        34.52 o                         
 -10  -3   3       1588.31       1850.55       109.52 o                         
  -9  -3   3        763.80        733.23        41.09 o                         
  -8  -3   3        289.78        252.42        18.88 o                         
  -7  -3   3      12716.18      13066.09       349.04 o                         
  -6  -3   3          4.48         32.40         8.24 o                         
  -5  -3   3         33.67         58.45         6.21 o                         
  -4  -3   3       5017.50       5035.53        94.26 o                         
  -3  -3   3      10962.97      11089.96       219.16 o                         
  -2  -3   3      12683.27      12658.10       234.35 o                         
  -1  -3   3      36178.14      36602.45       702.12 o                         
   0  -3   3      29331.51      30400.09       553.69 o                         
   1  -3   3       2631.63       2660.50        47.73 o                         
   2  -3   3       2450.69       2201.35        40.44 o                         
   3  -3   3        352.46        344.71         9.97 o                         
   4  -3   3       8925.83       9008.21       168.09 o                         
   5  -3   3       1069.36       1178.15        30.02 o                         
   6  -3   3       3925.31       3707.34        91.82 o                         
   7  -3   3       3326.48       3357.05       100.68 o                         
   8  -3   3        872.11        903.39        41.16 o                         
   9  -3   3        512.90        458.75        39.22 o                         
 -10  -2   3         75.88         65.17        31.17 o                         
  -9  -2   3        842.12        933.98        47.76 o                         
  -8  -2   3       1845.08       1766.49        57.76 o                         
  -7  -2   3       4848.97       4810.65       126.58 o                         
  -6  -2   3       1934.04       1932.84        45.69 o                         
  -5  -2   3        594.22        641.66        16.55 o                         
  -4  -2   3       3855.12       3602.63        68.70 o                         
  -3  -2   3      40695.43      39726.85       892.13 o                         
  -2  -2   3          9.88         13.25         3.64 o                         
  -1  -2   3       1777.65       1655.19        34.28 o                         
   0  -2   3       2665.07       2411.24        44.66 o                         
   1  -2   3        430.21        506.31        10.92 o                         
   2  -2   3      41775.43      44050.61       832.29 o                         
   3  -2   3       3616.95       3314.65        58.59 o                         
   4  -2   3      10606.33      11148.91       207.52 o                         
   5  -2   3       9791.03       9342.13       191.92 o                         
   6  -2   3       1115.22       1141.25        32.39 o                         
   7  -2   3        284.01        305.82        18.28 o                         
   8  -2   3       3215.18       3219.93        98.25 o                         
   9  -2   3        535.50        490.46        40.58 o                         
 -10  -1   3        815.60        903.27        76.45 o                         
  -9  -1   3       2916.56       3266.82       124.03 o                         
  -8  -1   3        456.41        402.20        23.26 o                         
  -7  -1   3       2736.52       2643.09        71.06 o                         
  -6  -1   3          3.23         17.85         7.35 o                         
  -5  -1   3        772.53        839.77        21.08 o                         
  -4  -1   3      21282.01      20782.60       361.56 o                         
  -3  -1   3       6525.39       6894.37       118.90 o                         
  -2  -1   3       5780.26       5318.07        94.80 o                         
  -1  -1   3        618.12        943.79        18.36 o                         
   0  -1   3       3692.12       3489.61        67.78 o                         
   1  -1   3      60413.87      64340.46      1220.21 o                         
   2  -1   3        346.88        378.99         8.06 o                         
   3  -1   3       2037.76       2046.47        38.74 o                         
   4  -1   3          2.49         48.19         4.20 o                         
   5  -1   3       8027.47       8031.35       162.39 o                         
   6  -1   3      12010.84      11976.73       265.28 o                         
   7  -1   3          4.92         15.00         8.54 o                         
   8  -1   3         59.07         56.99        13.54 o                         
   9  -1   3       1613.10       1769.04        70.64 o                         
  10  -1   3        435.09        481.77        49.99 o                         
 -10   0   3        141.36        128.61        42.60 o                         
  -9   0   3       3512.78       4044.01       231.11 o                         
  -8   0   3        108.82         82.94        14.56 o                         
  -7   0   3       2064.47       2193.79        59.64 o                         
  -6   0   3      17969.63      18407.27       377.44 o                         
  -5   0   3       3836.32       4036.93        75.42 o                         
  -4   0   3         40.36         22.36         4.80 o                         
  -3   0   3      15313.94      14315.38       244.28 o                         
  -2   0   3       3876.82       4121.18        68.46 o                         
  -1   0   3      34079.11      34615.50       623.81 o                         
   0   0   3      68148.81      68935.61      1369.54 o                         
   1   0   3       3766.91       4166.62        87.19 o                         
   2   0   3          7.38         78.08         4.94 o                         
   3   0   3      19129.18      19307.42       496.50 o                         
   4   0   3       1896.36       1846.09        44.23 o                         
   5   0   3      14640.64      13866.11       299.13 o                         
   6   0   3       1604.61       1782.86        50.85 o                         
   7   0   3        772.72        835.18        26.33 o                         
   8   0   3       1610.21       1665.45        56.68 o                         
   9   0   3       3874.44       3922.78       128.69 o                         
  10   0   3        729.64        800.58        57.89 o                         
  -9   1   3        107.87        121.56        32.55 o                         
  -8   1   3        193.23        168.97        21.46 o                         
  -7   1   3         99.47        121.53        15.74 o                         
  -6   1   3       3040.99       3200.04        66.96 o                         
  -5   1   3       8145.13       8394.08       149.88 o                         
  -4   1   3       8664.12       8849.35       160.50 o                         
  -3   1   3        518.94        600.41        14.38 o                         
  -2   1   3      38379.25      37241.29       648.30 o                         
  -1   1   3        919.69       1160.30        20.24 o                         
   0   1   3       1052.63        990.06        19.39 o                         
   1   1   3       3232.76       2985.42        56.47 o                         
   2   1   3       7005.53       6779.55       236.42 o                         
   3   1   3      37126.38      41289.56      1526.25 o                         
   4   1   3      26135.75      25929.74       821.90 o                         
   5   1   3      11536.25      12162.82       390.90 o                         
   6   1   3       3803.34       4128.59       115.91 o                         
   7   1   3       3516.87       3498.59        89.41 o                         
   8   1   3         53.16         68.12        12.12 o                         
   9   1   3       4412.32       4625.76       138.79 o                         
  10   1   3          0.00        -20.30        20.01 o                         
  -9   2   3        392.86        386.57        43.92 o                         
  -8   2   3        674.49        720.82        51.23 o                         
  -7   2   3          4.67          8.09        13.51 o                         
  -6   2   3        233.99        209.11        15.04 o                         
  -5   2   3       1325.68       1256.09        27.62 o                         
  -4   2   3       2099.20       2080.95        39.74 o                         
  -3   2   3       3503.34       3276.24        60.67 o                         
  -2   2   3       3225.43       3417.61        55.40 o                         
  -1   2   3        175.06        233.52         7.78 o                         
   0   2   3      10309.88       9743.29       161.17 o                         
   1   2   3        184.40        239.26         6.80 o                         
   2   2   3      14410.71      14493.98       297.62 o                         
   3   2   3        387.87        371.39        19.23 o                         
   4   2   3        220.54        289.52        15.24 o                         
   5   2   3       3499.62       3765.92       113.33 o                         
   6   2   3        658.34        614.44        20.88 o                         
   7   2   3      10371.51      10566.88       257.82 o                         
   8   2   3        172.08        212.86        13.47 o                         
   9   2   3        908.93        904.32        35.94 o                         
  10   2   3        156.21        135.62        23.15 o                         
  11   2   3         24.19        -14.87        40.98 o                         
  -8   3   3       1134.34       1303.70        81.23 o                         
  -7   3   3          3.76          9.76        15.72 o                         
  -6   3   3      13009.58      12298.98       298.66 o                         
  -5   3   3         93.50        109.99         9.84 o                         
  -4   3   3       1263.14       1377.42        30.07 o                         
  -3   3   3       4229.81       4215.60        74.86 o                         
  -2   3   3       1567.53       1453.03        25.74 o                         
  -1   3   3      23542.13      22441.75       393.68 o                         
   0   3   3       5424.85       5153.97        83.85 o                         
   1   3   3      23720.80      24604.96       431.54 o                         
   2   3   3       2207.10       1949.78        33.59 o                         
   3   3   3       4573.30       4497.63        90.65 o                         
   4   3   3         98.41        229.63        10.60 o                         
   5   3   3       2360.18       2347.83        69.26 o                         
   6   3   3        965.84        970.85        32.26 o                         
   7   3   3        326.09        430.01        17.48 o                         
   8   3   3       2498.26       2522.03        74.54 o                         
   9   3   3        516.45        489.81        26.06 o                         
  10   3   3         54.25         47.45        21.59 o                         
  11   3   3        154.81         57.99        43.94 o                         
  -8   4   3       1477.46       1470.62       102.67 o                         
  -7   4   3        242.72        224.13        29.56 o                         
  -6   4   3       2043.02       2007.42        72.65 o                         
  -5   4   3       2801.45       2782.42        73.07 o                         
  -4   4   3       6023.63       5965.98       121.33 o                         
  -3   4   3       6145.08       6256.00       116.39 o                         
  -2   4   3      29425.78      28971.03       511.83 o                         
  -1   4   3       3797.88       3626.06        61.76 o                         
   0   4   3       4718.68       4467.00        72.45 o                         
   1   4   3       5469.04       5426.52        94.37 o                         
   2   4   3       1249.35       1352.38        26.22 o                         
   3   4   3      48859.75      48261.95       984.23 o                         
   4   4   3       5901.88       5868.91       121.28 o                         
   5   4   3      12406.16      12803.52       304.68 o                         
   6   4   3       8769.25       8780.11       222.80 o                         
   7   4   3       4024.79       4069.25       102.71 o                         
   8   4   3        157.47        106.95        12.19 o                         
   9   4   3       2126.05       2332.08        80.34 o                         
  10   4   3        847.94        783.03        44.79 o                         
  11   4   3         34.50         -1.53        36.60 o                         
  -7   5   3        148.34         96.58        34.60 o                         
  -6   5   3         82.77         67.81        20.43 o                         
  -5   5   3         23.53          5.77        15.15 o                         
  -4   5   3       4389.22       4387.50       105.60 o                         
  -3   5   3       2825.81       2826.10        53.88 o                         
  -2   5   3       5020.43       5166.95        93.24 o                         
  -1   5   3          3.46         21.74         5.26 o                         
   0   5   3       2309.75       2553.23        44.09 o                         
   1   5   3      25562.42      25229.82       429.26 o                         
   2   5   3      11547.29      11513.19       205.21 o                         
   3   5   3       1896.26       2038.15        37.83 o                         
   4   5   3       4690.28       4678.31        99.58 o                         
   5   5   3        327.19        359.06        12.07 o                         
   6   5   3        885.21        931.38        29.10 o                         
   7   5   3      22566.38      22201.52       604.48 o                         
   8   5   3        887.42        819.67        35.28 o                         
   9   5   3          1.54          8.79        15.27 o                         
  10   5   3       4273.17       4308.10       180.93 o                         
  11   5   3        320.57        264.26        54.01 o                         
  -7   6   3        157.71        103.09        42.41 o                         
  -6   6   3        527.36        503.71        54.89 o                         
  -5   6   3       4908.73       5373.30       210.82 o                         
  -4   6   3       1579.78       1572.05        59.97 o                         
  -3   6   3        324.30        299.81        18.98 o                         
  -2   6   3       2572.07       2446.19        50.49 o                         
  -1   6   3        632.23        584.56        16.59 o                         
   0   6   3       4054.58       4058.17        75.84 o                         
   1   6   3      24126.89      24733.17       438.92 o                         
   2   6   3       1219.33       1293.36        31.41 o                         
   3   6   3          5.02         24.09         5.39 o                         
   4   6   3       4089.10       4298.62        86.15 o                         
   5   6   3       9205.68       9090.59       207.77 o                         
   6   6   3       1588.94       1620.76        44.58 o                         
   7   6   3          7.72         -7.69         9.74 o                         
   8   6   3          7.45          7.45        12.60 o                         
   9   6   3        817.32       1001.29        48.74 o                         
  10   6   3       3105.89       3007.01       201.14 o                         
  -6   7   3         73.89         31.17        51.15 o                         
  -5   7   3        155.77         97.73        36.25 o                         
  -4   7   3       2176.77       2281.11       109.35 o                         
  -3   7   3       3681.59       3693.56       124.59 o                         
  -2   7   3          2.86          6.61        11.58 o                         
  -1   7   3      16174.79      15740.94       311.58 o                         
   0   7   3        875.50        910.81        23.88 o                         
   1   7   3         16.64         18.12         7.06 o                         
   2   7   3       1091.27        997.97        22.58 o                         
   3   7   3       3326.82       3438.45        69.09 o                         
   4   7   3      11201.08      11052.64       218.73 o                         
   5   7   3       8280.17       8267.08       182.71 o                         
   6   7   3       6127.96       6160.13       185.26 o                         
   7   7   3        793.89        766.94        35.07 o                         
   8   7   3       3975.64       3815.52       131.28 o                         
   9   7   3        164.26        112.13        20.56 o                         
  10   7   3       1680.53       1612.59        98.32 o                         
  -5   8   3        296.65        162.68        54.89 o                         
  -4   8   3       1059.26        960.16        63.04 o                         
  -3   8   3        222.85        239.44        26.51 o                         
  -2   8   3        140.40        105.43        16.21 o                         
  -1   8   3        155.97        151.64        15.75 o                         
   0   8   3         92.09         76.25        12.23 o                         
   1   8   3       7156.24       7302.05       169.67 o                         
   2   8   3       2266.27       2346.81        55.80 o                         
   3   8   3       8581.72       8541.25       185.07 o                         
   4   8   3       4414.12       4445.64        99.95 o                         
   5   8   3         35.99         82.53        13.83 o                         
   6   8   3        301.50        300.65        23.02 o                         
   7   8   3        896.22        906.64        37.92 o                         
   8   8   3       5045.19       4885.17       165.02 o                         
   9   8   3        422.00        350.80        30.24 o                         
  10   8   3       1150.92       1241.65        90.42 o                         
  -4   9   3        156.28        102.29        42.06 o                         
  -3   9   3        349.16        243.01        40.21 o                         
  -2   9   3         80.72         76.43        19.95 o                         
  -1   9   3         11.96          4.58        15.43 o                         
   0   9   3       2235.81       2199.47        75.32 o                         
   1   9   3        265.83        248.56        20.88 o                         
   2   9   3       3125.89       2977.55        89.85 o                         
   3   9   3        331.69        286.38        23.54 o                         
   4   9   3       1010.31       1159.70        53.71 o                         
   5   9   3       1945.61       2018.09        84.81 o                         
   6   9   3        930.52        884.99        47.25 o                         
   7   9   3        675.15        542.42        36.04 o                         
   8   9   3        338.38        424.41        36.01 o                         
   9   9   3         49.20         32.65        25.12 o                         
  -3  10   3       1093.66       1243.83       109.39 o                         
  -2  10   3       2161.46       2506.55       146.42 o                         
  -1  10   3       3945.69       3742.17       151.87 o                         
   0  10   3       3267.60       3181.51       119.98 o                         
   1  10   3        299.19        322.76        29.13 o                         
   2  10   3        830.28        791.05        48.29 o                         
   3  10   3        114.47         51.54        20.64 o                         
   4  10   3       5104.75       5479.71       209.79 o                         
   5  10   3         28.08         30.79        25.66 o                         
   6  10   3       1473.18       1432.43        98.01 o                         
   7  10   3       2962.32       3287.40       183.80 o                         
   8  10   3        729.58        744.61        68.45 o                         
   9  10   3          1.63          4.11        68.77 o                         
  -1  11   3         36.55         58.76        34.00 o                         
   0  11   3         13.19          4.60        27.32 o                         
   1  11   3        711.75        685.74        56.37 o                         
   2  11   3       7572.74       7776.51       336.17 o                         
   3  11   3        741.57        683.23        57.93 o                         
   4  11   3       2608.03       2559.27       137.73 o                         
   5  11   3       1579.82       1512.35       280.21 o                         
   6  11   3         16.55          5.60        42.74 o                         
   7  11   3        218.21        165.17       122.15 o                         
   2  12   3        453.28        551.76        69.86 o                         
   3  12   3        212.92        157.60        43.90 o                         
   4  12   3         58.32         79.85        40.70 o                         
   5  12   3        126.05         59.10        50.53 o                         
  -5 -11   4         90.90         70.60        43.71 o                         
  -4 -11   4          0.14         31.16        37.29 o                         
  -3 -11   4        188.72        223.11        45.75 o                         
  -2 -11   4       1397.25       1427.40        96.11 o                         
  -1 -11   4        714.05        626.58        61.78 o                         
   0 -11   4        352.15        335.84        48.06 o                         
  -7 -10   4       1132.66       1050.22       115.28 o                         
  -6 -10   4        451.82        509.65        65.18 o                         
  -5 -10   4        417.92        360.31        46.50 o                         
  -4 -10   4        148.07        111.27        32.95 o                         
  -3 -10   4       4206.93       4283.85       188.89 o                         
  -2 -10   4         42.32         63.02        20.89 o                         
  -1 -10   4       1011.07        956.22        52.70 o                         
   0 -10   4       2898.87       2867.09       111.20 o                         
   1 -10   4        264.63        223.30        49.53 o                         
   2 -10   4        329.69        279.97        55.15 o                         
  -8  -9   4       1671.37       1647.93       148.68 o                         
  -7  -9   4         36.57         16.50        30.13 o                         
  -6  -9   4        747.80        746.57        63.05 o                         
  -5  -9   4       9208.71       9973.05       461.14 o                         
  -4  -9   4       1198.48       1272.87        82.14 o                         
  -3  -9   4       3659.38       3847.62       137.16 o                         
  -2  -9   4       2635.36       2554.86        89.86 o                         
  -1  -9   4         86.08        107.31        18.79 o                         
   0  -9   4       1001.19       1095.78        46.26 o                         
   1  -9   4       5663.20       5777.21       178.01 o                         
   2  -9   4       2958.06       2914.01       125.16 o                         
   3  -9   4         83.40         99.40        31.31 o                         
   4  -9   4       3940.35       4382.99       239.90 o                         
  -9  -8   4        126.50         41.92        35.04 o                         
  -8  -8   4          0.31         -0.24        28.31 o                         
  -7  -8   4        653.81        587.81        56.61 o                         
  -6  -8   4       2183.95       2517.19       114.70 o                         
  -5  -8   4        809.05        750.83        45.89 o                         
  -4  -8   4        200.98        196.78        21.72 o                         
  -3  -8   4        435.57        533.50        29.04 o                         
  -2  -8   4        738.17        727.68        32.34 o                         
  -1  -8   4      13992.01      14921.97       416.22 o                         
   0  -8   4         33.06         62.25        13.25 o                         
   1  -8   4       1392.87       1303.77        46.48 o                         
   2  -8   4       1803.41       1762.60        72.21 o                         
   3  -8   4         32.37          7.94        19.11 o                         
   4  -8   4       2138.54       2078.66       108.40 o                         
   5  -8   4        617.99        626.77        62.42 o                         
  -9  -7   4       1427.70       1445.01        96.70 o                         
  -8  -7   4        143.15        212.78        33.55 o                         
  -7  -7   4       6241.05       6104.16       254.66 o                         
  -6  -7   4       1106.47       1093.16        47.75 o                         
  -5  -7   4         30.70         24.42        13.38 o                         
  -4  -7   4        134.00        167.04        14.15 o                         
  -3  -7   4        523.23        636.83        35.22 o                         
  -2  -7   4       8219.70       8193.76       186.58 o                         
  -1  -7   4         89.47         97.74         9.87 o                         
   0  -7   4       5199.76       5269.05       122.15 o                         
   1  -7   4       1646.94       1633.01        49.15 o                         
   2  -7   4       2682.17       2670.65        82.99 o                         
   3  -7   4        567.54        609.25        38.02 o                         
   4  -7   4          0.95        -10.38        17.01 o                         
   5  -7   4        141.63        192.19        29.11 o                         
   6  -7   4        221.89        206.48        38.32 o                         
  -9  -6   4        639.82        568.72        53.86 o                         
  -8  -6   4       1416.26       1241.48        63.36 o                         
  -7  -6   4        695.30        619.65        39.08 o                         
  -6  -6   4         25.75          3.40        11.48 o                         
  -5  -6   4      11067.38      10491.75       253.23 o                         
  -4  -6   4       7754.00       8195.42       178.82 o                         
  -3  -6   4       4634.85       4665.90        90.94 o                         
  -2  -6   4      12329.82      12027.27       251.91 o                         
  -1  -6   4       1412.89       1658.62        41.96 o                         
   0  -6   4        677.53        778.48        21.50 o                         
   1  -6   4       1165.46       1104.56        27.16 o                         
   2  -6   4      13180.87      13276.71       286.47 o                         
   3  -6   4       4046.56       4422.35       111.61 o                         
   4  -6   4       3854.99       3836.94       132.05 o                         
   5  -6   4       1818.44       1606.89        74.14 o                         
   6  -6   4         71.53         28.72        21.13 o                         
   7  -6   4          1.09        -21.62        28.84 o                         
 -10  -5   4        208.09        170.39        63.71 o                         
  -9  -5   4        404.42        285.55        29.10 o                         
  -8  -5   4        366.58        326.67        26.88 o                         
  -7  -5   4       5009.84       4693.79       167.36 o                         
  -6  -5   4        477.79        518.95        22.67 o                         
  -5  -5   4        347.69        391.49        15.99 o                         
  -4  -5   4       1947.40       1881.20        43.66 o                         
  -3  -5   4        189.48        193.57         9.31 o                         
  -2  -5   4       3494.35       3484.04        70.47 o                         
  -1  -5   4      11863.69      11064.34       225.71 o                         
   0  -5   4      16482.34      16602.13       309.93 o                         
   1  -5   4       1229.53       1506.12        30.20 o                         
   2  -5   4      12513.12      13133.68       256.47 o                         
   3  -5   4       4484.46       4344.39        88.72 o                         
   4  -5   4       3094.70       3101.73        72.02 o                         
   5  -5   4         68.98         77.45        15.04 o                         
   6  -5   4       1942.84       1841.42        72.12 o                         
   7  -5   4       3867.37       4170.96       179.25 o                         
   8  -5   4        171.83        286.14        45.90 o                         
 -10  -4   4        809.91        954.72        91.40 o                         
  -9  -4   4          0.07        -17.18        20.50 o                         
  -8  -4   4       3881.65       4006.30       129.03 o                         
  -7  -4   4       7279.32       7426.84       211.96 o                         
  -6  -4   4       1085.22        992.69        29.19 o                         
  -5  -4   4       1377.09       1365.29        31.92 o                         
  -4  -4   4       6134.24       6222.04       126.30 o                         
  -3  -4   4       4047.09       3892.20        73.55 o                         
  -2  -4   4       8754.96       9124.27       172.57 o                         
  -1  -4   4        222.04        284.15        10.16 o                         
   0  -4   4        154.23        113.61         6.65 o                         
   1  -4   4       6921.60       7049.70       125.89 o                         
   2  -4   4      20589.52      20471.34       417.62 o                         
   3  -4   4         58.56         51.85         6.25 o                         
   4  -4   4        689.64        710.13        18.65 o                         
   5  -4   4       1562.13       1515.62        41.38 o                         
   6  -4   4       2317.45       2164.99        68.91 o                         
   7  -4   4        460.33        453.90        28.52 o                         
   8  -4   4        579.80        567.30        45.28 o                         
 -10  -3   4       1601.99       1710.40       119.70 o                         
  -9  -3   4       4080.92       4050.36       177.51 o                         
  -8  -3   4        173.50        164.33        21.21 o                         
  -7  -3   4       3475.30       3404.36        99.60 o                         
  -6  -3   4        112.99        150.59        11.55 o                         
  -5  -3   4          8.71        103.57         8.12 o                         
  -4  -3   4      53522.11      52798.60      1068.15 o                         
  -3  -3   4        234.17        218.88         8.83 o                         
  -2  -3   4       4772.19       4927.11        89.54 o                         
  -1  -3   4      26297.91      26292.11       489.96 o                         
   0  -3   4       2487.03       2311.39        42.59 o                         
   1  -3   4       1172.32       1222.16        24.84 o                         
   2  -3   4      31088.02      30438.86       586.00 o                         
   3  -3   4       8555.56       8809.83       153.40 o                         
   4  -3   4        407.39        405.17        12.59 o                         
   5  -3   4      16322.34      15275.36       320.29 o                         
   6  -3   4       1288.83       1340.85        42.94 o                         
   7  -3   4         45.41         42.17        13.46 o                         
   8  -3   4        331.78        310.58        24.26 o                         
   9  -3   4        223.00        269.25        35.94 o                         
 -10  -2   4       1363.32       1417.39       104.42 o                         
  -9  -2   4       2020.98       2042.30        90.94 o                         
  -8  -2   4        123.13        114.10        17.85 o                         
  -7  -2   4         73.62         71.62        13.37 o                         
  -6  -2   4       9866.51       9767.57       204.15 o                         
  -5  -2   4       7113.99       7047.54       133.71 o                         
  -4  -2   4        251.86        303.57        10.81 o                         
  -3  -2   4       1859.42       1401.19        30.03 o                         
  -2  -2   4        917.35        895.36        18.53 o                         
  -1  -2   4       4247.13       4230.35        76.40 o                         
   0  -2   4      94454.22      97296.27      1941.14 o                         
   1  -2   4      12674.47      12638.82       235.52 o                         
   2  -2   4        626.88        661.85        13.68 o                         
   3  -2   4      34516.82      34172.66       620.06 o                         
   4  -2   4         45.64         62.89         7.93 o                         
   5  -2   4       9588.83       9819.11       195.56 o                         
   6  -2   4       2005.29       1965.52        49.62 o                         
   7  -2   4       4196.90       4056.63       109.04 o                         
   8  -2   4       3215.60       3205.77        96.17 o                         
   9  -2   4       3192.46       3306.33       138.64 o                         
 -10  -1   4         25.78          0.78        34.04 o                         
  -9  -1   4          1.38         -1.67        21.50 o                         
  -8  -1   4        654.39        696.10        36.25 o                         
  -7  -1   4        938.95        897.21        33.05 o                         
  -6  -1   4       6226.27       6495.44       130.80 o                         
  -5  -1   4         69.68         71.47         7.02 o                         
  -4  -1   4        375.25        482.40        12.95 o                         
  -3  -1   4          4.74         29.01         6.23 o                         
  -2  -1   4       5953.31       5843.71        98.21 o                         
  -1  -1   4      28686.05      28333.78       591.55 o                         
   0  -1   4        544.34        652.82        14.72 o                         
   1  -1   4        220.80        328.26         8.85 o                         
   2  -1   4        939.73        990.30        18.45 o                         
   3  -1   4      16785.14      16986.43       374.73 o                         
   4  -1   4      11083.16      10968.49       226.15 o                         
   5  -1   4       3327.05       3443.20        71.96 o                         
   6  -1   4         79.78        100.00         8.94 o                         
   7  -1   4       3079.92       3087.03        84.16 o                         
   8  -1   4        786.43        725.99        32.04 o                         
   9  -1   4       1344.09       1372.19        68.70 o                         
  10  -1   4         39.77         -5.87        28.00 o                         
  -9   0   4        182.32        146.40        32.54 o                         
  -8   0   4       2854.96       2765.08       101.92 o                         
  -7   0   4       1139.97       1248.23        45.88 o                         
  -6   0   4        231.91        332.19        14.11 o                         
  -5   0   4          3.20          4.02         5.80 o                         
  -4   0   4      15913.97      15242.71       284.25 o                         
  -3   0   4      19571.78      18788.80       324.61 o                         
  -2   0   4        224.19        278.36         8.08 o                         
  -1   0   4      25913.15      26251.34       521.77 o                         
   0   0   4        826.52        705.02        13.48 o                         
   1   0   4          0.93         17.20         2.32 o                         
   2   0   4        591.23        741.54        15.58 o                         
   3   0   4       7215.60       6978.88       192.91 o                         
   4   0   4       6138.82       6476.43       173.42 o                         
   5   0   4       3600.30       3640.99        90.32 o                         
   6   0   4       2896.28       2985.84        72.20 o                         
   7   0   4       1974.82       2058.98        55.47 o                         
   8   0   4        131.78        135.44        14.58 o                         
   9   0   4        256.04        211.12        20.21 o                         
  10   0   4          4.90         27.80        23.82 o                         
  -9   1   4        410.37        425.25        44.74 o                         
  -8   1   4        119.01         82.37        21.46 o                         
  -7   1   4         96.30         90.23        16.37 o                         
  -6   1   4      13706.05      13843.78       293.49 o                         
  -5   1   4         52.12         82.87         8.31 o                         
  -4   1   4       1750.75       1837.81        36.66 o                         
  -3   1   4       9236.18       8355.75       148.57 o                         
  -2   1   4        884.62        968.60        19.96 o                         
  -1   1   4      14518.66      14273.30       243.36 o                         
   0   1   4      36790.86      37072.45       610.61 o                         
   1   1   4      52899.77      56598.66       999.12 o                         
   2   1   4       4321.56       3922.89        92.67 o                         
   3   1   4      35578.32      39802.66      1558.27 o                         
   4   1   4       5139.15       5405.51       251.75 o                         
   5   1   4       4144.96       3682.62       117.27 o                         
   6   1   4         32.55        217.91        17.74 o                         
   7   1   4       1630.51       1750.93        48.45 o                         
   8   1   4       8550.25       8510.03       253.80 o                         
   9   1   4        156.21        150.77        15.04 o                         
  10   1   4       1327.94       1403.10       105.13 o                         
  -9   2   4        393.16        388.66        47.78 o                         
  -8   2   4        659.65        620.70        46.84 o                         
  -7   2   4       2592.55       2920.50       120.28 o                         
  -6   2   4       2113.36       2158.47        59.05 o                         
  -5   2   4         82.00         56.46         7.98 o                         
  -4   2   4        287.03        255.40        10.95 o                         
  -3   2   4      11480.37      11370.12       186.30 o                         
  -2   2   4      13970.37      13501.37       224.93 o                         
  -1   2   4       1319.43       1201.59        21.78 o                         
   0   2   4         47.11          4.21         3.55 o                         
   1   2   4      11557.39      10507.64       183.42 o                         
   2   2   4      10883.17      10625.84       208.30 o                         
   3   2   4      24773.69      24190.94       710.04 o                         
   4   2   4         60.66         27.34        16.15 o                         
   5   2   4       3965.64       3914.61       149.53 o                         
   6   2   4      16504.14      15562.86       461.73 o                         
   7   2   4       3247.58       3103.83        84.49 o                         
   8   2   4        254.91        259.59        14.22 o                         
   9   2   4        753.74        785.19        31.39 o                         
  10   2   4        138.41         94.73        22.89 o                         
  11   2   4        322.82        244.27        53.29 o                         
  -8   3   4       2673.74       2736.83       146.67 o                         
  -7   3   4        182.06        179.44        24.69 o                         
  -6   3   4        420.73        448.61        25.00 o                         
  -5   3   4       1227.81       1237.60        32.71 o                         
  -4   3   4        420.16        426.60        14.90 o                         
  -3   3   4      30971.86      31957.27       516.71 o                         
  -2   3   4        713.53        867.99        18.03 o                         
  -1   3   4       1997.31       2133.77        37.72 o                         
   0   3   4      28061.05      26745.07       486.88 o                         
   1   3   4       8637.65       9058.25       156.12 o                         
   2   3   4      11585.09      11311.09       213.66 o                         
   3   3   4        794.10        678.50        14.95 o                         
   4   3   4        160.38        148.39         7.79 o                         
   5   3   4       5707.20       5325.72       180.31 o                         
   6   3   4      16355.04      17015.00       479.46 o                         
   7   3   4        940.22        855.16        29.84 o                         
   8   3   4          1.57         22.03         8.22 o                         
   9   3   4       1475.88       1487.35        56.40 o                         
  10   3   4       1744.08       1809.17        96.24 o                         
  11   3   4        527.46        570.03        73.82 o                         
  -8   4   4        518.24        612.26        81.17 o                         
  -7   4   4         70.20         60.77        24.39 o                         
  -6   4   4       1210.98       1139.16        53.28 o                         
  -5   4   4       9741.63      10100.22       278.27 o                         
  -4   4   4       3050.20       2974.79        63.25 o                         
  -3   4   4       2750.09       2725.37        49.50 o                         
  -2   4   4       8124.89       7599.50       130.74 o                         
  -1   4   4          0.70         18.08         4.51 o                         
   0   4   4       3448.17       3231.34        52.94 o                         
   1   4   4      40439.23      39166.93       721.02 o                         
   2   4   4       8128.85       7860.23       133.05 o                         
   3   4   4        292.40        497.64        12.76 o                         
   4   4   4      35131.44      34036.25       738.48 o                         
   5   4   4          4.96         -4.24         4.76 o                         
   6   4   4       3814.14       3524.98       103.58 o                         
   7   4   4       1149.38       1202.93        35.30 o                         
   8   4   4       1769.69       1878.15        61.76 o                         
   9   4   4       5309.86       5312.56       168.76 o                         
  10   4   4       4022.01       4263.38       177.75 o                         
  11   4   4         64.21        104.31        38.94 o                         
  -7   5   4         82.18         54.54        29.42 o                         
  -6   5   4       1022.87       1108.61        62.23 o                         
  -5   5   4        470.39        407.68        29.38 o                         
  -4   5   4          0.04         17.07        10.85 o                         
  -3   5   4       2112.06       2125.12        45.38 o                         
  -2   5   4        380.03        417.75        16.43 o                         
  -1   5   4      20251.77      18751.06       336.09 o                         
   0   5   4        739.03        858.13        18.21 o                         
   1   5   4       2311.33       2505.48        42.89 o                         
   2   5   4       3938.63       4011.87        72.90 o                         
   3   5   4         94.78         70.37         5.46 o                         
   4   5   4      10293.29      10546.75       226.68 o                         
   5   5   4       6714.71       6815.12       154.05 o                         
   6   5   4       6461.76       6068.79       155.05 o                         
   7   5   4       2925.54       2922.64        86.04 o                         
   8   5   4       3492.98       3553.26       106.71 o                         
   9   5   4          7.15         19.66        12.92 o                         
  10   5   4       1928.11       1949.82        91.57 o                         
  11   5   4         16.00        -53.53        38.50 o                         
  -6   6   4        354.01        427.93        55.54 o                         
  -5   6   4         38.95         23.61        21.21 o                         
  -4   6   4        648.04        596.08        44.40 o                         
  -3   6   4       1496.64       1487.69        49.23 o                         
  -2   6   4       6181.46       5811.34       114.72 o                         
  -1   6   4        220.85        168.47         9.37 o                         
   0   6   4       7702.18       7674.19       137.05 o                         
   1   6   4         16.70         53.14         5.87 o                         
   2   6   4        272.15        301.41        10.73 o                         
   3   6   4       1912.60       1923.67        38.50 o                         
   4   6   4        118.88        151.96         8.23 o                         
   5   6   4       1517.50       1568.92        39.58 o                         
   6   6   4       1205.81       1249.45        36.67 o                         
   7   6   4        736.38        823.13        31.42 o                         
   8   6   4       2580.36       2330.24        83.19 o                         
   9   6   4        682.55        636.43        34.40 o                         
  10   6   4        555.78        575.92        81.80 o                         
  11   6   4        622.10        499.25       101.32 o                         
  -6   7   4        197.29        244.87        50.70 o                         
  -5   7   4       3969.41       4055.98       252.18 o                         
  -4   7   4       1081.40       1192.06        75.67 o                         
  -3   7   4       1240.88       1176.18        48.81 o                         
  -2   7   4       4901.87       5283.77       144.80 o                         
  -1   7   4         86.99         92.60        11.25 o                         
   0   7   4       4020.58       4085.74        78.96 o                         
   1   7   4       2378.61       2303.04        47.77 o                         
   2   7   4      14430.78      14330.34       267.96 o                         
   3   7   4       3118.25       3248.24        66.36 o                         
   4   7   4      10481.65      10646.21       214.60 o                         
   5   7   4       1582.54       1515.35        39.64 o                         
   6   7   4        611.43        638.37        26.55 o                         
   7   7   4        552.44        513.42        27.36 o                         
   8   7   4        136.37        125.95        18.39 o                         
   9   7   4       4516.30       4559.03       162.13 o                         
  10   7   4        261.12        285.07        38.90 o                         
  -5   8   4          0.15         20.61        44.77 o                         
  -4   8   4          2.10         -4.97        30.26 o                         
  -3   8   4          8.16         27.88        15.58 o                         
  -2   8   4       3410.46       3557.75       103.99 o                         
  -1   8   4       4524.00       4367.33       117.01 o                         
   0   8   4       3647.52       3639.97        91.72 o                         
   1   8   4        199.17        178.18        14.31 o                         
   2   8   4       4965.29       4992.11       112.47 o                         
   3   8   4        142.64        162.80        12.12 o                         
   4   8   4       5999.12       6510.67       148.17 o                         
   5   8   4         75.25         21.47        13.72 o                         
   6   8   4       1159.28       1160.78        41.44 o                         
   7   8   4       7723.31       7942.56       258.90 o                         
   8   8   4       1673.90       1935.44        73.62 o                         
   9   8   4        647.87        640.21        46.52 o                         
  10   8   4        594.23        674.47        61.65 o                         
  -4   9   4        146.49         96.63        40.40 o                         
  -3   9   4        579.61        556.07        56.08 o                         
  -2   9   4       1482.66       1549.82        72.23 o                         
  -1   9   4         26.84         39.54        16.89 o                         
   0   9   4        199.92        144.97        18.96 o                         
   1   9   4       1802.76       1724.52        59.54 o                         
   2   9   4       3966.79       3826.75       122.18 o                         
   3   9   4        872.64        821.34        38.02 o                         
   4   9   4        699.73        699.25        33.79 o                         
   5   9   4         40.25         58.50        19.48 o                         
   6   9   4       2483.04       2425.79        92.45 o                         
   7   9   4       1404.66       1378.91        59.96 o                         
   8   9   4       1196.08       1156.18        58.39 o                         
   9   9   4        519.41        403.35        36.06 o                         
  -2  10   4       1958.76       1835.60       115.83 o                         
  -1  10   4       1792.96       1856.78        88.78 o                         
   0  10   4          2.17         29.57        20.09 o                         
   1  10   4        257.74        297.82        30.67 o                         
   2  10   4       3943.77       3885.73       147.61 o                         
   3  10   4       2974.12       2872.81       121.06 o                         
   4  10   4         32.35         24.78        20.03 o                         
   5  10   4       6889.27       7229.66       341.43 o                         
   6  10   4          0.55          5.74        28.49 o                         
   7  10   4         51.46         70.93        26.50 o                         
   8  10   4         46.04         50.81        50.67 o                         
   9  10   4          2.20         17.03        47.44 o                         
  -1  11   4        169.91        220.33        44.74 o                         
   0  11   4       4375.26       4514.80       220.77 o                         
   1  11   4       1077.94       1184.41        73.20 o                         
   2  11   4        501.69        317.27        45.87 o                         
   3  11   4       1683.65       1694.05       101.80 o                         
   4  11   4        343.89        404.24        47.94 o                         
   5  11   4       2092.00       2350.56       161.86 o                         
   6  11   4        257.63        243.03        58.97 o                         
   7  11   4       2978.28       2997.93       333.98 o                         
   2  12   4        451.55        449.75        56.87 o                         
   3  12   4        641.11        730.59        73.76 o                         
   4  12   4        901.03        817.87        82.71 o                         
   5  12   4       1055.09       1080.57       120.01 o                         
  -5 -11   5       1219.92       1329.69       111.06 o                         
  -4 -11   5         53.31         40.42        39.59 o                         
  -3 -11   5        511.02        446.42        46.58 o                         
  -2 -11   5        214.15        283.84        43.43 o                         
  -1 -11   5        417.31        407.84        47.53 o                         
   0 -11   5        193.00        123.02        68.45 o                         
  -7 -10   5          9.63         92.19        49.83 o                         
  -6 -10   5       1141.71       1066.52        95.99 o                         
  -5 -10   5       1272.45       1205.38        90.63 o                         
  -4 -10   5       2476.80       2483.81       166.26 o                         
  -3 -10   5        671.71        709.79        51.69 o                         
  -2 -10   5       2618.68       2640.08       123.88 o                         
  -1 -10   5         11.77         11.70        19.62 o                         
   0 -10   5        181.18        154.24        30.96 o                         
   1 -10   5         80.70         53.07        33.51 o                         
   2 -10   5         43.49         34.66        38.66 o                         
  -8  -9   5         56.91        117.57        49.85 o                         
  -7  -9   5       3205.71       3060.45       183.39 o                         
  -6  -9   5       1589.52       1706.56       161.15 o                         
  -5  -9   5        274.46        264.02        39.81 o                         
  -4  -9   5       1482.02       1534.84        77.64 o                         
  -3  -9   5       1581.36       1595.52        69.37 o                         
  -2  -9   5       3113.38       3202.83       121.11 o                         
  -1  -9   5        826.39        757.62        40.06 o                         
   0  -9   5       6877.76       6736.74       212.42 o                         
   1  -9   5       2890.10       3002.17       156.40 o                         
   2  -9   5       1696.38       1586.65        91.37 o                         
   3  -9   5        429.04        640.21        66.79 o                         
   4  -9   5        399.77        348.82        53.25 o                         
  -8  -8   5          8.69        -34.71        31.11 o                         
  -7  -8   5         84.42         88.64        38.20 o                         
  -6  -8   5        289.20        231.78        28.77 o                         
  -5  -8   5       1572.57       1362.13        77.19 o                         
  -4  -8   5       1907.81       1915.81        78.46 o                         
  -3  -8   5       1404.93       1429.28        54.82 o                         
  -2  -8   5       6638.90       6571.02       186.12 o                         
  -1  -8   5          0.56         11.13        12.77 o                         
   0  -8   5         42.25         59.72        13.66 o                         
   1  -8   5        356.56        356.40        27.37 o                         
   2  -8   5       3839.94       3628.19       132.39 o                         
   3  -8   5       1952.47       2019.82        92.88 o                         
   4  -8   5       2857.48       3039.11       147.69 o                         
   5  -8   5       2168.57       2279.11       133.98 o                         
  -9  -7   5        128.20         99.64        35.47 o                         
  -8  -7   5       3629.53       3549.18       172.46 o                         
  -7  -7   5        189.98        149.27        28.81 o                         
  -6  -7   5       1761.11       1630.90        76.87 o                         
  -5  -7   5        172.54         99.25        23.10 o                         
  -4  -7   5       1690.29       1703.62        63.25 o                         
  -3  -7   5       4902.20       4925.49       116.83 o                         
  -2  -7   5       4515.33       4460.60       108.88 o                         
  -1  -7   5        173.44        198.27        14.45 o                         
   0  -7   5        383.10        414.12        20.43 o                         
   1  -7   5          2.99        -15.93        10.62 o                         
   2  -7   5       1027.13       1175.49        44.57 o                         
   3  -7   5       1634.94       1597.11        65.71 o                         
   4  -7   5         10.81          5.59        18.17 o                         
   5  -7   5        470.56        398.59        42.83 o                         
   6  -7   5          0.64        -19.69        28.21 o                         
  -9  -6   5         17.44         52.46        27.96 o                         
  -8  -6   5       4403.25       3932.90       184.76 o                         
  -7  -6   5       3274.46       3363.89       133.05 o                         
  -6  -6   5       3926.48       4036.04       137.20 o                         
  -5  -6   5       2498.74       2495.17        69.46 o                         
  -4  -6   5       8895.03       8665.25       196.47 o                         
  -3  -6   5        207.48        228.06        12.69 o                         
  -2  -6   5       8548.20       8432.79       172.91 o                         
  -1  -6   5        161.40        250.58        12.02 o                         
   0  -6   5       3308.91       3259.99        65.13 o                         
   1  -6   5      36804.25      35036.61       790.55 o                         
   2  -6   5       1479.66       1534.56        40.15 o                         
   3  -6   5       1551.15       1562.72        50.90 o                         
   4  -6   5        975.20        953.60        45.02 o                         
   5  -6   5          2.50        -22.62        18.17 o                         
   6  -6   5       1164.60       1269.65        79.60 o                         
   7  -6   5       1832.42       1818.54       109.61 o                         
  -9  -5   5       2340.16       2531.46       130.60 o                         
  -8  -5   5          7.09          1.63        18.10 o                         
  -7  -5   5        262.32        275.32        27.77 o                         
  -6  -5   5       1526.11       1686.53        54.18 o                         
  -5  -5   5        737.06        734.41        23.35 o                         
  -4  -5   5      15580.20      15774.74       323.16 o                         
  -3  -5   5       1336.65       1361.77        30.29 o                         
  -2  -5   5      10341.30      10948.03       221.80 o                         
  -1  -5   5      17411.45      17264.26       347.26 o                         
   0  -5   5       4065.95       4018.89        77.63 o                         
   1  -5   5        179.90        223.15         9.95 o                         
   2  -5   5       5610.19       5346.12       103.03 o                         
   3  -5   5       2765.21       2839.51        62.40 o                         
   4  -5   5       1246.91       1249.17        36.29 o                         
   5  -5   5      14813.02      14640.30       416.64 o                         
   6  -5   5        521.65        478.50        31.28 o                         
   7  -5   5         18.64         33.15        19.54 o                         
   8  -5   5        656.83        722.83        71.26 o                         
 -10  -4   5       2262.40       2087.07       156.81 o                         
  -9  -4   5        119.13         70.40        27.58 o                         
  -8  -4   5        333.95        320.75        38.15 o                         
  -7  -4   5       1387.55       1406.71        60.48 o                         
  -6  -4   5       1285.33       1314.51        39.81 o                         
  -5  -4   5       2649.67       2618.87        58.22 o                         
  -4  -4   5       1112.05       1129.26        28.92 o                         
  -3  -4   5        928.64        948.92        22.04 o                         
  -2  -4   5       3342.84       3439.27        64.34 o                         
  -1  -4   5      11961.09      12235.07       234.99 o                         
   0  -4   5       7091.59       7142.69       133.91 o                         
   1  -4   5         18.26         32.06         5.28 o                         
   2  -4   5        635.79        657.20        17.48 o                         
   3  -4   5       9009.66       8582.06       166.35 o                         
   4  -4   5       1194.81       1159.12        26.65 o                         
   5  -4   5       1019.99       1003.92        31.45 o                         
   6  -4   5         49.12         56.63        12.38 o                         
   7  -4   5        918.19        898.50        44.44 o                         
   8  -4   5       2118.79       1965.26        98.62 o                         
 -10  -3   5         58.26         42.37        36.30 o                         
  -9  -3   5        276.38        231.60        29.39 o                         
  -8  -3   5       1239.33       1377.36        62.86 o                         
  -7  -3   5        945.29        826.13        42.81 o                         
  -6  -3   5      10726.13      11161.52       255.46 o                         
  -5  -3   5       7179.57       7280.72       152.97 o                         
  -4  -3   5        169.81        269.48        11.93 o                         
  -3  -3   5       7618.69       7811.19       139.43 o                         
  -2  -3   5        858.71        870.05        22.60 o                         
  -1  -3   5       7436.71       7262.87       137.53 o                         
   0  -3   5        177.75        186.53         7.61 o                         
   1  -3   5      14188.41      14970.80       284.16 o                         
   2  -3   5      14540.00      14408.34       274.91 o                         
   3  -3   5       6536.30       6849.41       123.11 o                         
   4  -3   5       1450.58       1489.07        32.34 o                         
   5  -3   5        947.10        929.63        24.32 o                         
   6  -3   5        104.91        120.68        12.48 o                         
   7  -3   5        239.69        239.21        18.59 o                         
   8  -3   5       1961.27       1937.03        72.29 o                         
   9  -3   5         54.15          2.67        34.84 o                         
  -9  -2   5        198.69        233.72        30.38 o                         
  -8  -2   5        564.61        536.99        36.61 o                         
  -7  -2   5       1203.99       1272.45        48.66 o                         
  -6  -2   5        229.06        224.67        12.67 o                         
  -5  -2   5        812.67        908.16        23.56 o                         
  -4  -2   5       6640.22       6911.02       131.68 o                         
  -3  -2   5       8198.31       7962.87       145.61 o                         
  -2  -2   5        811.61        806.54        19.29 o                         
  -1  -2   5      35198.61      34748.97       679.50 o                         
   0  -2   5       4640.47       4550.39        84.83 o                         
   1  -2   5        762.92        739.68        16.83 o                         
   2  -2   5       2395.93       2315.08        41.97 o                         
   3  -2   5       7385.83       7125.37       135.51 o                         
   4  -2   5       9512.25       9633.93       186.47 o                         
   5  -2   5       5170.42       4941.79       105.38 o                         
   6  -2   5      10030.58       9685.07       216.96 o                         
   7  -2   5        333.68        371.25        18.54 o                         
   8  -2   5        292.19        394.52        25.88 o                         
   9  -2   5         24.01         26.44        20.34 o                         
  -9  -1   5         69.28         54.10        23.91 o                         
  -8  -1   5         10.22         18.60        17.13 o                         
  -7  -1   5       4715.25       4761.75       148.77 o                         
  -6  -1   5       2509.21       2440.05        54.83 o                         
  -5  -1   5        407.48        363.25        13.63 o                         
  -4  -1   5         47.91         34.89         6.58 o                         
  -3  -1   5         14.91         19.16         4.79 o                         
  -2  -1   5      18448.60      18782.25       329.91 o                         
  -1  -1   5      11128.69      11655.24       223.31 o                         
   0  -1   5        811.77        695.66        19.69 o                         
   1  -1   5       1051.68       1293.29        24.34 o                         
   2  -1   5        178.41        119.54         6.99 o                         
   3  -1   5      23888.45      22103.21       465.39 o                         
   5  -1   5        467.26        488.56        13.95 o                         
   6  -1   5        262.81        364.53        14.31 o                         
   7  -1   5          1.24          4.05         8.17 o                         
   8  -1   5       6495.70       6791.72       202.70 o                         
   9  -1   5          1.40         60.61        17.85 o                         
  10  -1   5        731.53        716.45       157.38 o                         
  -9   0   5       1401.16       1323.88        86.53 o                         
  -8   0   5        516.66        466.26        35.25 o                         
  -7   0   5       6437.51       6454.68       190.63 o                         
  -6   0   5       4136.97       4191.06        94.24 o                         
  -5   0   5       5100.91       5155.24        96.12 o                         
  -4   0   5      12805.64      12606.38       262.59 o                         
  -3   0   5      29797.91      29451.98       483.56 o                         
  -2   0   5        517.08        669.89        15.60 o                         
  -1   0   5       6471.45       5673.51        98.46 o                         
   0   0   5        258.83        284.48         7.86 o                         
   1   0   5       4384.03       4127.29        69.66 o                         
   2   0   5      51666.10      51298.86      1129.62 o                         
   3   0   5       4585.37       4395.73       105.53 o                         
   4   0   5       1383.08       1693.69        51.63 o                         
   5   0   5       2809.84       2979.38        77.27 o                         
   6   0   5       4424.15       4319.39       103.18 o                         
   7   0   5       4589.91       4787.33       116.16 o                         
   8   0   5       1028.84       1071.95        39.06 o                         
   9   0   5         71.50        100.99        16.30 o                         
  10   0   5          0.61         -8.63        25.31 o                         
  -9   1   5       2346.81       2392.97       135.42 o                         
  -8   1   5       2786.46       2737.87       127.42 o                         
  -7   1   5       1450.55       1356.21        59.50 o                         
  -6   1   5       1632.58       1589.63        46.72 o                         
  -5   1   5       3384.04       3241.29        66.40 o                         
  -4   1   5        391.95        499.63        15.93 o                         
  -3   1   5      39572.34      39689.29       687.82 o                         
  -2   1   5          4.87         11.78         4.88 o                         
  -1   1   5      18212.94      18953.72       310.25 o                         
   0   1   5      98470.23     104034.64      2036.42 o                         
   1   1   5      10690.45      11299.95       238.54 o                         
   2   1   5        156.42        133.93         5.81 o                         
   3   1   5      23804.00      22695.82       603.23 o                         
   4   1   5       5897.23       6125.85       301.19 o                         
   5   1   5       7046.05       7057.95       302.54 o                         
   6   1   5      29218.06      28075.73       888.47 o                         
   7   1   5        399.12        419.93        15.93 o                         
   8   1   5         15.30         43.98         9.50 o                         
   9   1   5       2645.53       2545.33        86.91 o                         
  10   1   5        647.40        565.52        54.96 o                         
  -9   2   5        871.44        801.91        71.37 o                         
  -8   2   5         59.59         60.24        24.72 o                         
  -7   2   5        695.90        611.31        41.66 o                         
  -6   2   5       2261.68       2243.08        67.12 o                         
  -5   2   5       6039.22       5954.05       117.15 o                         
  -4   2   5        971.90        905.56        23.58 o                         
  -3   2   5        556.45        566.42        14.40 o                         
  -2   2   5       2432.49       2249.09        44.32 o                         
  -1   2   5        930.65        792.23        16.12 o                         
   0   2   5      10204.69      10334.08       171.25 o                         
   1   2   5      25894.28      24705.28       429.28 o                         
   2   2   5      12838.93      13358.08       245.05 o                         
   3   2   5         13.83         20.25         6.30 o                         
   4   2   5      44984.18      51967.51      2167.93 o                         
   5   2   5        219.15        234.06        60.57 o                         
   6   2   5       1835.52       2576.69       139.92 o                         
   7   2   5        913.62       1253.10        69.24 o                         
   8   2   5       1395.68       1440.59        51.49 o                         
   9   2   5       9604.20       9130.16       346.61 o                         
  10   2   5       1720.51       1828.42       102.62 o                         
  11   2   5        531.78        481.09        65.68 o                         
  -8   3   5         80.21         79.06        33.78 o                         
  -7   3   5        250.66        283.29        33.40 o                         
  -6   3   5       1356.83       1501.04        56.47 o                         
  -5   3   5       2388.30       2355.18        57.45 o                         
  -4   3   5       5116.62       5070.19        95.43 o                         
  -3   3   5        435.10        558.23        14.96 o                         
  -2   3   5      13283.51      12881.27       225.17 o                         
  -1   3   5        302.29        392.51        10.58 o                         
   0   3   5       2064.77       1843.72        31.50 o                         
   1   3   5         51.15         46.04         4.00 o                         
   2   3   5       3073.02       3224.21        54.51 o                         
   3   3   5       8758.13       9338.00       191.60 o                         
   4   3   5       9833.24      10146.65       289.19 o                         
   5   3   5          4.58         19.22        10.44 o                         
   6   3   5       1538.39       1565.99        56.03 o                         
   7   3   5       2407.71       2314.37        77.94 o                         
   8   3   5       1479.17       1448.14        49.74 o                         
   9   3   5        576.04        659.93        34.50 o                         
  10   3   5        306.43        224.90        35.59 o                         
  11   3   5        174.53        124.25        42.66 o                         
  -8   4   5          1.22         46.71        34.19 o                         
  -7   4   5       1196.08       1292.52        86.82 o                         
  -6   4   5       1203.56       1119.27        55.12 o                         
  -5   4   5        751.20        761.66        35.34 o                         
  -4   4   5         68.03         47.90         9.55 o                         
  -3   4   5       7543.96       7411.13       128.19 o                         
  -2   4   5       7259.36       7290.32       130.90 o                         
  -1   4   5       1789.49       1936.38        35.02 o                         
   0   4   5      46344.46      44574.30       760.35 o                         
   1   4   5       5007.69       4899.00        81.06 o                         
   2   4   5       1484.96       1774.78        32.24 o                         
   3   4   5       2274.48       2150.31        42.13 o                         
   4   4   5       1536.64       1471.57        33.72 o                         
   5   4   5       8083.93       7804.13       209.05 o                         
   6   4   5        770.71        801.53        38.61 o                         
   7   4   5       7060.91       7259.93       194.57 o                         
   8   4   5          8.10         15.65         8.46 o                         
   9   4   5       2381.63       2179.92        84.36 o                         
  10   4   5         68.19        112.55        27.29 o                         
  11   4   5         19.91         26.83        60.93 o                         
  -7   5   5          2.08         45.79        30.31 o                         
  -6   5   5       1763.24       1748.43        85.10 o                         
  -5   5   5       1808.01       1790.21        90.10 o                         
  -4   5   5        372.62        311.49        21.40 o                         
  -3   5   5        854.53        923.40        25.20 o                         
  -2   5   5       8805.62       8951.79       164.28 o                         
  -1   5   5        982.39       1055.90        26.07 o                         
   0   5   5       1167.51       1206.09        29.08 o                         
   1   5   5       3013.96       2884.86        49.34 o                         
   2   5   5      12926.18      13034.70       243.24 o                         
   3   5   5      11337.19      11735.13       208.78 o                         
   4   5   5      21207.10      20634.19       424.52 o                         
   5   5   5       5932.16       6078.29       142.81 o                         
   6   5   5        116.14         61.94         8.25 o                         
   7   5   5       3001.24       3239.80        91.38 o                         
   8   5   5        357.23        362.85        19.14 o                         
   9   5   5       6093.90       5624.85       193.81 o                         
  10   5   5         18.64         60.96        21.41 o                         
  11   5   5        781.15        768.91        83.32 o                         
  -6   6   5       1487.10       1651.87       116.31 o                         
  -5   6   5        282.36        250.39        31.93 o                         
  -4   6   5        863.99        839.28        50.35 o                         
  -3   6   5       2881.83       3037.57       103.20 o                         
  -2   6   5       7441.74       7458.95       152.59 o                         
  -1   6   5        212.40        209.38        10.95 o                         
   0   6   5         25.72         10.02         5.93 o                         
   1   6   5        889.71        933.17        20.76 o                         
   2   6   5       3985.78       3890.83        74.97 o                         
   3   6   5       6901.57       7146.73       135.10 o                         
   4   6   5       1024.63       1071.61        25.69 o                         
   5   6   5          2.88         18.31         6.44 o                         
   6   6   5          4.79         16.81         7.61 o                         
   7   6   5       9952.82      10449.76       333.43 o                         
   8   6   5        602.19        696.99        32.36 o                         
   9   6   5         35.96         35.97        13.90 o                         
  10   6   5        494.54        386.21        38.49 o                         
  11   6   5          8.96         17.19        36.14 o                         
  -6   7   5        992.12       1010.12       113.42 o                         
  -5   7   5        489.25        629.44        66.06 o                         
  -4   7   5       1578.89       1664.02        82.54 o                         
  -3   7   5         13.03         -4.38        13.81 o                         
  -2   7   5       7677.10       7312.72       191.90 o                         
  -1   7   5       1464.86       1514.86        42.92 o                         
   0   7   5       1806.83       1674.63        36.90 o                         
   1   7   5      29414.54      29127.24       564.89 o                         
   2   7   5        390.50        380.96        14.11 o                         
   3   7   5         33.04         55.89         7.22 o                         
   4   7   5       2349.65       2207.88        46.32 o                         
   5   7   5        119.68        104.77         9.79 o                         
   6   7   5       5474.85       5371.72       148.13 o                         
   7   7   5       6508.24       7057.40       223.11 o                         
   8   7   5         20.18         28.05        14.00 o                         
   9   7   5          0.18         18.18        16.17 o                         
  10   7   5       1770.73       1798.52       103.29 o                         
  -5   8   5         45.90        -41.87        45.08 o                         
  -4   8   5       3073.78       3271.29       186.19 o                         
  -3   8   5          0.82          1.86        19.64 o                         
  -2   8   5       2202.04       2130.34        73.14 o                         
  -1   8   5       1914.21       1863.33        59.56 o                         
   0   8   5        973.25        950.24        33.88 o                         
   1   8   5        429.23        417.88        21.49 o                         
   2   8   5       5515.51       5508.89       130.62 o                         
   3   8   5       5851.51       6197.15       156.10 o                         
   4   8   5        750.45        798.92        26.07 o                         
   5   8   5      12047.82      12898.17       433.60 o                         
   6   8   5        345.92        327.34        21.85 o                         
   7   8   5         65.17         69.13        17.05 o                         
   8   8   5        571.49        619.40        33.10 o                         
   9   8   5        302.83        258.64        28.47 o                         
  10   8   5       2896.18       2862.39       162.88 o                         
  -4   9   5         65.41         27.97        38.92 o                         
  -3   9   5        865.05        816.38        67.64 o                         
  -2   9   5          4.56        -10.92        19.37 o                         
  -1   9   5       1015.25        926.65        45.92 o                         
   0   9   5       2096.85       2001.35        72.11 o                         
   1   9   5        809.88        738.00        33.60 o                         
   2   9   5        701.63        646.88        34.83 o                         
   3   9   5        471.24        352.88        24.52 o                         
   4   9   5        884.42        750.58        36.21 o                         
   5   9   5       1879.50       1876.75        78.97 o                         
   6   9   5          1.29        -12.74        15.24 o                         
   7   9   5       1981.77       2081.80        85.87 o                         
   8   9   5       1400.60       1344.16        59.97 o                         
   9   9   5       2059.44       1859.68        97.57 o                         
  -2  10   5        155.90         96.24        34.28 o                         
  -1  10   5       1278.74       1469.19        81.65 o                         
   0  10   5        163.33        184.35        26.43 o                         
   1  10   5       5463.51       5505.09       183.19 o                         
   2  10   5       1773.89       1865.93        82.98 o                         
   3  10   5        795.26        652.98        52.81 o                         
   4  10   5        402.39        443.91        35.18 o                         
   5  10   5          3.10         10.85        22.69 o                         
   6  10   5       1217.10       1293.13       103.89 o                         
   7  10   5          1.07          6.44        24.08 o                         
   8  10   5       1272.31       1022.99        90.80 o                         
   9  10   5         20.34         48.61        58.22 o                         
  -1  11   5       2746.15       2830.60       151.29 o                         
   0  11   5          8.50          5.78        29.23 o                         
   1  11   5          0.86         12.75        24.62 o                         
   2  11   5        568.40        543.29        56.65 o                         
   3  11   5       2696.48       2822.93       138.44 o                         
   4  11   5       3557.22       3983.91       198.17 o                         
   5  11   5       2714.10       2911.54       200.82 o                         
   6  11   5       3792.45       3572.16       224.95 o                         
   7  11   5        192.64        186.37        58.67 o                         
   8  11   5        261.32        345.80       129.34 o                         
   2  12   5        157.30        178.60        44.89 o                         
   3  12   5       1305.40       1403.56       112.19 o                         
   4  12   5          0.02        -12.63        36.04 o                         
   5  12   5        291.73        362.83        66.42 o                         
  -4 -11   6        188.79        173.65        46.50 o                         
  -3 -11   6        101.25         78.78        32.15 o                         
  -2 -11   6        467.02        403.36        50.18 o                         
  -1 -11   6         15.68         68.66        32.12 o                         
  -6 -10   6       2849.97       2899.11       333.35 o                         
  -5 -10   6        916.20       1004.67        95.74 o                         
  -4 -10   6         70.31         17.69        32.01 o                         
  -3 -10   6         92.92         85.25        26.00 o                         
  -2 -10   6        212.73        177.38        27.39 o                         
  -1 -10   6       1435.06       1429.19        78.76 o                         
   0 -10   6         12.64          8.47        29.31 o                         
   1 -10   6       1059.63        913.10        77.57 o                         
   2 -10   6         64.95         27.13        35.78 o                         
  -7  -9   6         26.05         50.43        38.12 o                         
  -6  -9   6        393.58        314.30        56.06 o                         
  -5  -9   6        678.91        628.98        63.39 o                         
  -4  -9   6       3206.64       3363.50       139.82 o                         
  -3  -9   6       5513.08       5758.54       210.30 o                         
  -2  -9   6       3364.44       3380.71       119.85 o                         
  -1  -9   6       6180.36       6227.83       196.38 o                         
   0  -9   6       1330.19       1429.33        62.70 o                         
   1  -9   6        183.03        161.40        27.65 o                         
   2  -9   6         14.84        -28.62        25.64 o                         
   3  -9   6       2255.23       2518.28       153.48 o                         
   4  -9   6        348.57        263.72        50.06 o                         
  -8  -8   6       2164.70       2164.39       141.27 o                         
  -7  -8   6        441.79        496.68        46.03 o                         
  -6  -8   6       1156.27       1143.07        91.51 o                         
  -5  -8   6       2372.35       2269.70       137.06 o                         
  -4  -8   6       5535.89       5149.73       193.81 o                         
  -3  -8   6         31.10         38.73        15.43 o                         
  -2  -8   6       2297.18       2346.50        80.52 o                         
  -1  -8   6          9.39          5.57        13.93 o                         
   0  -8   6        218.40        217.94        19.82 o                         
   1  -8   6      13638.15      13964.85       411.06 o                         
   2  -8   6         22.14         27.29        18.03 o                         
   3  -8   6       2273.12       2214.28       100.82 o                         
   4  -8   6       2078.27       2236.00       130.25 o                         
   5  -8   6          2.53         -5.34        30.74 o                         
  -9  -7   6        142.71        169.31        42.13 o                         
  -8  -7   6       1295.20       1259.92        85.68 o                         
  -7  -7   6         34.90         73.65        20.38 o                         
  -6  -7   6          8.41         34.59        21.18 o                         
  -5  -7   6       6900.16       6816.57       300.67 o                         
  -4  -7   6        518.32        479.12        28.63 o                         
  -3  -7   6         13.85         20.47        11.65 o                         
  -2  -7   6        227.37        224.81        17.52 o                         
  -1  -7   6        930.49        954.10        34.70 o                         
   0  -7   6       1589.85       1515.40        47.66 o                         
   1  -7   6       1102.38       1024.50        40.49 o                         
   2  -7   6        829.56        781.91        36.10 o                         
   3  -7   6        795.59        721.16        51.74 o                         
   4  -7   6       2235.10       1980.26       102.96 o                         
   5  -7   6       2509.07       2569.08       131.71 o                         
   6  -7   6         44.06         51.70        33.23 o                         
  -9  -6   6         71.32         35.26        34.39 o                         
  -8  -6   6       1332.55       1238.60        81.51 o                         
  -7  -6   6       5330.52       4931.51       207.58 o                         
  -6  -6   6          4.82         32.75        19.10 o                         
  -5  -6   6        512.19        538.75        28.27 o                         
  -4  -6   6       4135.30       4099.99       105.76 o                         
  -3  -6   6       8102.92       7946.74       157.92 o                         
  -2  -6   6       5258.97       5667.59       120.82 o                         
  -1  -6   6      17073.71      16327.34       355.31 o                         
   0  -6   6       2925.33       2960.04        62.70 o                         
   1  -6   6         16.62         10.63         8.65 o                         
   2  -6   6       1272.24       1231.20        40.93 o                         
   3  -6   6        460.40        459.60        25.09 o                         
   4  -6   6       5569.55       5329.20       188.54 o                         
   5  -6   6        163.18        109.96        23.59 o                         
   6  -6   6       1619.67       1642.56        87.00 o                         
   7  -6   6        191.14        111.96        43.70 o                         
  -9  -5   6          8.06         29.91        28.83 o                         
  -8  -5   6        129.02        125.15        26.18 o                         
  -7  -5   6       1225.12       1237.47        62.69 o                         
  -6  -5   6       2219.36       2355.38        82.42 o                         
  -5  -5   6       6381.32       5965.02       140.56 o                         
  -4  -5   6        211.59        210.03        13.40 o                         
  -3  -5   6       4539.13       4697.20        91.84 o                         
  -2  -5   6        428.07        402.15        15.33 o                         
  -1  -5   6       2000.81       2289.04        48.36 o                         
   0  -5   6         48.78         47.11         6.93 o                         
   1  -5   6      12647.27      12300.79       234.87 o                         
   2  -5   6      13153.78      13180.95       265.14 o                         
   3  -5   6       6433.02       6116.12       124.43 o                         
   4  -5   6       5055.79       5124.06       134.56 o                         
   5  -5   6        813.68        779.51        37.04 o                         
   6  -5   6          0.35         28.13        15.08 o                         
   7  -5   6         46.34         29.75        20.30 o                         
   8  -5   6       2164.21       2032.57       148.76 o                         
  -9  -4   6         15.52        -10.45        25.40 o                         
  -8  -4   6        110.01        135.01        26.35 o                         
  -7  -4   6         40.51         18.67        17.61 o                         
  -6  -4   6       1998.89       1904.86        56.12 o                         
  -5  -4   6       2809.03       2756.44        65.53 o                         
  -4  -4   6        303.94        323.27        13.89 o                         
  -3  -4   6       1444.04       1566.01        34.20 o                         
  -2  -4   6        626.35        595.97        16.66 o                         
  -1  -4   6      10649.12      10506.66       199.16 o                         
   0  -4   6        628.08        620.65        16.45 o                         
   1  -4   6       2601.48       2631.12        53.35 o                         
   2  -4   6        611.58        638.05        17.09 o                         
   3  -4   6        241.24        294.14        12.00 o                         
   4  -4   6       9206.77       9163.53       184.30 o                         
   5  -4   6        989.87        964.64        32.59 o                         
   6  -4   6       5316.45       5434.41       146.84 o                         
   7  -4   6         15.97         37.34        14.75 o                         
   8  -4   6       1121.31       1274.95        90.32 o                         
  -9  -3   6        914.31        968.15        63.55 o                         
  -8  -3   6        385.24        453.28        36.93 o                         
  -7  -3   6      12508.55      12821.66       409.23 o                         
  -6  -3   6        102.45        117.72        13.40 o                         
  -5  -3   6        304.77        299.00        13.92 o                         
  -4  -3   6       3070.55       3423.05        68.94 o                         
  -3  -3   6       2213.45       2286.73        45.45 o                         
  -2  -3   6      38732.63      39687.33       759.62 o                         
  -1  -3   6       7745.54       7753.36       149.23 o                         
   0  -3   6      14686.31      14740.96       280.30 o                         
   1  -3   6       1281.95       1118.74        24.68 o                         
   2  -3   6       8858.70       9316.49       171.01 o                         
   3  -3   6        938.08       1044.74        22.81 o                         
   4  -3   6       2509.78       2436.47        51.29 o                         
   5  -3   6       1568.98       1551.85        38.84 o                         
   6  -3   6          1.41         24.82         9.05 o                         
   7  -3   6       3158.65       3170.03        95.25 o                         
   8  -3   6       1384.03       1433.86        54.36 o                         
   9  -3   6        104.10        117.47        33.24 o                         
  -9  -2   6       2054.81       1985.16       109.87 o                         
  -8  -2   6        445.31        422.67        33.79 o                         
  -7  -2   6       4934.66       4953.73       161.11 o                         
  -6  -2   6       2386.17       2357.30        59.12 o                         
  -5  -2   6       2979.21       3105.13        63.73 o                         
  -4  -2   6      18125.06      17809.85       360.91 o                         
  -3  -2   6      12435.03      12142.03       220.96 o                         
  -2  -2   6       1084.58       1149.09        23.82 o                         
  -1  -2   6      14013.76      13139.16       263.77 o                         
   0  -2   6        424.33        414.08        11.41 o                         
   1  -2   6        693.18        793.33        18.77 o                         
   2  -2   6      63264.19      64794.29      1178.07 o                         
   3  -2   6          5.68         34.96         4.54 o                         
   4  -2   6       3455.93       3322.75        66.87 o                         
   5  -2   6      14322.79      14466.11       308.06 o                         
   6  -2   6        768.57        828.44        26.58 o                         
   7  -2   6        808.21        837.76        32.36 o                         
   8  -2   6       2064.27       2268.26        77.89 o                         
   9  -2   6        990.89        839.30        55.69 o                         
  -9  -1   6       1722.00       1632.33       104.27 o                         
  -8  -1   6        760.47        807.18        49.26 o                         
  -7  -1   6         75.00         39.03        17.55 o                         
  -6  -1   6         80.52         61.19        10.83 o                         
  -5  -1   6       4524.19       4302.39        85.18 o                         
  -4  -1   6       7398.66       7548.56       154.25 o                         
  -3  -1   6      14470.57      14691.92       261.86 o                         
  -2  -1   6        345.18        511.07        13.66 o                         
  -1  -1   6         39.25         81.45         6.67 o                         
   0  -1   6      28608.38      27430.05       485.33 o                         
   1  -1   6      12675.63      12315.57       224.67 o                         
   2  -1   6          1.04          3.71         3.36 o                         
   3  -1   6       4207.51       3645.25        74.40 o                         
   4  -1   6         16.37         25.40         4.04 o                         
   5  -1   6       6732.18       6762.94       153.99 o                         
   6  -1   6      14085.49      13569.02       314.53 o                         
   7  -1   6       1134.32       1140.70        34.33 o                         
   8  -1   6        810.19        781.82        31.80 o                         
   9  -1   6       2501.96       2735.97       104.01 o                         
  10  -1   6        134.03        126.26        44.18 o                         
  -9   0   6       2211.86       2114.74       132.10 o                         
  -8   0   6         48.49         60.60        25.01 o                         
  -7   0   6        521.88        515.02        34.51 o                         
  -6   0   6       3946.91       4062.58        97.90 o                         
  -5   0   6       2391.80       2471.27        52.75 o                         
  -4   0   6         11.03         30.64         6.95 o                         
  -3   0   6       3623.32       3565.68        62.91 o                         
  -2   0   6       4338.33       4588.43        80.05 o                         
  -1   0   6      10495.68       9976.49       166.65 o                         
   0   0   6      25584.29      25565.66       452.35 o                         
   1   0   6       1662.85       1731.09        30.04 o                         
   2   0   6       1563.99       1468.53        28.11 o                         
   3   0   6       2176.93       2145.70        47.11 o                         
   4   0   6       7265.00       7221.28       191.92 o                         
   5   0   6       5269.98       5243.38       140.77 o                         
   6   0   6         18.84         20.50         5.91 o                         
   7   0   6         75.52         87.39         8.01 o                         
   8   0   6        485.84        543.63        22.83 o                         
   9   0   6       2930.10       2778.64       103.17 o                         
  10   0   6        498.79        546.31        56.76 o                         
  -9   1   6        538.20        542.99        58.67 o                         
  -8   1   6        131.04        128.56        29.38 o                         
  -7   1   6        120.50        102.89        22.58 o                         
  -6   1   6        452.87        471.92        24.35 o                         
  -5   1   6       5840.94       5935.24       115.53 o                         
  -4   1   6      14794.24      14331.87       272.16 o                         
  -3   1   6         16.99         41.87         5.84 o                         
  -2   1   6      26744.62      26234.37       456.11 o                         
  -1   1   6       3813.31       3548.78        59.16 o                         
   0   1   6       2354.13       2290.97        38.91 o                         
   1   1   6        139.53        159.46         6.03 o                         
   2   1   6      14582.22      14035.39       266.12 o                         
   3   1   6      23223.12      21562.02       574.03 o                         
   4   1   6       5525.71       6062.02       173.53 o                         
   5   1   6       8397.57       8069.15       344.83 o                         
   6   1   6       2390.32       2288.87        86.95 o                         
   7   1   6        500.24        475.01        19.71 o                         
   8   1   6        114.79        110.37         9.66 o                         
   9   1   6       3396.69       3279.80       116.14 o                         
  10   1   6        138.12        121.67        26.41 o                         
  -8   2   6         42.91         46.20        29.76 o                         
  -7   2   6        425.69        395.50        36.40 o                         
  -6   2   6       1708.17       1732.95        60.75 o                         
  -5   2   6       4172.46       4294.43        92.11 o                         
  -4   2   6        178.00        185.24        11.00 o                         
  -3   2   6        850.73        756.75        18.27 o                         
  -2   2   6       3334.13       3676.33        61.76 o                         
  -1   2   6       2498.55       2662.42        45.38 o                         
   0   2   6      40044.47      39020.75       650.32 o                         
   1   2   6       9533.05      10096.45       174.45 o                         
   2   2   6       7376.80       8018.04       143.09 o                         
   3   2   6      10882.73      10177.27       233.56 o                         
   4   2   6        412.71        396.01        17.06 o                         
   5   2   6       7081.41       6397.64       377.58 o                         
   6   2   6       1819.98       1738.76        90.50 o                         
   7   2   6      15818.37      15403.66       707.33 o                         
   8   2   6       3638.08       3493.89       121.86 o                         
   9   2   6       2409.89       2669.14       100.37 o                         
  10   2   6        545.84        640.23        55.75 o                         
  11   2   6         60.16         72.73        73.04 o                         
  -8   3   6        244.41        242.75        43.85 o                         
  -7   3   6       1066.50       1173.78        73.91 o                         
  -6   3   6       5211.35       5387.44       176.55 o                         
  -5   3   6         22.23         28.93        11.97 o                         
  -4   3   6        148.35        182.45        12.01 o                         
  -3   3   6       2013.58       1870.95        35.69 o                         
  -2   3   6       1322.61       1289.20        25.84 o                         
  -1   3   6      17417.86      16177.20       263.08 o                         
   0   3   6       1757.92       1617.81        28.53 o                         
   1   3   6       3988.43       4292.45        73.87 o                         
   2   3   6       7154.20       6665.52       114.05 o                         
   3   3   6       5595.58       5464.00       104.08 o                         
   4   3   6      11742.52      11175.55       288.96 o                         
   5   3   6         16.10         44.84         6.33 o                         
   6   3   6         17.45         32.85        10.60 o                         
   7   3   6        413.39        451.54        42.20 o                         
   8   3   6       1787.15       1778.15        68.22 o                         
   9   3   6       3603.30       3400.13       138.77 o                         
  10   3   6        268.08        278.64        47.99 o                         
  11   3   6        299.82        237.63        48.36 o                         
  -7   4   6        337.43        285.45        33.35 o                         
  -6   4   6       1660.61       1705.05        74.96 o                         
  -5   4   6        452.59        467.37        31.83 o                         
  -4   4   6       1538.45       1451.85        41.46 o                         
  -3   4   6      16717.03      16743.85       302.33 o                         
  -2   4   6      11410.69      11336.92       198.19 o                         
  -1   4   6       3554.98       3345.69        59.04 o                         
   0   4   6       6585.36       6209.41        99.58 o                         
   1   4   6       1020.33        999.26        20.05 o                         
   2   4   6       2468.37       2613.98        45.03 o                         
   3   4   6      31956.46      30364.46       572.01 o                         
   4   4   6        864.97        911.30        21.87 o                         
   5   4   6       1299.30       1409.81        42.97 o                         
   6   4   6      14208.80      13528.25       395.97 o                         
   7   4   6       3083.33       3204.87        98.21 o                         
   8   4   6       1137.60       1100.99        42.04 o                         
   9   4   6        449.76        477.15        27.61 o                         
  10   4   6         13.87          2.07        29.76 o                         
  11   4   6        402.20        408.25        64.44 o                         
  -7   5   6        119.73        152.31        38.70 o                         
  -6   5   6        780.87        807.70        57.81 o                         
  -5   5   6        951.58        927.68        51.45 o                         
  -4   5   6       3655.53       3790.84       114.20 o                         
  -3   5   6        355.77        359.37        16.59 o                         
  -2   5   6       3174.80       3168.87        62.32 o                         
  -1   5   6         14.06         16.45         5.90 o                         
   0   5   6       1198.28       1185.77        28.36 o                         
   1   5   6      45863.79      43853.12       762.85 o                         
   2   5   6       3368.47       3456.87        66.51 o                         
   3   5   6       2355.52       2461.20        46.07 o                         
   4   5   6       9227.18       8640.51       175.58 o                         
   5   5   6         33.62         16.51         6.00 o                         
   6   5   6       8138.43       7679.25       221.11 o                         
   7   5   6      12057.45      11827.19       315.39 o                         
   8   5   6       2865.63       2683.74        91.25 o                         
   9   5   6        271.49        237.65        18.50 o                         
  10   5   6       5388.17       5462.05       282.03 o                         
  11   5   6        121.01        140.24        39.44 o                         
  -6   6   6        281.20        261.10        50.64 o                         
  -5   6   6       3100.19       3334.72       160.95 o                         
  -4   6   6        616.54        569.13        38.53 o                         
  -3   6   6         45.46         25.48        12.25 o                         
  -2   6   6          7.09         29.18        10.68 o                         
  -1   6   6         24.70         37.27         7.58 o                         
   0   6   6       3230.01       3154.62        59.33 o                         
   1   6   6       4066.96       4009.83        70.62 o                         
   2   6   6         66.74         86.07         7.53 o                         
   3   6   6        362.74        433.60        13.11 o                         
   4   6   6       1032.36       1030.51        25.49 o                         
   5   6   6      10101.05      10432.77       234.84 o                         
   6   6   6         32.61         98.01        20.50 o                         
   7   6   6         49.95        124.09        14.07 o                         
   8   6   6        807.07       1327.59        97.29 o                         
   9   6   6         62.42         84.57        14.30 o                         
  10   6   6       3160.14       3130.22       154.27 o                         
  11   6   6        360.66        373.84        56.95 o                         
  -5   7   6        323.28        427.58        63.75 o                         
  -4   7   6        670.68        666.59        53.20 o                         
  -3   7   6       5757.76       6137.48       195.17 o                         
  -2   7   6        310.97        390.53        24.28 o                         
  -1   7   6       9656.50       9164.65       210.99 o                         
   0   7   6       2319.27       2253.91        50.09 o                         
   1   7   6        213.09        209.31        11.57 o                         
   2   7   6        173.09        234.10        12.03 o                         
   3   7   6        922.69        863.90        23.08 o                         
   4   7   6      15047.84      15153.04       301.52 o                         
   5   7   6        102.98         99.95         9.45 o                         
   6   7   6       5310.65       5562.26       163.84 o                         
   7   7   6        786.33        791.78        34.84 o                         
   8   7   6       1345.91       1431.79        59.71 o                         
   9   7   6        278.27        243.86        23.34 o                         
  10   7   6          6.81         25.91        29.02 o                         
  -4   8   6        432.32        416.19        80.12 o                         
  -3   8   6        530.02        512.63        39.29 o                         
  -2   8   6        889.81        893.64        45.99 o                         
  -1   8   6        916.68        883.94        38.12 o                         
   0   8   6         42.34         53.52        13.13 o                         
   1   8   6      13836.70      14074.33       334.73 o                         
   2   8   6       5935.53       5958.76       145.14 o                         
   3   8   6        859.89       1014.94        33.11 o                         
   4   8   6       7025.94       6797.84       166.24 o                         
   5   8   6       1697.60       1729.52        58.67 o                         
   6   8   6       2487.86       2593.27        85.50 o                         
   7   8   6         48.46         95.95        18.09 o                         
   8   8   6       3578.15       3481.65       125.88 o                         
   9   8   6       1147.07       1200.29        61.71 o                         
  10   8   6        878.41        985.79        96.11 o                         
  -3   9   6        386.63        187.26        29.52 o                         
  -2   9   6         27.20         21.63        22.13 o                         
  -1   9   6       2778.82       2662.79        94.84 o                         
   0   9   6        564.22        629.75        36.62 o                         
   1   9   6        253.48        218.99        20.23 o                         
   2   9   6         16.72          9.31        16.18 o                         
   3   9   6          0.14          0.15        13.48 o                         
   4   9   6       3635.93       3840.06       128.68 o                         
   5   9   6       2267.14       2241.17        87.00 o                         
   6   9   6       2910.29       2850.13       119.10 o                         
   7   9   6        171.08        153.94        24.06 o                         
   8   9   6       1711.38       1901.10        89.77 o                         
   9   9   6          0.71         14.99        25.48 o                         
  -2  10   6       2323.67       2452.00       144.24 o                         
  -1  10   6       1814.05       1759.45        92.64 o                         
   0  10   6       1894.35       1751.17        77.41 o                         
   1  10   6        239.96        298.11        29.63 o                         
   2  10   6        427.17        438.48        46.04 o                         
   3  10   6       1104.16       1258.50        65.15 o                         
   4  10   6       1702.46       1832.12        95.86 o                         
   5  10   6        151.67        137.41        28.94 o                         
   6  10   6        138.44        155.99        34.33 o                         
   7  10   6       1462.72       1595.84        94.07 o                         
   8  10   6       1726.25       1973.51       208.59 o                         
   9  10   6          4.44         20.24        96.48 o                         
   0  11   6        109.14        165.87        38.36 o                         
   1  11   6        209.33        117.09        26.22 o                         
   2  11   6       8316.55       8689.92       401.33 o                         
   3  11   6         20.40         33.23        28.05 o                         
   4  11   6       2142.62       1702.04       101.39 o                         
   5  11   6       3149.73       3135.11       199.94 o                         
   6  11   6          4.88          1.78        35.26 o                         
   7  11   6        566.92        608.12       119.60 o                         
   3  12   6         54.63        107.68        43.65 o                         
   4  12   6        530.95        585.34        67.65 o                         
   5  12   6        301.11        215.56        59.90 o                         
  -6 -10   7        467.80        608.10        96.87 o                         
  -5 -10   7        194.02        223.57        52.41 o                         
  -4 -10   7        654.09        683.16       104.23 o                         
  -3 -10   7       1603.14       1495.71        90.72 o                         
  -2 -10   7        334.93        310.92        39.88 o                         
  -1 -10   7         37.60         26.16        25.72 o                         
   0 -10   7        912.03        889.85        89.63 o                         
   1 -10   7       1558.40       1844.59       186.63 o                         
  -7  -9   7        165.78        182.38        54.65 o                         
  -6  -9   7         60.60         89.97        44.30 o                         
  -5  -9   7       7679.88       8064.77       413.38 o                         
  -4  -9   7        109.47        114.18        32.17 o                         
  -3  -9   7        906.55        925.03        52.53 o                         
  -2  -9   7       2484.85       2446.33        97.50 o                         
  -1  -9   7         56.34         43.84        18.91 o                         
   0  -9   7       1684.04       1712.44        76.50 o                         
   1  -9   7       1881.32       1872.20        90.63 o                         
   2  -9   7       2896.50       2829.65       142.07 o                         
   3  -9   7        536.80        435.94        55.29 o                         
  -8  -8   7        238.43        165.38        45.50 o                         
  -7  -8   7       2177.60       2148.19       140.82 o                         
  -6  -8   7        425.79        526.56        59.46 o                         
  -5  -8   7        156.35        192.06        32.39 o                         
  -4  -8   7        797.68        759.85        50.83 o                         
  -3  -8   7       1927.69       1810.36        69.32 o                         
  -2  -8   7        856.38        893.20        45.36 o                         
  -1  -8   7      13685.58      13734.42       417.85 o                         
   0  -8   7       6779.94       6732.92       205.20 o                         
   1  -8   7        204.69        181.54        22.98 o                         
   2  -8   7       2141.78       2118.41        91.06 o                         
   3  -8   7        249.73        303.80        50.92 o                         
   4  -8   7       2731.21       2781.91       142.80 o                         
   5  -8   7         17.34         17.27        37.09 o                         
  -8  -7   7         29.79        -12.37        48.85 o                         
  -7  -7   7       1081.97       1016.64        72.30 o                         
  -6  -7   7        358.41        269.03        33.06 o                         
  -5  -7   7        670.68        531.92        54.14 o                         
  -4  -7   7        196.12        183.61        18.57 o                         
  -3  -7   7        708.87        816.52        36.53 o                         
  -2  -7   7        834.72        830.06        35.02 o                         
  -1  -7   7        150.18        170.77        17.47 o                         
   0  -7   7        297.06        256.74        20.85 o                         
   1  -7   7        439.74        439.67        25.39 o                         
   2  -7   7       3276.56       3221.57       112.37 o                         
   3  -7   7        626.61        580.36        38.37 o                         
   4  -7   7       1364.53       1466.79        79.05 o                         
   5  -7   7         73.75         53.92        28.03 o                         
   6  -7   7          6.61        -41.18        27.92 o                         
  -9  -6   7         82.97         60.02        36.19 o                         
  -8  -6   7        987.31       1125.74        82.39 o                         
  -7  -6   7        320.26        277.61        34.06 o                         
  -6  -6   7       1878.74       1896.53       119.29 o                         
  -5  -6   7       7707.98       7388.51       241.63 o                         
  -4  -6   7       8541.18       8670.21       243.45 o                         
  -3  -6   7        230.35        185.69        14.07 o                         
  -2  -6   7       8101.75       7728.67       162.40 o                         
  -1  -6   7          1.10         13.19         8.35 o                         
   0  -6   7       2108.90       2169.62        52.09 o                         
   1  -6   7        261.69        341.53        17.34 o                         
   2  -6   7       1366.03       1347.25        43.74 o                         
   3  -6   7       6696.90       6791.61       211.57 o                         
   4  -6   7        923.51        970.13        51.52 o                         
   5  -6   7        601.06        484.65        38.27 o                         
   6  -6   7        132.88         86.34        25.62 o                         
   7  -6   7        137.69        105.20        32.13 o                         
  -9  -5   7         95.49         99.92        33.51 o                         
  -8  -5   7        630.61        687.31        56.89 o                         
  -7  -5   7       6803.59       7098.49       260.99 o                         
  -6  -5   7          0.34         12.77        16.45 o                         
  -5  -5   7         88.60         69.65        13.59 o                         
  -4  -5   7       3215.56       3208.20        72.64 o                         
  -3  -5   7        497.64        572.54        19.77 o                         
  -2  -5   7      11947.01      11438.84       223.81 o                         
  -1  -5   7       6016.91       5977.78       121.51 o                         
   0  -5   7      12148.53      12766.70       254.71 o                         
   1  -5   7       6678.30       6834.69       129.35 o                         
   2  -5   7       2338.48       2392.90        55.48 o                         
   3  -5   7         24.92         12.82         8.05 o                         
   4  -5   7       4944.98       4998.86       130.25 o                         
   5  -5   7        519.10        469.77        30.89 o                         
   6  -5   7        284.49        248.10        25.35 o                         
   7  -5   7       5847.66       6348.11       280.03 o                         
   8  -5   7         16.17        -13.49        41.88 o                         
  -9  -4   7        295.80        271.57        44.94 o                         
  -8  -4   7       3058.02       3172.62       145.33 o                         
  -7  -4   7       1883.72       2021.74        89.72 o                         
  -6  -4   7          0.31        -14.14        12.07 o                         
  -5  -4   7         98.65        124.80        12.51 o                         
  -4  -4   7       7264.57       7314.13       145.45 o                         
  -3  -4   7       8402.86       8340.77       157.66 o                         
  -2  -4   7        127.82         66.21         7.74 o                         
  -1  -4   7        898.19        918.26        22.16 o                         
   0  -4   7       3499.96       3511.15        68.77 o                         
   1  -4   7       2675.23       2641.79        53.17 o                         
   2  -4   7      10850.36      10567.39       199.39 o                         
   3  -4   7        658.98        676.43        19.01 o                         
   4  -4   7       1809.73       1851.33        43.50 o                         
   5  -4   7       4529.87       4742.00       118.05 o                         
   6  -4   7        670.82        714.86        28.75 o                         
   7  -4   7        550.84        499.61        29.47 o                         
   8  -4   7        459.44        609.55        48.38 o                         
  -9  -3   7       1626.76       1531.96       107.67 o                         
  -8  -3   7         65.33         31.39        25.01 o                         
  -7  -3   7       1798.72       1796.53        79.37 o                         
  -6  -3   7          0.57          0.02        12.11 o                         
  -5  -3   7        557.05        513.00        21.26 o                         
  -4  -3   7      32684.73      31976.87       641.90 o                         
  -3  -3   7       1142.37       1149.61        26.37 o                         
  -2  -3   7       1070.56       1343.00        31.37 o                         
  -1  -3   7      10205.00      10099.51       200.63 o                         
   0  -3   7       1862.34       1920.89        39.53 o                         
   1  -3   7      12936.55      13364.15       263.55 o                         
   2  -3   7        429.40        478.79        13.57 o                         
   3  -3   7       1252.43       1352.60        34.63 o                         
   4  -3   7       2848.45       2829.79        62.27 o                         
   5  -3   7      10271.71      10412.26       231.60 o                         
   6  -3   7       1411.32       1480.80        43.49 o                         
   7  -3   7        116.66         99.10        14.46 o                         
   8  -3   7        282.30        295.01        26.59 o                         
   9  -3   7        981.84       1187.73        87.19 o                         
  -9  -2   7        603.24        644.78        64.19 o                         
  -8  -2   7        551.84        625.91        50.55 o                         
  -7  -2   7        425.03        434.47        35.66 o                         
  -6  -2   7      12139.65      11528.28       300.36 o                         
  -5  -2   7        461.88        504.63        20.17 o                         
  -4  -2   7        553.27        697.37        24.60 o                         
  -3  -2   7      10924.42      11321.26       205.89 o                         
  -2  -2   7       7209.45       7437.91       133.00 o                         
  -1  -2   7       9931.85       9869.29       181.54 o                         
   0  -2   7      34144.86      33483.57       667.05 o                         
   1  -2   7      21632.15      21792.75       480.75 o                         
   2  -2   7       1483.18       1585.91        29.59 o                         
   3  -2   7      10061.35       9537.87       197.16 o                         
   4  -2   7        234.95        250.84        10.07 o                         
   5  -2   7       7527.29       7658.01       169.82 o                         
   6  -2   7         97.37         94.47        10.48 o                         
   7  -2   7       4586.46       4736.21       130.41 o                         
   8  -2   7       5496.28       5669.65       189.68 o                         
   9  -2   7       1701.14       1717.05        99.42 o                         
  -9  -1   7        467.23        516.68        58.10 o                         
  -8  -1   7          6.03         23.77        23.25 o                         
  -7  -1   7        491.11        533.22        38.97 o                         
  -6  -1   7        989.39       1042.15        40.12 o                         
  -5  -1   7        247.46        314.83        14.98 o                         
  -4  -1   7       7124.50       7365.31       136.44 o                         
  -3  -1   7        887.01        861.53        21.38 o                         
  -2  -1   7      16363.73      16509.06       309.86 o                         
  -1  -1   7       3339.57       3299.97        60.23 o                         
   0  -1   7        683.69        715.61        16.16 o                         
   1  -1   7        889.84       1008.11        21.68 o                         
   2  -1   7        552.93        424.37        13.11 o                         
   3  -1   7      20620.39      21579.35       453.87 o                         
   4  -1   7       1101.06       1026.98        23.26 o                         
   5  -1   7      12900.10      12457.22       282.85 o                         
   6  -1   7       3220.68       3240.43        79.16 o                         
   7  -1   7       1432.15       1405.02        41.50 o                         
   8  -1   7          3.26         46.52        12.57 o                         
   9  -1   7       1011.71        974.14        50.70 o                         
  10  -1   7        904.31        888.43       155.19 o                         
  -9   0   7         49.64         84.42        34.56 o                         
  -8   0   7        173.04        113.83        28.42 o                         
  -7   0   7       2436.03       2259.24       100.33 o                         
  -6   0   7        128.51        140.57        16.07 o                         
  -5   0   7       3063.88       2956.10        68.76 o                         
  -4   0   7       4966.08       5229.15        98.56 o                         
  -3   0   7       3647.11       3633.83        66.32 o                         
  -2   0   7        475.23        361.94        12.00 o                         
  -1   0   7      12485.29      12439.04       214.41 o                         
   0   0   7       1688.56       1568.72        27.71 o                         
   1   0   7         20.28         20.87         4.12 o                         
   2   0   7       2471.64       2617.31        49.36 o                         
   3   0   7       2209.87       2088.44        42.57 o                         
   4   0   7       7732.21       7091.76       178.59 o                         
   5   0   7       2159.07       2139.87        58.49 o                         
   6   0   7        381.81        488.61        17.61 o                         
   7   0   7       1380.61       1372.03        39.30 o                         
   8   0   7       2162.36       2094.64        60.56 o                         
   9   0   7       1012.61        998.16        47.25 o                         
  10   0   7        201.64        223.29        46.17 o                         
  -8   1   7        167.45        184.92        35.97 o                         
  -7   1   7       1341.55       1265.66        63.41 o                         
  -6   1   7      10744.69      11058.87       328.74 o                         
  -5   1   7       1879.44       1980.06        51.63 o                         
  -4   1   7        151.34        108.34         9.09 o                         
  -3   1   7      13631.15      13544.31       224.58 o                         
  -2   1   7        173.38        209.42         9.04 o                         
  -1   1   7      25165.53      24168.83       421.80 o                         
   0   1   7      16900.16      16423.52       283.49 o                         
   1   1   7      27455.15      27732.84       506.54 o                         
   2   1   7      22945.57      21911.71       394.94 o                         
   3   1   7      20558.16      19918.61       459.84 o                         
   4   1   7       1187.40       1339.05        44.11 o                         
   5   1   7       4316.02       3905.90       151.29 o                         
   6   1   7         26.10         52.15         9.99 o                         
   7   1   7         13.10          8.68         7.68 o                         
   8   1   7       6845.29       6755.15       220.61 o                         
   9   1   7        524.93        544.61        31.29 o                         
  10   1   7        297.66        262.56        46.79 o                         
  -8   2   7       1579.52       1585.44       111.06 o                         
  -7   2   7       1309.42       1318.46        76.95 o                         
  -6   2   7       2683.33       2654.41       107.18 o                         
  -5   2   7        117.01        121.81        13.94 o                         
  -4   2   7        270.06        283.00        15.53 o                         
  -3   2   7      16593.12      15598.31       295.73 o                         
  -2   2   7      19634.00      18591.77       312.40 o                         
  -1   2   7       8185.57       8593.86       141.59 o                         
   0   2   7       7814.70       7464.60       121.22 o                         
   1   2   7       5456.43       4994.27        81.81 o                         
   2   2   7       1645.07       1485.99        26.33 o                         
   3   2   7      38783.68      36467.55       786.45 o                         
   4   2   7        240.09        345.52        15.28 o                         
   5   2   7       2014.06       2024.29        95.16 o                         
   6   2   7      26457.36      22060.05      1013.32 o                         
   7   2   7       3450.91       3319.53       182.82 o                         
   8   2   7        309.04        422.67        60.75 o                         
   9   2   7       3152.83       3353.02       143.57 o                         
  10   2   7        274.09        273.33        53.20 o                         
  11   2   7        664.05        569.37        77.06 o                         
  -8   3   7        754.51        830.44        76.64 o                         
  -7   3   7        299.72        220.22        32.32 o                         
  -6   3   7        946.44        914.04        71.03 o                         
  -5   3   7          2.49         -9.36        13.19 o                         
  -4   3   7       3556.93       3702.27        77.91 o                         
  -3   3   7       9587.51       9099.35       156.61 o                         
  -2   3   7          1.58          5.32         5.58 o                         
  -1   3   7         49.86         97.94         6.90 o                         
   0   3   7      10178.34      10171.88       168.68 o                         
   1   3   7      15033.05      15507.73       254.91 o                         
   2   3   7       5777.86       5347.45        87.95 o                         
   3   3   7         38.32         28.83         3.84 o                         
   4   3   7        630.24        474.78        16.38 o                         
   5   3   7       4034.86       3966.70       123.12 o                         
   6   3   7       4467.98       4126.53       209.29 o                         
   7   3   7       7979.20       7752.59       339.00 o                         
   8   3   7        908.89        860.15        72.60 o                         
   9   3   7        550.84        532.94        74.86 o                         
  10   3   7       4035.48       3867.85       274.31 o                         
  11   3   7        196.38        211.59        44.24 o                         
  -7   4   7       1121.44       1035.92        76.42 o                         
  -6   4   7        106.74         82.28        25.37 o                         
  -5   4   7       9168.91       8782.15       288.24 o                         
  -4   4   7          9.11         13.77        12.26 o                         
  -3   4   7       1690.22       1615.43        36.11 o                         
  -2   4   7       1740.95       1678.97        41.27 o                         
  -1   4   7       1463.50       1384.94        27.81 o                         
   0   4   7       9445.97       9154.06       149.18 o                         
   1   4   7      12508.89      13114.28       212.94 o                         
   2   4   7      22855.40      23058.80       387.23 o                         
   3   4   7       3122.77       2932.66        54.29 o                         
   4   4   7      15597.89      16485.21       358.55 o                         
   5   4   7         44.17         60.22         6.22 o                         
   6   4   7       2466.97       2347.22        69.69 o                         
   7   4   7        115.98        104.95        12.03 o                         
   8   4   7          0.22         -9.07        14.24 o                         
   9   4   7       3006.94       3112.15       178.55 o                         
  10   4   7       1625.90       1401.15       108.63 o                         
  11   4   7        118.48         98.14        34.63 o                         
  -7   5   7        469.02        442.09        62.96 o                         
  -6   5   7          1.03        -38.49        26.15 o                         
  -5   5   7          1.18          7.24        20.06 o                         
  -4   5   7         63.98         62.35        16.57 o                         
  -3   5   7       4608.04       4577.16       116.06 o                         
  -2   5   7       1696.30       1698.89        38.16 o                         
  -1   5   7      11833.52      11599.97       212.99 o                         
   0   5   7       7499.25       7390.33       130.91 o                         
   1   5   7        413.83        408.37        11.34 o                         
   2   5   7       1504.42       1544.35        30.15 o                         
   3   5   7       2618.85       2633.70        49.45 o                         
   4   5   7      14008.55      14404.99       277.84 o                         
   5   5   7          8.37          5.55         5.83 o                         
   6   5   7      10872.99      10277.40       274.40 o                         
   7   5   7       1959.09       1948.97        58.65 o                         
   8   5   7       2935.67       2994.51       111.98 o                         
   9   5   7        108.65        153.11        20.09 o                         
  10   5   7        469.19        470.23        44.56 o                         
  11   5   7        435.90        312.48        50.59 o                         
  -6   6   7        362.52        376.33       101.97 o                         
  -5   6   7       1152.51       1209.87        81.28 o                         
  -4   6   7        630.02        567.94        39.59 o                         
  -3   6   7          0.15         11.89        12.74 o                         
  -2   6   7        360.89        341.61        21.32 o                         
  -1   6   7       1540.93       1479.86        34.22 o                         
   0   6   7       3073.31       3057.67        57.82 o                         
   1   6   7       2136.35       2255.20        41.76 o                         
   2   6   7       1793.79       2012.24        41.94 o                         
   3   6   7        317.40        312.85        11.10 o                         
   4   6   7       4578.32       4651.10        96.59 o                         
   5   6   7        314.61        342.76        13.86 o                         
   6   6   7         94.94         94.66         9.64 o                         
   7   6   7        199.03        192.76        16.02 o                         
   8   6   7       2775.64       2674.16        97.70 o                         
   9   6   7       2316.27       2239.70        93.42 o                         
  10   6   7       1428.78       1447.34        93.52 o                         
  11   6   7        686.51        741.17        79.22 o                         
  -5   7   7       2877.64       2977.19       202.74 o                         
  -4   7   7       1596.47       1658.89        97.44 o                         
  -3   7   7         20.16         23.67        16.75 o                         
  -2   7   7       4215.02       4046.49       120.33 o                         
  -1   7   7         36.63         45.47        11.92 o                         
   0   7   7       4078.38       4186.54       100.29 o                         
   1   7   7         49.11         35.89         8.01 o                         
   2   7   7       5159.46       5009.71       102.66 o                         
   3   7   7      12770.91      12866.79       252.14 o                         
   4   7   7       7987.02       8245.04       171.65 o                         
   5   7   7        563.94        541.33        18.41 o                         
   6   7   7        163.15        152.84        15.29 o                         
   7   7   7         38.25         46.42        14.75 o                         
   8   7   7       1716.11       1626.94        65.58 o                         
   9   7   7       2462.78       2751.36       106.42 o                         
  10   7   7          8.36         25.32        26.07 o                         
  -4   8   7        329.21        403.65        56.26 o                         
  -3   8   7        173.49        133.97        25.00 o                         
  -2   8   7       5250.18       5466.10       170.18 o                         
  -1   8   7       1740.73       1680.39        63.80 o                         
   0   8   7       3118.83       3064.49        88.45 o                         
   1   8   7       1978.11       2243.50        65.52 o                         
   2   8   7       2798.66       2751.79        70.23 o                         
   3   8   7         79.46         65.34        11.54 o                         
   4   8   7      10765.52      10327.00       294.61 o                         
   5   8   7       1392.42       1362.77        50.72 o                         
   6   8   7        804.78        775.63        33.23 o                         
   7   8   7      11205.33      11176.13       362.80 o                         
   8   8   7        234.06        306.73        26.40 o                         
   9   8   7         52.45         48.59        20.27 o                         
  10   8   7        511.10        646.19        88.91 o                         
  -3   9   7       1118.45       1159.37       141.41 o                         
  -2   9   7        185.88        207.46        30.61 o                         
  -1   9   7        428.90        434.92        32.60 o                         
   0   9   7        272.06        217.24        23.52 o                         
   1   9   7        249.98        217.22        21.08 o                         
   2   9   7       6834.97       6785.04       227.42 o                         
   3   9   7         85.75         45.57        16.95 o                         
   4   9   7       2435.38       2543.49        92.33 o                         
   5   9   7       3830.00       3751.76       142.88 o                         
   6   9   7        998.94        958.97        50.58 o                         
   7   9   7        963.59       1009.63        52.06 o                         
   8   9   7       1345.78       1294.82        63.58 o                         
   9   9   7       1127.22       1305.04       100.51 o                         
  -2  10   7        490.29        456.62        53.77 o                         
  -1  10   7        126.01         83.64        29.52 o                         
   0  10   7         10.61        -18.23        20.47 o                         
   1  10   7       1491.28       1556.69       112.61 o                         
   2  10   7        351.44        293.40        34.65 o                         
   3  10   7       2430.59       2406.87       105.20 o                         
   4  10   7        100.01         67.80        24.80 o                         
   5  10   7       2566.58       2480.49       123.86 o                         
   6  10   7        227.17        170.52        34.98 o                         
   7  10   7         85.11         68.62        23.34 o                         
   8  10   7         26.85         51.26        36.13 o                         
   9  10   7        353.89        258.61        63.44 o                         
   0  11   7       2061.80       2185.93       132.59 o                         
   1  11   7       2563.22       2614.02       146.48 o                         
   2  11   7         25.04        -21.27        32.10 o                         
   3  11   7        774.17        767.05        88.08 o                         
   4  11   7        446.62        513.51        59.87 o                         
   5  11   7       2167.77       2420.94       145.64 o                         
   6  11   7         46.29         63.57        51.31 o                         
   7  11   7       2360.81       2447.30       184.38 o                         
   3  12   7       1756.86       1820.12       136.15 o                         
   4  12   7        190.76        217.56        48.44 o                         
   5  12   7       3430.40       3610.34       264.55 o                         
  -5 -10   8         96.36         26.30        41.80 o                         
  -4 -10   8       1063.25       1062.57        89.75 o                         
  -3 -10   8        125.51        144.99        36.27 o                         
  -2 -10   8        645.22        482.76        47.72 o                         
  -1 -10   8        394.43        398.64        55.31 o                         
   0 -10   8        127.05        185.63        48.09 o                         
   1 -10   8        391.14        333.17        53.20 o                         
  -6  -9   8       3368.42       3155.54       232.12 o                         
  -5  -9   8          7.27         34.53        37.04 o                         
  -4  -9   8        213.48        202.89        44.30 o                         
  -3  -9   8        747.43        686.59        48.24 o                         
  -2  -9   8       3068.69       2942.71       129.27 o                         
  -1  -9   8        358.37        442.09        42.24 o                         
   0  -9   8       3479.17       3525.29       156.63 o                         
   1  -9   8       2257.79       2213.46       107.92 o                         
   2  -9   8        212.57        182.42        36.31 o                         
   3  -9   8        145.53        168.84        41.67 o                         
  -7  -8   8         29.10         -9.37        36.81 o                         
  -6  -8   8        512.26        404.06        54.69 o                         
  -5  -8   8       3525.54       3832.50       194.84 o                         
  -4  -8   8       3274.58       3150.07       143.27 o                         
  -3  -8   8         13.92         20.83        17.19 o                         
  -2  -8   8       9282.13       8645.14       278.91 o                         
  -1  -8   8        677.59        727.16        38.85 o                         
   0  -8   8        211.50        238.16        27.76 o                         
   1  -8   8        399.37        491.48        38.86 o                         
   2  -8   8       2633.88       2422.64       106.82 o                         
   3  -8   8       4741.88       4720.62       242.80 o                         
   4  -8   8       1482.55       1604.25        96.85 o                         
  -8  -7   8       1665.33       1685.50       122.82 o                         
  -7  -7   8        476.73        415.60        62.11 o                         
  -6  -7   8        252.95        211.64        39.01 o                         
  -5  -7   8        101.01         69.76        23.21 o                         
  -4  -7   8         16.96         17.31        16.10 o                         
  -3  -7   8       2408.83       2206.23        74.05 o                         
  -2  -7   8       2386.42       2211.54        75.42 o                         
  -1  -7   8        530.07        490.88        27.61 o                         
   0  -7   8       1193.81       1393.09        54.41 o                         
   1  -7   8        552.33        569.28        31.09 o                         
   2  -7   8       5695.39       5438.54       179.40 o                         
   3  -7   8        319.91        229.60        26.77 o                         
   4  -7   8       1183.71       1209.45        69.56 o                         
   5  -7   8        260.74        197.38        36.07 o                         
   6  -7   8          2.71         -7.67        33.54 o                         
  -8  -6   8       4222.81       4437.66       249.09 o                         
  -7  -6   8        641.45        738.72        59.02 o                         
  -6  -6   8       2550.17       2656.81       136.19 o                         
  -5  -6   8       7279.20       6974.66       278.54 o                         
  -4  -6   8       2949.46       3068.65        98.62 o                         
  -3  -6   8         73.26         43.15        12.68 o                         
  -2  -6   8       6175.86       6214.66       153.25 o                         
  -1  -6   8       3042.11       3071.01        82.84 o                         
   0  -6   8       1328.28       1334.46        49.82 o                         
   1  -6   8      15758.21      14898.06       382.23 o                         
   2  -6   8         66.37         53.47        12.81 o                         
   3  -6   8       1049.43       1094.04        52.33 o                         
   4  -6   8        461.96        415.18        32.48 o                         
   5  -6   8        738.80        815.12        55.01 o                         
   6  -6   8       1045.92       1069.99        71.12 o                         
   7  -6   8        201.60        101.27        34.37 o                         
  -8  -5   8        336.34        198.95        38.72 o                         
  -7  -5   8       1370.17       1553.43        81.08 o                         
  -6  -5   8         76.84         70.05        21.65 o                         
  -5  -5   8        131.59        107.67        19.08 o                         
  -4  -5   8      16415.35      16605.69       394.84 o                         
  -3  -5   8       2033.99       1980.58        46.05 o                         
  -2  -5   8       2200.88       2291.64        51.93 o                         
  -1  -5   8      19053.57      18376.27       391.19 o                         
   0  -5   8         47.87         55.04         8.90 o                         
   1  -5   8       1698.51       1708.48        39.75 o                         
   2  -5   8       3258.36       3129.65        71.29 o                         
   3  -5   8       5028.11       5262.16       122.03 o                         
   4  -5   8       5324.15       5664.45       173.16 o                         
   5  -5   8       7445.26       7126.80       273.94 o                         
   6  -5   8        831.33        892.47        49.09 o                         
   7  -5   8         54.35         81.79        28.88 o                         
  -9  -4   8          2.39         10.40        33.80 o                         
  -8  -4   8        592.12        648.09        64.19 o                         
  -7  -4   8         95.76         73.69        22.34 o                         
  -6  -4   8       2018.85       1895.23        72.39 o                         
  -5  -4   8        721.90        703.82        29.12 o                         
  -4  -4   8       1066.98        958.52        27.01 o                         
  -3  -4   8         88.01         76.17         9.27 o                         
  -2  -4   8        377.03        379.48        15.73 o                         
  -1  -4   8       3239.85       3382.25        68.98 o                         
   0  -4   8       4381.02       4365.36        83.52 o                         
   1  -4   8       5869.17       6034.05       122.71 o                         
   2  -4   8        213.62        181.13        10.36 o                         
   3  -4   8      11455.94      11498.66       224.77 o                         
   4  -4   8        451.18        477.09        18.10 o                         
   5  -4   8        810.91        817.14        31.30 o                         
   6  -4   8         24.25         46.90        12.52 o                         
   7  -4   8       1141.78       1299.54        55.32 o                         
   8  -4   8       2916.93       2780.77       140.96 o                         
  -9  -3   8         11.12        -43.48        28.99 o                         
  -8  -3   8       1243.89       1352.79       126.76 o                         
  -7  -3   8        874.54        925.13        57.21 o                         
  -6  -3   8       1561.27       1557.20        68.45 o                         
  -5  -3   8       7087.33       7676.42       175.11 o                         
  -4  -3   8       1099.25       1256.18        29.17 o                         
  -3  -3   8       2600.17       2956.52        57.67 o                         
  -2  -3   8         17.07         45.82         7.13 o                         
  -1  -3   8       2233.89       2327.86        57.36 o                         
   0  -3   8       5405.25       5390.92       104.60 o                         
   1  -3   8       2410.40       2461.84        49.66 o                         
   2  -3   8       4239.00       4546.07        87.59 o                         
   3  -3   8       2439.78       2637.91        56.74 o                         
   4  -3   8        266.26        311.93        13.62 o                         
   5  -3   8        922.78       1055.44        33.81 o                         
   6  -3   8        139.57        117.00        13.05 o                         
   7  -3   8        190.94        191.99        16.30 o                         
   8  -3   8        151.09        120.63        23.83 o                         
   9  -3   8          7.00         40.45        29.78 o                         
  -9  -2   8         51.79         50.15        34.01 o                         
  -8  -2   8        417.73        322.25        58.42 o                         
  -7  -2   8       3282.98       3416.60       139.97 o                         
  -6  -2   8        521.13        570.39        29.37 o                         
  -5  -2   8        513.37        623.04        24.93 o                         
  -4  -2   8      12424.21      12866.30       244.79 o                         
  -3  -2   8      10150.86      10137.40       185.74 o                         
  -2  -2   8        820.41        794.16        20.16 o                         
  -1  -2   8      36691.77      35769.84       690.05 o                         
   0  -2   8       6467.66       6760.69       120.46 o                         
   1  -2   8       3855.04       4100.32        78.81 o                         
   2  -2   8       2398.95       2378.48        44.34 o                         
   3  -2   8       3050.84       3325.40        66.25 o                         
   4  -2   8      15040.24      14937.81       311.72 o                         
   5  -2   8       2335.80       2443.35        59.21 o                         
   6  -2   8       4127.75       4134.02       104.39 o                         
   7  -2   8        130.31        158.86        14.50 o                         
   8  -2   8       1142.46       1224.34        53.22 o                         
   9  -2   8          1.87         58.85        24.02 o                         
  -9  -1   8          3.75         12.94        31.41 o                         
  -8  -1   8         60.03         33.92        28.64 o                         
  -7  -1   8       3538.38       3311.56       138.00 o                         
  -6  -1   8       5434.20       5698.39       202.02 o                         
  -5  -1   8          3.68         31.68         9.51 o                         
  -4  -1   8        546.49        546.18        16.57 o                         
  -3  -1   8      15266.05      14934.03       291.39 o                         
  -2  -1   8       4278.31       4529.50        83.84 o                         
  -1  -1   8      10517.53      10468.06       180.62 o                         
   0  -1   8       1935.31       1583.12        30.89 o                         
   1  -1   8       8550.69       8594.73       162.55 o                         
   2  -1   8      16890.63      16569.88       306.72 o                         
   3  -1   8      18576.80      17716.49       351.91 o                         
   4  -1   8       1552.88       1503.09        34.03 o                         
   5  -1   8       2760.36       2770.60        65.56 o                         
   6  -1   8         23.51         52.55         8.11 o                         
   7  -1   8         22.30         25.45         8.46 o                         
   8  -1   8      11822.45      12251.49       360.86 o                         
   9  -1   8         90.27         71.18        20.56 o                         
  10  -1   8        357.03        305.90        60.18 o                         
  -8   0   8        394.29        410.95        48.97 o                         
  -7   0   8       4312.44       4342.17       173.20 o                         
  -6   0   8         92.03         60.06        18.07 o                         
  -5   0   8         12.01         25.96         9.74 o                         
  -4   0   8       5805.24       5551.94       100.43 o                         
  -3   0   8       8010.52       8078.61       150.69 o                         
  -2   0   8       2100.11       1768.70        35.39 o                         
  -1   0   8       1769.77       1670.22        31.93 o                         
   0   0   8         70.35         49.22         5.76 o                         
   1   0   8      12465.31      12526.40       227.28 o                         
   2   0   8      17240.04      16792.00       293.58 o                         
   3   0   8       3129.58       3037.02        57.10 o                         
   4   0   8         18.24         12.75         3.97 o                         
   5   0   8         98.09         92.83         7.11 o                         
   6   0   8      12866.06      12859.45       349.20 o                         
   7   0   8       1604.12       1665.38        48.29 o                         
   8   0   8         41.79         27.32         9.10 o                         
   9   0   8         10.25         29.06        15.42 o                         
  10   0   8          4.07         38.78        45.78 o                         
  -8   1   8        595.56        713.20        80.81 o                         
  -7   1   8       1424.39       1353.04        78.80 o                         
  -6   1   8       1934.84       1826.80        77.03 o                         
  -5   1   8       2864.98       3020.64        73.46 o                         
  -4   1   8        384.22        357.49        13.13 o                         
  -3   1   8      17429.09      16572.59       292.64 o                         
  -2   1   8       3254.71       3349.51        60.85 o                         
  -1   1   8          4.26         33.89         5.65 o                         
   0   1   8      47542.47      46323.04       774.57 o                         
   1   1   8        537.84        591.91        13.52 o                         
   2   1   8       1919.05       1947.68        35.33 o                         
   3   1   8       1467.61       1296.30        26.17 o                         
   4   1   8        478.18        536.24        22.17 o                         
   5   1   8      12183.93      11914.38       397.78 o                         
   6   1   8      12136.89      11519.51       430.37 o                         
   7   1   8        149.64        171.12        14.32 o                         
   8   1   8          2.73         -9.05         9.10 o                         
   9   1   8       3091.16       3039.04       177.60 o                         
  10   1   8       1275.37       1041.34        91.32 o                         
  -8   2   8          9.22         22.89        33.02 o                         
  -7   2   8        470.53        462.89        43.04 o                         
  -6   2   8         77.06        123.05        24.93 o                         
  -5   2   8       5007.84       5024.79       147.86 o                         
  -4   2   8        240.00        267.75        13.13 o                         
  -3   2   8       3608.80       3811.14        68.00 o                         
  -2   2   8       3538.20       3297.86        59.62 o                         
  -1   2   8         26.30         68.44         6.10 o                         
   0   2   8       3703.43       3594.48        59.43 o                         
   1   2   8       9363.60       9142.08       163.29 o                         
   2   2   8      19101.94      18331.17       301.11 o                         
   3   2   8       3364.45       3400.27        65.21 o                         
   4   2   8      27055.25      26910.27       704.50 o                         
   5   2   8       1463.63       1424.15        48.45 o                         
   6   2   8        126.15        151.18        25.49 o                         
   7   2   8        351.05        447.73        62.02 o                         
   8   2   8        553.92        576.15        66.14 o                         
   9   2   8       6483.36       6095.17       439.05 o                         
  10   2   8        331.37        322.50        55.12 o                         
  11   2   8       1282.42       1230.40       150.49 o                         
  -7   3   8        162.65        165.10        37.47 o                         
  -6   3   8        341.10        270.05        34.52 o                         
  -5   3   8         21.56          1.64        15.45 o                         
  -4   3   8       2900.46       2847.11        74.55 o                         
  -3   3   8          8.19         16.56         7.65 o                         
  -2   3   8        933.25       1001.50        24.54 o                         
  -1   3   8        773.11        842.92        19.46 o                         
   0   3   8       1000.07        970.44        20.14 o                         
   1   3   8       2489.55       2296.16        40.93 o                         
   2   3   8        836.60        939.22        17.47 o                         
   3   3   8       1375.77       1618.61        31.95 o                         
   4   3   8       3268.25       3518.76        81.74 o                         
   5   3   8       1073.88       1060.32        36.55 o                         
   6   3   8       4631.68       4908.75       236.17 o                         
   7   3   8       3109.86       2922.11       208.83 o                         
   8   3   8        777.38        860.69        73.43 o                         
   9   3   8          7.91         42.23        41.39 o                         
  10   3   8        137.26        158.97        61.97 o                         
  11   3   8        367.57        319.24        48.31 o                         
  -7   4   8        738.48        638.63        62.88 o                         
  -6   4   8       3795.60       3982.64       174.95 o                         
  -5   4   8        415.35        468.33        35.97 o                         
  -4   4   8       1183.83       1158.04        43.98 o                         
  -3   4   8       3126.85       3176.84        69.38 o                         
  -2   4   8       7640.89       7603.71       141.70 o                         
  -1   4   8       5104.01       5090.11        89.97 o                         
   0   4   8      22102.52      21859.90       375.18 o                         
   1   4   8       3203.53       3249.89        55.28 o                         
   2   4   8         75.53         42.33         4.38 o                         
   3   4   8        272.04        250.04         8.52 o                         
   4   4   8         80.36         77.35         5.71 o                         
   5   4   8      10593.83      10064.21       259.52 o                         
   6   4   8        110.71        112.64         8.56 o                         
   7   4   8       2388.43       2430.36        96.67 o                         
   8   4   8       1154.17       1139.19        94.30 o                         
   9   4   8       1914.03       2073.20       174.67 o                         
  10   4   8        122.46        151.74        55.60 o                         
  11   4   8         80.92        164.12        69.31 o                         
  -6   5   8       1040.18       1137.17        90.51 o                         
  -5   5   8       3412.71       3520.32       142.96 o                         
  -4   5   8       1778.14       1681.66        63.17 o                         
  -3   5   8          0.28          6.26        12.19 o                         
  -2   5   8       9411.32       9370.68       185.84 o                         
  -1   5   8        592.38        577.38        20.13 o                         
   0   5   8       4159.05       4114.70        71.54 o                         
   1   5   8       1548.92       1461.52        29.18 o                         
   2   5   8       5662.98       5863.42       103.69 o                         
   3   5   8      26715.39      26641.75       526.49 o                         
   4   5   8      12669.98      12559.67       249.67 o                         
   5   5   8       4495.98       4607.31       112.60 o                         
   6   5   8       3269.02       3094.05        81.65 o                         
   7   5   8        230.23        313.65        17.20 o                         
   8   5   8        518.62        455.15        28.94 o                         
   9   5   8       5697.03       5837.90       269.47 o                         
  10   5   8         25.17        -37.94        25.29 o                         
  11   5   8        278.74        239.22        40.29 o                         
  -6   6   8        301.52        362.23        70.32 o                         
  -5   6   8         11.66        -10.27        28.92 o                         
  -4   6   8          9.40         21.99        20.59 o                         
  -3   6   8       1645.38       1620.27        59.74 o                         
  -2   6   8       5556.01       5786.86       146.89 o                         
  -1   6   8       1537.97       1645.60        42.14 o                         
   0   6   8       3782.11       4014.89        76.64 o                         
   1   6   8       2648.16       2747.14        51.19 o                         
   2   6   8       6425.23       6480.83       119.65 o                         
   3   6   8        815.00        827.89        20.45 o                         
   4   6   8       3918.31       3953.26        87.65 o                         
   5   6   8        485.16        524.09        18.25 o                         
   6   6   8         98.01         91.89        11.62 o                         
   7   6   8      13123.30      12678.40       443.53 o                         
   8   6   8        477.12        490.78        26.09 o                         
   9   6   8         68.16         88.56        22.76 o                         
  10   6   8       1116.49       1214.42        82.19 o                         
  11   6   8         17.83         35.23        29.89 o                         
  -5   7   8        743.36        813.60        90.82 o                         
  -4   7   8        501.67        445.41        58.40 o                         
  -3   7   8        281.09        255.67        27.84 o                         
  -2   7   8       1956.52       2016.23        71.25 o                         
  -1   7   8       1253.28       1280.04        42.44 o                         
   0   7   8          2.12         10.93         9.86 o                         
   1   7   8      15724.09      15370.53       299.56 o                         
   2   7   8        763.88        802.76        23.32 o                         
   3   7   8        249.20        271.46        12.71 o                         
   4   7   8        249.87        229.46        11.63 o                         
   5   7   8       1110.39       1247.57        39.03 o                         
   6   7   8       3822.22       3741.71       126.88 o                         
   7   7   8       1997.57       1944.79        74.55 o                         
   8   7   8         67.86         38.22        15.35 o                         
   9   7   8        114.66         91.50        20.98 o                         
  10   7   8       1716.65       1657.61       122.07 o                         
  -4   8   8       2320.93       2559.70       158.63 o                         
  -3   8   8        818.82        745.97        57.68 o                         
  -2   8   8       1485.30       1496.32        63.56 o                         
  -1   8   8       3561.65       3572.18       125.62 o                         
   0   8   8         43.30         66.69        14.82 o                         
   1   8   8        154.47        177.22        16.80 o                         
   2   8   8       1540.13       1435.68        46.09 o                         
   3   8   8       5655.25       5583.07       142.11 o                         
   4   8   8        851.27        913.85        33.02 o                         
   5   8   8       9170.64       9140.51       280.50 o                         
   6   8   8       1698.71       1774.07        66.67 o                         
   7   8   8        239.19        203.92        21.20 o                         
   8   8   8        307.41        295.17        27.74 o                         
   9   8   8         59.17         72.90        29.08 o                         
  10   8   8       2280.05       2392.09       181.36 o                         
  -3   9   8        138.46         59.63        31.15 o                         
  -2   9   8        133.63         62.00        30.65 o                         
  -1   9   8        887.78        775.90        46.03 o                         
   0   9   8       1079.97       1170.88        54.67 o                         
   1   9   8       3460.56       3494.32       120.67 o                         
   2   9   8        242.27        198.63        24.18 o                         
   3   9   8       2529.51       2492.52        92.62 o                         
   4   9   8        132.68        152.38        22.10 o                         
   5   9   8        515.80        498.92        35.92 o                         
   6   9   8        226.81        258.54        25.51 o                         
   7   9   8       3598.61       3709.54       140.88 o                         
   8   9   8       2989.64       3028.27       189.77 o                         
   9   9   8        543.00        484.05        57.71 o                         
  -1  10   8        174.23         92.44        37.90 o                         
   0  10   8        835.16        963.49        59.05 o                         
   1  10   8       1939.53       1763.43        93.13 o                         
   2  10   8        312.46        306.56        36.71 o                         
   3  10   8        173.80        139.38        25.90 o                         
   4  10   8          0.90         18.93        20.65 o                         
   5  10   8       1938.38       1962.61       122.73 o                         
   6  10   8        147.74        172.57        31.05 o                         
   7  10   8        203.91        111.00        40.80 o                         
   8  10   8         20.68          4.69        28.79 o                         
   9  10   8         17.61         18.79        43.80 o                         
   0  11   8        258.81        287.66        42.54 o                         
   1  11   8        207.20        317.97        63.82 o                         
   2  11   8         34.34         31.93        38.28 o                         
   3  11   8        530.02        499.64        52.65 o                         
   4  11   8       3333.31       3698.48       227.60 o                         
   5  11   8       1440.12       1287.00       103.92 o                         
   6  11   8       1607.76       1408.50       124.18 o                         
   7  11   8        234.39        286.25        47.81 o                         
  -4 -10   9         70.04         52.92        42.09 o                         
  -3 -10   9         26.98         22.73        30.57 o                         
  -2 -10   9       1575.08       1600.59       121.85 o                         
  -1 -10   9         70.99         54.05        41.18 o                         
   0 -10   9        134.18        161.90        47.40 o                         
  -6  -9   9        643.86        645.43        88.54 o                         
  -5  -9   9          2.62        -17.04        40.21 o                         
  -4  -9   9        422.43        400.87        39.45 o                         
  -3  -9   9       6442.45       6215.32       254.46 o                         
  -2  -9   9        491.76        403.79        46.16 o                         
  -1  -9   9       1045.15       1122.47        69.85 o                         
   0  -9   9        381.48        413.97        44.85 o                         
   1  -9   9        114.22         80.87        49.34 o                         
   2  -9   9        336.48        306.28        63.12 o                         
   3  -9   9       1153.40       1204.88        90.41 o                         
  -7  -8   9        114.10        164.46        51.03 o                         
  -6  -8   9       1527.16       1476.65       118.76 o                         
  -5  -8   9       3664.57       3805.98       234.82 o                         
  -4  -8   9       2554.80       2499.04       123.22 o                         
  -3  -8   9        457.91        514.16        36.77 o                         
  -2  -8   9       1371.42       1286.56        57.91 o                         
  -1  -8   9         59.33         82.73        20.23 o                         
   0  -8   9          0.04         -7.90        19.11 o                         
   1  -8   9      10041.48       9973.60       321.44 o                         
   2  -8   9        286.63        267.07        34.88 o                         
   3  -8   9        752.59        955.14        67.04 o                         
   4  -8   9       1387.43       1398.93        89.23 o                         
  -7  -7   9         36.73         62.75        39.71 o                         
  -6  -7   9        310.12        359.08        48.45 o                         
  -5  -7   9       1626.05       1354.66        81.11 o                         
  -4  -7   9       1857.98       1863.53        89.37 o                         
  -3  -7   9        373.52        323.33        25.35 o                         
  -2  -7   9        502.88        562.62        32.58 o                         
  -1  -7   9       4704.90       4755.29       147.48 o                         
   0  -7   9       1245.38       1147.72        48.90 o                         
   1  -7   9          1.84          2.76        16.01 o                         
   2  -7   9        488.85        448.03        35.04 o                         
   3  -7   9        855.19        937.01        52.23 o                         
   4  -7   9       1425.22       1362.56        76.24 o                         
   5  -7   9       3507.85       3702.89       308.30 o                         
  -8  -6   9        330.21        163.30        58.28 o                         
  -7  -6   9       2182.31       2389.83       133.55 o                         
  -6  -6   9         67.75         86.15        25.36 o                         
  -5  -6   9         18.46         35.98        20.58 o                         
  -4  -6   9        344.22        414.10        25.46 o                         
  -3  -6   9       4936.37       5062.92       150.34 o                         
  -2  -6   9       3704.28       3832.34       100.65 o                         
  -1  -6   9       3263.98       3253.27        97.69 o                         
   0  -6   9       2144.09       1936.79        66.16 o                         
   1  -6   9          2.37         14.24        11.70 o                         
   2  -6   9         12.69         28.80        13.24 o                         
   3  -6   9        528.32        559.06        33.88 o                         
   4  -6   9       1648.19       1373.76        70.70 o                         
   5  -6   9        161.00        206.52        33.56 o                         
   6  -6   9        598.83        622.83        58.38 o                         
  -8  -5   9        678.26        700.87        63.42 o                         
  -7  -5   9        390.71        430.28        48.52 o                         
  -6  -5   9        394.94        342.86        36.54 o                         
  -5  -5   9       9594.62       9336.50       328.54 o                         
  -4  -5   9        282.22        325.85        22.25 o                         
  -3  -5   9       2313.10       2623.74        72.82 o                         
  -2  -5   9       3355.24       3360.44        77.50 o                         
  -1  -5   9       2254.18       2532.36        60.36 o                         
   0  -5   9       1623.60       1610.96        42.62 o                         
   1  -5   9       7660.06       7931.33       202.06 o                         
   2  -5   9      11509.89      12474.83       272.88 o                         
   3  -5   9          0.65         20.65        10.43 o                         
   4  -5   9       3111.75       3111.62       116.42 o                         
   5  -5   9        301.35        273.64        28.95 o                         
   6  -5   9        130.55        133.63        25.08 o                         
   7  -5   9         23.77         49.26        33.41 o                         
  -8  -4   9          0.52         27.76        33.92 o                         
  -7  -4   9       1164.08       1112.06        69.39 o                         
  -6  -4   9       1572.90       1487.97       138.72 o                         
  -5  -4   9        936.97        925.60        41.32 o                         
  -4  -4   9       1742.20       1655.25        51.75 o                         
  -3  -4   9       1071.83       1125.10        34.48 o                         
  -2  -4   9       1569.69       1613.58        47.26 o                         
  -1  -4   9      18909.69      19472.13       403.99 o                         
   0  -4   9       1038.72       1144.86        28.64 o                         
   1  -4   9         76.11        117.47        12.07 o                         
   2  -4   9       2593.80       2672.07        55.28 o                         
   3  -4   9         12.74         32.53         9.11 o                         
   4  -4   9       7663.66       7640.25       186.72 o                         
   5  -4   9        332.82        349.70        22.00 o                         
   6  -4   9       6017.19       5707.04       174.37 o                         
   7  -4   9       2517.38       2794.63       125.12 o                         
   8  -4   9        559.89        695.70        59.89 o                         
  -8  -3   9       1252.32       1296.13       109.02 o                         
  -7  -3   9       5110.89       5043.25       225.62 o                         
  -6  -3   9         28.81         49.74        19.15 o                         
  -5  -3   9        212.95        264.08        22.37 o                         
  -4  -3   9       2068.73       2144.33        50.05 o                         
  -3  -3   9        608.18        556.93        21.07 o                         
  -2  -3   9      14845.65      14852.94       295.42 o                         
  -1  -3   9       2287.08       2394.31        50.14 o                         
   0  -3   9       1717.96       1958.63        39.83 o                         
   1  -3   9       1336.52       1293.30        30.13 o                         
   2  -3   9       8431.42       8410.28       163.74 o                         
   3  -3   9       6867.23       6784.27       126.53 o                         
   4  -3   9        191.20        162.07        11.07 o                         
   5  -3   9        173.67        183.64        13.68 o                         
   6  -3   9        681.03        793.56        31.68 o                         
   7  -3   9       1309.64       1608.22        57.18 o                         
   8  -3   9       2556.00       2506.31       148.62 o                         
   9  -3   9        233.55        320.04        57.24 o                         
  -8  -2   9         90.23        175.38        40.04 o                         
  -7  -2   9       3704.77       3494.51       184.30 o                         
  -6  -2   9        566.54        519.50        34.57 o                         
  -5  -2   9       2636.35       2728.55        94.74 o                         
  -4  -2   9      17394.29      16902.07       334.90 o                         
  -3  -2   9       7000.46       7172.46       137.61 o                         
  -2  -2   9       1434.53       1410.01        31.41 o                         
  -1  -2   9       9740.08      10100.78       188.96 o                         
   0  -2   9        362.16        377.73        12.47 o                         
   1  -2   9        769.65        756.92        18.93 o                         
   2  -2   9      35340.34      35612.89       674.11 o                         
   3  -2   9        924.67       1040.91        29.71 o                         
   4  -2   9       1328.82       1348.75        33.56 o                         
   5  -2   9       9636.96       8910.60       223.36 o                         
   6  -2   9       1665.52       1620.80        49.71 o                         
   7  -2   9        302.99        348.44        20.37 o                         
   8  -2   9        448.27        505.60        29.43 o                         
   9  -2   9        110.79        113.15        28.10 o                         
  -8  -1   9        174.38        143.47        39.24 o                         
  -7  -1   9        261.76        222.46        38.21 o                         
  -6  -1   9        955.07        941.71        50.25 o                         
  -5  -1   9       1791.60       1770.74        52.16 o                         
  -4  -1   9       2775.64       2803.43        65.02 o                         
  -3  -1   9       4925.50       4781.74        90.97 o                         
  -2  -1   9       1951.12       2031.33        46.72 o                         
  -1  -1   9       1169.10       1168.55        25.30 o                         
   0  -1   9      58451.15      58984.48      1081.07 o                         
   1  -1   9          3.44         11.77         5.09 o                         
   2  -1   9        602.83        704.40        16.41 o                         
   3  -1   9       9721.97      10199.08       218.45 o                         
   4  -1   9       1834.65       1909.28        48.55 o                         
   5  -1   9       9614.86      10000.15       248.14 o                         
   6  -1   9      10494.40      10019.43       264.98 o                         
   7  -1   9       2939.40       2983.78       116.80 o                         
   8  -1   9        566.45        597.03        33.55 o                         
   9  -1   9       2281.96       2272.35       117.84 o                         
  10  -1   9          4.30         76.39        76.47 o                         
  -8   0   9        779.23        713.33        66.38 o                         
  -7   0   9        542.11        502.43        48.49 o                         
  -6   0   9       2886.87       2846.49       111.13 o                         
  -5   0   9         66.57         66.00        13.60 o                         
  -4   0   9         27.09          4.45         8.01 o                         
  -3   0   9        790.56        816.16        24.25 o                         
  -2   0   9        281.43        377.13        13.65 o                         
  -1   0   9       5689.13       5809.52       103.03 o                         
   0   0   9       3443.69       3672.06        66.58 o                         
   1   0   9        143.92        175.89         8.83 o                         
   2   0   9       2457.01       2599.21        47.92 o                         
   3   0   9       1481.45       1606.53        32.31 o                         
   4   0   9       8691.32       8315.22       185.04 o                         
   5   0   9        300.59        298.40        11.80 o                         
   6   0   9          5.41         12.24         7.37 o                         
   7   0   9         77.18         68.35         8.10 o                         
   8   0   9        134.45        148.31        12.16 o                         
   9   0   9       3883.54       3525.64       143.52 o                         
  10   0   9         96.06        148.45        48.24 o                         
  -8   1   9         66.78         44.93        35.71 o                         
  -7   1   9        619.63        568.71        53.72 o                         
  -6   1   9        937.20        917.22        58.40 o                         
  -5   1   9         72.87         86.49        15.78 o                         
  -4   1   9      14795.36      15017.86       291.74 o                         
  -3   1   9        625.14        592.07        18.41 o                         
  -2   1   9       5132.04       5290.54        93.58 o                         
  -1   1   9       3539.99       3331.05        59.49 o                         
   0   1   9         26.24         42.69         5.68 o                         
   1   1   9       4503.99       4448.85        79.42 o                         
   2   1   9       4302.93       4335.99        75.06 o                         
   3   1   9      14725.45      14021.61       278.01 o                         
   4   1   9        199.77        304.69        10.55 o                         
   5   1   9       5927.20       5679.40       153.53 o                         
   6   1   9        241.59        268.38        15.40 o                         
   7   1   9        496.43        531.88        37.00 o                         
   8   1   9        872.95        848.89        37.53 o                         
   9   1   9          0.95         15.99        23.38 o                         
  10   1   9        262.98        355.55        76.37 o                         
  -8   2   9         87.97        100.25        38.65 o                         
  -7   2   9         60.06         43.37        31.80 o                         
  -6   2   9       5545.35       5442.74       226.45 o                         
  -5   2   9       1397.82       1392.28        55.20 o                         
  -4   2   9        184.19        171.14        13.48 o                         
  -3   2   9       1978.96       2022.03        41.51 o                         
  -2   2   9       1597.88       1617.72        33.70 o                         
  -1   2   9       4341.51       4148.74        71.19 o                         
   0   2   9      35618.44      33669.98       564.30 o                         
   1   2   9      15491.03      15972.79       263.96 o                         
   2   2   9        614.67        573.31        12.10 o                         
   3   2   9      14658.90      14531.56       277.10 o                         
   4   2   9       1404.94       1492.70        36.28 o                         
   5   2   9      15395.30      15157.71       414.28 o                         
   6   2   9         98.10         87.94        18.77 o                         
   7   2   9       3672.42       3585.80       268.98 o                         
   8   2   9       3170.58       2992.33       388.46 o                         
   9   2   9       3023.11       3248.01       328.53 o                         
  10   2   9        316.96        257.98        46.23 o                         
  -7   3   9        479.75        426.23        50.76 o                         
  -6   3   9       3694.05       3750.76       191.06 o                         
  -5   3   9         10.36         12.93        17.96 o                         
  -4   3   9         16.79         23.71        11.90 o                         
  -3   3   9       1773.43       1813.40        42.17 o                         
  -2   3   9       7700.52       7646.26       137.75 o                         
  -1   3   9       4510.51       4142.77        72.97 o                         
   0   3   9       1225.76       1208.65        24.21 o                         
   1   3   9        671.43        566.18        13.95 o                         
   2   3   9        298.34        250.97         8.24 o                         
   3   3   9      26533.55      26912.52       531.71 o                         
   4   3   9       5486.67       5140.56       109.96 o                         
   5   3   9       2594.79       2695.95        74.40 o                         
   6   3   9       1806.40       1743.80        73.37 o                         
   7   3   9       2782.78       2470.92       168.17 o                         
   8   3   9       1034.12        943.74        93.96 o                         
   9   3   9       4745.19       4296.46       474.48 o                         
  10   3   9        315.37        244.84        65.76 o                         
  11   3   9          2.55         -6.99        56.60 o                         
  -7   4   9         46.89         36.51        37.71 o                         
  -6   4   9        996.50       1193.35       105.95 o                         
  -5   4   9         25.86         51.73        22.78 o                         
  -4   4   9        225.50        238.57        20.16 o                         
  -3   4   9      12095.75      12273.89       273.88 o                         
  -2   4   9       1863.92       1844.45        39.86 o                         
  -1   4   9        933.09        965.32        24.50 o                         
   0   4   9       3489.37       3245.21        56.28 o                         
   1   4   9        335.97        311.92        10.52 o                         
   2   4   9       5944.57       5769.93        99.66 o                         
   3   4   9      12148.01      11256.84       223.99 o                         
   4   4   9        154.38        145.75         7.83 o                         
   5   4   9         12.55         51.79         6.44 o                         
   6   4   9       9139.51       9260.19       254.96 o                         
   7   4   9       5095.44       4578.83       199.47 o                         
   8   4   9        175.66        122.73        37.93 o                         
   9   4   9          6.86        -42.65        28.44 o                         
  10   4   9        339.05        233.73       105.22 o                         
  11   4   9        653.65        545.01       109.26 o                         
  -6   5   9        943.87        764.67        81.60 o                         
  -5   5   9       1554.03       1726.75       100.42 o                         
  -4   5   9       1940.38       1861.16        71.51 o                         
  -3   5   9        146.78        139.98        17.78 o                         
  -2   5   9       4373.24       4490.82       105.16 o                         
  -1   5   9        741.35        806.37        23.09 o                         
   0   5   9        130.33        147.98        10.17 o                         
   1   5   9      28091.39      28346.29       534.06 o                         
   2   5   9        365.52        407.55        13.04 o                         
   3   5   9       1066.85       1141.12        25.11 o                         
   4   5   9       8168.92       7935.74       167.54 o                         
   5   5   9        559.06        568.35        18.22 o                         
   6   5   9       8434.07       8188.09       208.05 o                         
   7   5   9       2890.24       2996.27       104.26 o                         
   8   5   9       2252.28       2334.44       104.39 o                         
   9   5   9       1116.83       1049.24        70.79 o                         
  10   5   9       3164.29       3011.76       201.75 o                         
  11   5   9        117.20        113.68        63.55 o                         
  -5   6   9        331.19        323.92        52.24 o                         
  -4   6   9        872.88        928.55        52.26 o                         
  -3   6   9        787.43        673.43        35.54 o                         
  -2   6   9       1712.50       1609.81        56.90 o                         
  -1   6   9       1146.54       1194.96        37.84 o                         
   0   6   9       1424.34       1412.22        33.55 o                         
   1   6   9          0.35         -9.18         6.55 o                         
   2   6   9        796.28        813.58        22.01 o                         
   3   6   9       6785.48       6834.23       128.76 o                         
   4   6   9       2726.24       2870.28        64.40 o                         
   5   6   9      12160.39      12103.48       281.13 o                         
   6   6   9       2499.46       2314.00        74.33 o                         
   7   6   9          7.62         35.74        11.86 o                         
   8   6   9        552.03        540.00        28.65 o                         
   9   6   9         44.62         43.39        17.50 o                         
  10   6   9       2520.89       2424.27       167.27 o                         
  -5   7   9         72.11        111.45        45.50 o                         
  -4   7   9         39.83         35.02        33.93 o                         
  -3   7   9       3035.42       3095.85       119.68 o                         
  -2   7   9        900.08        985.81        44.10 o                         
  -1   7   9       1495.27       1389.89        49.41 o                         
   0   7   9        265.50        259.15        18.23 o                         
   1   7   9       1225.33       1287.15        37.73 o                         
   2   7   9       1414.65       1481.54        39.37 o                         
   3   7   9        811.95        824.18        24.25 o                         
   4   7   9        782.61        682.15        21.70 o                         
   5   7   9         92.61        107.97        11.44 o                         
   6   7   9       3893.21       3999.50       123.07 o                         
   7   7   9        196.79        218.25        21.70 o                         
   8   7   9       2327.06       2093.71        84.01 o                         
   9   7   9         14.95         11.16        18.98 o                         
  10   7   9        310.68        296.55        80.65 o                         
  -4   8   9        135.50        100.60        43.08 o                         
  -3   8   9        158.80        138.24        32.83 o                         
  -2   8   9        739.58        846.08        48.87 o                         
  -1   8   9       1117.15       1177.16        50.94 o                         
   0   8   9       4237.69       4352.62       124.27 o                         
   1   8   9       6211.96       6131.85       165.77 o                         
   2   8   9       5406.60       5602.34       151.59 o                         
   3   8   9         58.66         39.91        13.02 o                         
   4   8   9       4207.03       4361.76       141.99 o                         
   5   8   9         93.90         93.41        16.26 o                         
   6   8   9       2494.09       2588.90        92.11 o                         
   7   8   9         30.31         15.96        21.79 o                         
   8   8   9       1805.96       1877.42        82.73 o                         
   9   8   9       2642.19       2950.94       185.36 o                         
  10   8   9        900.47        856.33       124.24 o                         
  -3   9   9        802.95        641.27        61.34 o                         
  -2   9   9        401.00        405.96        43.35 o                         
  -1   9   9       3274.31       3427.03       135.18 o                         
   0   9   9         15.30          5.32        17.63 o                         
   1   9   9         69.41          6.47        18.71 o                         
   2   9   9        572.87        607.11        42.74 o                         
   3   9   9          4.11         -4.06        16.37 o                         
   4   9   9       7790.07       8369.04       313.06 o                         
   5   9   9        960.00        915.35        48.95 o                         
   6   9   9       3438.25       3246.64       114.96 o                         
   7   9   9       2355.50       2390.55        96.05 o                         
   8   9   9       1116.49       1209.99        76.77 o                         
   9   9   9         65.07        111.11        56.67 o                         
  -1  10   9         71.23         57.69        35.35 o                         
   0  10   9        199.80        121.30        30.35 o                         
   1  10   9          5.75        -19.06        25.21 o                         
   2  10   9       1016.76        994.53        63.69 o                         
   3  10   9       1667.34       1681.29        92.00 o                         
   4  10   9          3.65         31.77        28.55 o                         
   5  10   9         22.75        -12.90        23.63 o                         
   6  10   9         23.06         35.75        24.64 o                         
   7  10   9        804.65        810.00        80.91 o                         
   8  10   9       1850.31       1542.15       141.10 o                         
   1  11   9         41.82         76.28        38.05 o                         
   2  11   9       4726.82       4852.05       380.48 o                         
   3  11   9        595.16        683.78        61.12 o                         
   4  11   9        177.37         63.56        36.15 o                         
   5  11   9       1295.45       1321.73        98.28 o                         
   6  11   9         10.77        -26.78        34.73 o                         
   7  11   9        988.35       1041.52       119.64 o                         
  -2 -10  10         15.31         17.23        35.94 o                         
  -1 -10  10          2.21         48.00        38.40 o                         
  -5  -9  10       4214.07       4493.00       274.30 o                         
  -4  -9  10        739.67        886.11        69.11 o                         
  -3  -9  10         21.85         10.86        28.52 o                         
  -2  -9  10        443.71        408.82        46.28 o                         
  -1  -9  10         19.62          2.69        27.39 o                         
   0  -9  10       1836.56       1671.29       104.90 o                         
   1  -9  10          5.82        -16.15        33.94 o                         
   2  -9  10        619.32        485.25        58.86 o                         
  -6  -8  10        562.59        545.93        72.58 o                         
  -5  -8  10         30.50         43.62        41.62 o                         
  -4  -8  10        491.91        551.12        47.32 o                         
  -3  -8  10       3468.40       3826.05       148.81 o                         
  -2  -8  10       2783.93       2613.66        98.49 o                         
  -1  -8  10       2074.40       1904.75        86.30 o                         
   0  -8  10       5878.63       5513.35       256.67 o                         
   1  -8  10        487.07        434.92        37.85 o                         
   2  -8  10        513.89        367.91        40.03 o                         
   3  -8  10        357.60        423.87        53.01 o                         
   4  -8  10       1179.01        965.35        80.76 o                         
  -7  -7  10        325.56        256.47        52.36 o                         
  -6  -7  10         19.40         -5.08        39.39 o                         
  -5  -7  10       3792.51       3843.27       192.98 o                         
  -4  -7  10          2.38        -27.74        18.49 o                         
  -3  -7  10       1390.61       1384.51        64.07 o                         
  -2  -7  10        698.74        733.27        40.58 o                         
  -1  -7  10          1.05         -1.28        14.66 o                         
   0  -7  10       1688.89       1668.65        73.25 o                         
   1  -7  10       1314.70       1430.94        73.14 o                         
   2  -7  10       4617.11       4577.76       164.41 o                         
   3  -7  10         17.76        -25.16        20.01 o                         
   4  -7  10       4148.17       4465.66       207.87 o                         
   5  -7  10        716.50        707.64        73.13 o                         
  -7  -6  10         32.58         39.52        60.15 o                         
  -6  -6  10       2749.57       2877.94       154.43 o                         
  -5  -6  10       2099.85       2206.69        99.42 o                         
  -4  -6  10       1749.49       1719.34        70.90 o                         
  -3  -6  10        598.42        550.14        34.77 o                         
  -2  -6  10       5202.27       4947.45       143.55 o                         
  -1  -6  10        357.19        355.73        24.38 o                         
   0  -6  10        279.01        265.44        22.54 o                         
   1  -6  10        180.11        195.92        19.93 o                         
   2  -6  10        194.64        274.21        33.51 o                         
   3  -6  10       1603.78       1713.29        73.34 o                         
   4  -6  10       2282.55       2227.32       101.10 o                         
   5  -6  10        197.84        180.01        30.52 o                         
   6  -6  10        556.41        447.18        49.23 o                         
  -8  -5  10       1566.09       1498.20       140.40 o                         
  -7  -5  10       5140.23       5227.07       432.78 o                         
  -6  -5  10        855.29        737.58        57.77 o                         
  -5  -5  10        340.29        387.46        38.71 o                         
  -4  -5  10       2333.58       2372.33        82.03 o                         
  -3  -5  10          1.39          6.64        12.74 o                         
  -2  -5  10      16040.11      15550.97       409.46 o                         
  -1  -5  10        413.66        447.99        22.71 o                         
   0  -5  10       7436.72       7727.87       185.33 o                         
   1  -5  10      13217.13      13616.53       328.72 o                         
   2  -5  10       2454.72       2405.28        69.69 o                         
   3  -5  10          4.28         -6.03        12.02 o                         
   4  -5  10       3264.27       3406.95       169.69 o                         
   5  -5  10        868.08        919.59        53.34 o                         
   6  -5  10         87.91         98.30        28.63 o                         
   7  -5  10       4228.74       4349.35       245.16 o                         
  -8  -4  10        471.17        520.00        62.10 o                         
  -7  -4  10       1148.13       1065.75        86.44 o                         
  -6  -4  10         79.79        112.10        28.39 o                         
  -5  -4  10        167.06         73.24        21.96 o                         
  -4  -4  10       7303.41       7410.28       207.30 o                         
  -3  -4  10       6080.52       6421.04       175.61 o                         
  -2  -4  10       2604.82       2566.86        58.47 o                         
  -1  -4  10       4244.19       4302.97        98.13 o                         
   0  -4  10        104.80         86.59         9.40 o                         
   1  -4  10       1205.36       1409.06        35.03 o                         
   2  -4  10      16325.55      16697.96       335.95 o                         
   3  -4  10       1494.42       1628.40        43.28 o                         
   4  -4  10       1192.41       1218.09        44.45 o                         
   5  -4  10       9059.73       9185.38       292.95 o                         
   6  -4  10        237.96        178.59        23.29 o                         
   7  -4  10        209.29        199.93        30.24 o                         
   8  -4  10        305.19        461.55        61.49 o                         
  -8  -3  10        256.60        217.24        52.78 o                         
  -7  -3  10        127.33        125.21        33.44 o                         
  -6  -3  10          7.69         -0.33        20.93 o                         
  -5  -3  10       3589.07       3703.25       129.09 o                         
  -4  -3  10       1238.81       1303.18        41.59 o                         
  -3  -3  10          3.59         16.27         9.02 o                         
  -2  -3  10        112.22         84.36         9.10 o                         
  -1  -3  10       2062.54       2294.56        50.45 o                         
   0  -3  10       7306.85       7514.19       144.26 o                         
   1  -3  10       1427.73       1488.11        34.61 o                         
   2  -3  10        388.04        365.93        13.52 o                         
   3  -3  10        560.54        589.99        17.31 o                         
   4  -3  10        363.67        375.97        17.07 o                         
   5  -3  10       3128.59       3066.05        85.83 o                         
   6  -3  10       2618.57       2686.38       104.73 o                         
   7  -3  10       1764.55       1713.61        62.85 o                         
   8  -3  10        406.38        367.67        35.29 o                         
  -8  -2  10       1925.84       1732.04       120.45 o                         
  -7  -2  10        150.37        121.17        32.50 o                         
  -6  -2  10       3822.96       3675.89       169.54 o                         
  -5  -2  10        274.00        290.51        25.31 o                         
  -4  -2  10        315.38        393.49        19.55 o                         
  -3  -2  10        540.51        576.69        20.43 o                         
  -2  -2  10       4918.23       4833.10        94.53 o                         
  -1  -2  10       5504.83       5716.39       106.62 o                         
   0  -2  10       7179.52       7159.87       127.24 o                         
   1  -2  10      17391.18      17662.48       344.37 o                         
   2  -2  10        517.84        494.45        15.86 o                         
   3  -2  10       3362.79       3435.17        67.03 o                         
   4  -2  10          8.33         34.24         7.42 o                         
   5  -2  10       1202.73       1335.04        42.40 o                         
   6  -2  10       1211.95       1245.23        40.62 o                         
   7  -2  10        291.54        271.20        21.31 o                         
   8  -2  10       2135.40       1947.36        75.13 o                         
   9  -2  10        839.13        663.25        76.32 o                         
  -8  -1  10         30.41         15.97        34.81 o                         
  -7  -1  10        543.55        591.88        54.72 o                         
  -6  -1  10         17.92         17.59        23.01 o                         
  -5  -1  10        249.36        270.20        22.20 o                         
  -4  -1  10       7961.65       8091.13       170.61 o                         
  -3  -1  10        658.03        649.84        20.78 o                         
  -2  -1  10       4206.64       4203.74        81.31 o                         
  -1  -1  10      11417.41      11155.85       199.26 o                         
   0  -1  10         63.79         57.17         6.57 o                         
   1  -1  10       1597.97       1733.16        35.84 o                         
   2  -1  10       4815.60       4548.17        84.08 o                         
   3  -1  10      18538.85      18509.50       411.49 o                         
   4  -1  10       1803.73       1806.31        41.56 o                         
   5  -1  10      12493.13      12801.12       316.16 o                         
   6  -1  10       2515.34       2465.65        73.01 o                         
   7  -1  10         63.76         37.84        10.49 o                         
   8  -1  10        230.36        287.56        19.92 o                         
   9  -1  10        444.84        386.83        32.00 o                         
  -8   0  10         47.60         28.59        37.19 o                         
  -7   0  10       1161.66       1169.26        91.46 o                         
  -6   0  10       1094.22       1114.13        67.33 o                         
  -5   0  10       3904.04       3930.70       124.61 o                         
  -4   0  10        279.84        294.65        16.27 o                         
  -3   0  10         12.01         28.64         8.15 o                         
  -2   0  10       1945.08       1905.02        41.02 o                         
  -1   0  10       7207.20       7186.63       127.13 o                         
   0   0  10       6457.61       6125.59       104.02 o                         
   1   0  10        540.93        586.51        15.38 o                         
   2   0  10          8.30         25.62         4.63 o                         
   3   0  10       9488.13       9171.21       179.54 o                         
   4   0  10       1627.51       1618.53        42.95 o                         
   5   0  10       1700.54       1662.38        43.45 o                         
   6   0  10         57.79         70.62         8.27 o                         
   7   0  10       1382.15       1365.17        42.45 o                         
   8   0  10       5882.12       5718.16       177.03 o                         
   9   0  10        319.05        363.21        27.15 o                         
  10   0  10        335.78        230.29        46.98 o                         
  -8   1  10        115.22         86.06        40.35 o                         
  -7   1  10       2348.06       2772.49       183.59 o                         
  -6   1  10       4979.02       5231.46       221.05 o                         
  -5   1  10        447.11        510.38        31.88 o                         
  -4   1  10       1079.56        920.50        32.46 o                         
  -3   1  10       5116.38       5408.90       107.99 o                         
  -2   1  10       1215.51       1220.09        27.91 o                         
  -1   1  10      21424.25      21110.83       386.25 o                         
   0   1  10         13.26         42.81         7.20 o                         
   1   1  10       3970.57       4382.27        79.32 o                         
   2   1  10      26261.63      25942.29       459.24 o                         
   3   1  10       9213.35       9115.48       175.76 o                         
   4   1  10        651.31        558.03        16.18 o                         
   5   1  10        963.26        982.16        32.07 o                         
   6   1  10         19.08         31.81         7.48 o                         
   7   1  10       3642.04       3271.25       127.21 o                         
   8   1  10       5282.32       5421.13       185.25 o                         
   9   1  10        288.98        262.34        38.83 o                         
  10   1  10         57.62         78.40        24.80 o                         
  -7   2  10          4.83        -42.05        32.17 o                         
  -6   2  10        916.07        974.96        66.70 o                         
  -5   2  10         79.78         95.83        21.15 o                         
  -4   2  10        403.59        405.37        23.41 o                         
  -3   2  10      20880.30      20510.46       386.97 o                         
  -2   2  10       2829.61       2831.83        55.05 o                         
  -1   2  10       6883.71       6799.42       123.68 o                         
   0   2  10      10701.94      10040.65       164.14 o                         
   1   2  10       3878.24       3996.73        70.93 o                         
   2   2  10        677.43        720.55        15.74 o                         
   3   2  10      27334.61      26139.55       524.65 o                         
   4   2  10       4448.16       4549.15        99.95 o                         
   5   2  10         95.97         86.80        11.75 o                         
   6   2  10      19977.75      18712.12       733.37 o                         
   7   2  10         11.69         79.64        20.48 o                         
   8   2  10        369.22        465.96        94.69 o                         
   9   2  10        945.03       1067.50       151.95 o                         
  10   2  10         67.25        -21.56       132.41 o                         
  -7   3  10        141.65         94.63        38.13 o                         
  -6   3  10         66.83         52.94        32.99 o                         
  -5   3  10       1039.78       1068.90        56.46 o                         
  -4   3  10       2115.00       2089.37        68.39 o                         
  -3   3  10        970.33        948.10        34.74 o                         
  -2   3  10          0.36         26.59         7.63 o                         
  -1   3  10         93.00        133.00         8.79 o                         
   0   3  10        866.16        837.67        19.13 o                         
   1   3  10      29046.49      29653.88       530.25 o                         
   2   3  10        500.92        595.56        14.11 o                         
   3   3  10       3322.04       3440.18        69.32 o                         
   4   3  10       8502.49       8285.25       185.00 o                         
   5   3  10         84.86        386.68        70.83 o                         
   6   3  10       7324.02       7519.71       216.12 o                         
   7   3  10       3352.56       3543.81       220.60 o                         
   8   3  10       4738.79       4181.98       417.57 o                         
   9   3  10       2370.99       1836.55       216.23 o                         
  10   3  10       3341.55       2640.51       380.30 o                         
  -6   4  10          1.93         11.28        33.08 o                         
  -5   4  10       3768.47       3939.23       259.09 o                         
  -4   4  10        997.72       1023.50        43.33 o                         
  -3   4  10       1629.60       1634.04        51.04 o                         
  -2   4  10         65.65         73.14        10.50 o                         
  -1   4  10         42.98         37.72         8.03 o                         
   0   4  10       4754.10       4767.08        83.50 o                         
   1   4  10        487.91        464.99        13.83 o                         
   2   4  10       7364.14       7187.38       127.47 o                         
   3   4  10        445.77        483.23        13.80 o                         
   4   4  10       4783.78       4957.78       109.41 o                         
   5   4  10        526.93        575.79        18.61 o                         
   6   4  10         50.81         63.43         7.74 o                         
   7   4  10        282.93        243.44        23.75 o                         
   8   4  10         10.38         33.23        35.71 o                         
   9   4  10       1389.74       1388.97       164.29 o                         
  10   4  10        983.96        845.08       184.83 o                         
  -6   5  10        144.98         83.83        43.00 o                         
  -5   5  10          1.59        -24.80        35.47 o                         
  -4   5  10         22.49        -14.30        17.38 o                         
  -3   5  10       6042.40       6103.78       176.77 o                         
  -2   5  10       2340.09       2487.18        83.12 o                         
  -1   5  10       3071.50       3202.43        72.96 o                         
   0   5  10      14960.07      15289.48       271.50 o                         
   1   5  10         53.04         73.27         7.36 o                         
   2   5  10         83.46        101.01         6.83 o                         
   3   5  10       2591.20       2471.93        49.27 o                         
   4   5  10       5826.00       5736.91       121.64 o                         
   5   5  10       3182.18       3167.59        78.75 o                         
   6   5  10       8092.81       8158.24       211.75 o                         
   7   5  10       3756.76       3792.35       121.42 o                         
   8   5  10        108.59        113.96        16.14 o                         
   9   5  10        231.78        391.10        79.60 o                         
  10   5  10         10.45        107.77        63.14 o                         
  -5   6  10       2031.86       1715.76       136.61 o                         
  -4   6  10        281.34        277.20        31.02 o                         
  -3   6  10        124.52         81.44        19.92 o                         
  -2   6  10        836.81        780.00        38.97 o                         
  -1   6  10        249.97        258.85        18.52 o                         
   0   6  10        938.49        997.99        30.72 o                         
   1   6  10      10129.28      10853.60       230.62 o                         
   2   6  10       5945.43       6474.87       124.05 o                         
   3   6  10         45.52         53.35         7.14 o                         
   4   6  10      13586.69      13784.60       299.78 o                         
   5   6  10        263.74        270.23        13.59 o                         
   6   6  10       1978.79       1958.11        61.20 o                         
   7   6  10        183.22        162.74        17.61 o                         
   8   6  10       1660.06       1721.10        62.42 o                         
   9   6  10       6222.33       6548.68       604.02 o                         
  10   6  10        999.09       1145.12       155.13 o                         
  -4   7  10        772.18        650.68        71.13 o                         
  -3   7  10        230.29        290.89        33.34 o                         
  -2   7  10       2335.75       2308.64        82.55 o                         
  -1   7  10        831.61        832.46        39.03 o                         
   0   7  10        664.68        664.55        29.97 o                         
   1   7  10        105.27         92.00        13.21 o                         
   2   7  10        315.87        366.39        17.86 o                         
   3   7  10       4325.80       4462.26       102.68 o                         
   4   7  10       3227.50       3349.67        85.94 o                         
   5   7  10        467.97        410.69        20.49 o                         
   6   7  10        676.25        647.62        30.43 o                         
   7   7  10       2069.51       1960.35        71.40 o                         
   8   7  10       2041.74       2121.74        79.89 o                         
   9   7  10        220.59        293.64        31.30 o                         
  10   7  10        499.48        464.60       101.12 o                         
  -3   8  10        202.53        198.38        38.75 o                         
  -2   8  10       5908.81       6395.75       220.58 o                         
  -1   8  10        243.92        194.68        25.43 o                         
   0   8  10       5025.37       5041.71       151.44 o                         
   1   8  10       4394.50       4790.56       145.42 o                         
   2   8  10        381.86        321.39        24.02 o                         
   3   8  10        705.33        752.89        33.54 o                         
   4   8  10       3025.08       3052.04       113.90 o                         
   5   8  10       1510.83       1550.46        59.40 o                         
   6   8  10         43.79         45.52        17.09 o                         
   7   8  10       7593.67       7938.75       281.80 o                         
   8   8  10        403.99        472.62        38.47 o                         
   9   8  10         90.89         70.51        77.35 o                         
  -2   9  10        357.02        299.01        43.72 o                         
  -1   9  10        386.92        400.35        39.40 o                         
   0   9  10        106.20         77.37        22.82 o                         
   1   9  10        161.13        108.53        24.26 o                         
   2   9  10       8721.73       9090.77       336.27 o                         
   3   9  10       1141.66       1209.96        61.71 o                         
   4   9  10       1652.74       1436.08        76.54 o                         
   5   9  10       4956.24       5245.94       193.31 o                         
   6   9  10         33.09         24.17        17.29 o                         
   7   9  10        629.72        698.92        48.84 o                         
   8   9  10        423.45        462.88        52.34 o                         
   9   9  10       2291.26       2412.98       190.70 o                         
  -1  10  10          8.56         -7.04        31.40 o                         
   0  10  10        685.79        518.17        52.57 o                         
   1  10  10        220.51        200.52        42.16 o                         
   2  10  10        483.48        535.65        50.28 o                         
   3  10  10        575.70        503.54        50.82 o                         
   4  10  10         56.45         31.44        24.93 o                         
   5  10  10       1330.27       1329.71        79.37 o                         
   6  10  10        723.81        612.85        49.34 o                         
   7  10  10       1340.09       1453.42       114.58 o                         
   8  10  10          6.68         70.36        55.59 o                         
   1  11  10       3122.70       3373.07       193.95 o                         
   2  11  10          1.12         26.00        37.76 o                         
   3  11  10         29.61         20.73        28.83 o                         
   4  11  10          7.97          1.19        31.23 o                         
   5  11  10        405.45        350.90        62.82 o                         
   6  11  10       1136.04       1227.15       100.72 o                         
   7  11  10       1101.40       1048.89       115.76 o                         
  -4  -9  11         32.80         63.04        39.11 o                         
  -3  -9  11         24.84         18.08        50.08 o                         
  -2  -9  11        664.63        498.61        54.79 o                         
  -1  -9  11       1981.40       2132.86       152.96 o                         
   0  -9  11        780.76        756.37        68.13 o                         
   1  -9  11        486.26        383.32        57.76 o                         
  -6  -8  11        747.07        915.09       156.06 o                         
  -5  -8  11       1752.16       1789.81       169.39 o                         
  -4  -8  11       3148.64       3267.66       183.35 o                         
  -3  -8  11       1729.36       1639.16        90.68 o                         
  -2  -8  11       4161.03       4259.48       180.52 o                         
  -1  -8  11       1635.04       1505.20        79.54 o                         
   0  -8  11       1493.64       1479.88        88.23 o                         
   1  -8  11          2.43         25.15        28.57 o                         
   2  -8  11        313.98        196.90        35.38 o                         
   3  -8  11       5231.20       5723.30       242.87 o                         
  -6  -7  11         11.58        -16.79        43.37 o                         
  -5  -7  11         34.47         83.07        52.04 o                         
  -4  -7  11       1736.55       1546.58       104.81 o                         
  -3  -7  11         14.45          1.79        21.16 o                         
  -2  -7  11       6075.58       6263.88       202.22 o                         
  -1  -7  11        283.07        307.05        28.68 o                         
   0  -7  11       4428.81       4543.48       156.48 o                         
   1  -7  11       6008.66       6122.19       228.52 o                         
   2  -7  11       1805.01       1733.64        76.35 o                         
   3  -7  11        333.32        298.80        41.10 o                         
   4  -7  11        993.37        995.46        71.84 o                         
   5  -7  11        225.19        168.83        41.92 o                         
  -7  -6  11          6.50        -48.03        52.97 o                         
  -6  -6  11        144.67         70.79        43.01 o                         
  -5  -6  11       1292.48       1366.33        85.40 o                         
  -4  -6  11       1240.26       1086.63        57.76 o                         
  -3  -6  11        153.06        146.21        21.33 o                         
  -2  -6  11        347.23        377.29        33.98 o                         
  -1  -6  11         11.54         12.95        14.12 o                         
   0  -6  11        674.41        682.90        36.07 o                         
   1  -6  11       2899.34       2771.64        96.69 o                         
   2  -6  11       1000.85        910.77        45.99 o                         
   3  -6  11        445.27        439.37        36.46 o                         
   4  -6  11         40.21         59.89        24.80 o                         
   5  -6  11       1980.07       1976.61       117.39 o                         
   6  -6  11         92.72         39.98        34.43 o                         
  -7  -5  11        768.66        740.13        95.10 o                         
  -6  -5  11        134.94         99.06        43.61 o                         
  -5  -5  11        388.77        407.40        41.21 o                         
  -4  -5  11       9619.84       9248.16       297.94 o                         
  -3  -5  11       6741.06       6789.00       200.31 o                         
  -2  -5  11         92.10         96.46        16.33 o                         
  -1  -5  11      12162.99      12200.04       319.11 o                         
   0  -5  11        352.04        353.15        22.99 o                         
   1  -5  11        757.06        802.27        36.51 o                         
   2  -5  11        224.96        206.04        18.81 o                         
   3  -5  11       2822.41       2818.89       107.28 o                         
   4  -5  11       4076.97       3928.76       159.28 o                         
   5  -5  11       2254.16       2079.72       101.91 o                         
   6  -5  11        547.38        585.60        52.01 o                         
   7  -5  11          2.72          9.70        31.85 o                         
  -8  -4  11        735.86        637.83       107.63 o                         
  -7  -4  11         42.99         99.09        43.67 o                         
  -6  -4  11       2124.57       1775.34       119.47 o                         
  -5  -4  11        631.38        502.40        43.67 o                         
  -4  -4  11       1421.74       1422.48        54.23 o                         
  -3  -4  11        255.36        219.26        19.33 o                         
  -2  -4  11       1828.50       1764.44        50.81 o                         
  -1  -4  11       3293.15       3516.64        96.62 o                         
   0  -4  11       2793.70       2834.77        70.82 o                         
   1  -4  11      18904.03      18888.12       432.47 o                         
   2  -4  11       1688.61       1752.80        44.65 o                         
   3  -4  11       5214.30       5226.17       130.03 o                         
   4  -4  11       1579.11       1515.84        56.88 o                         
   5  -4  11        658.84        632.86        34.18 o                         
   6  -4  11        479.56        537.90        40.29 o                         
   7  -4  11       1203.25       1296.49        88.33 o                         
   8  -4  11       3943.90       3869.39       483.16 o                         
  -8  -3  11        326.09        219.03        60.66 o                         
  -7  -3  11        300.30        121.85        53.43 o                         
  -6  -3  11        384.52        362.99        51.96 o                         
  -5  -3  11       3940.08       4013.24       154.00 o                         
  -4  -3  11        345.31        345.83        24.74 o                         
  -3  -3  11        585.63        571.64        25.02 o                         
  -2  -3  11        270.98        239.88        14.26 o                         
  -1  -3  11       4472.73       4356.11        94.35 o                         
   0  -3  11       2691.30       2804.67        59.82 o                         
   1  -3  11        102.09        129.36         9.49 o                         
   2  -3  11         55.03         46.34         7.86 o                         
   3  -3  11       1505.10       1597.35        37.56 o                         
   4  -3  11       1760.80       1770.94        54.10 o                         
   5  -3  11       4655.00       4700.48       130.78 o                         
   6  -3  11        821.06        776.16        37.48 o                         
   7  -3  11         60.80         46.57        16.95 o                         
   8  -3  11         80.78        115.10        46.13 o                         
  -8  -2  11         25.53         61.28        39.49 o                         
  -7  -2  11       3889.68       3484.93       224.18 o                         
  -6  -2  11         84.32         93.08        29.91 o                         
  -5  -2  11       3563.68       3262.66       135.49 o                         
  -4  -2  11       3853.48       4047.64       120.02 o                         
  -3  -2  11       6927.30       6907.31       155.80 o                         
  -2  -2  11       9638.07       9602.50       183.88 o                         
  -1  -2  11      15534.41      15166.55       284.47 o                         
   0  -2  11        970.72       1048.37        25.14 o                         
   1  -2  11        656.18        671.40        19.69 o                         
   2  -2  11        824.01        854.40        21.99 o                         
   3  -2  11        122.70        151.95         9.18 o                         
   4  -2  11       9884.30       9780.88       229.26 o                         
   5  -2  11        354.76        356.50        19.50 o                         
   6  -2  11       1302.90       1211.54        45.88 o                         
   7  -2  11        394.48        422.12        26.64 o                         
   8  -2  11       2090.62       2269.79        91.67 o                         
   9  -2  11        368.54        368.52        46.67 o                         
  -8  -1  11         34.09        -18.58        38.27 o                         
  -7  -1  11       3236.40       3617.50       205.48 o                         
  -6  -1  11       3342.64       3229.40       174.73 o                         
  -5  -1  11       2562.67       2511.49       130.61 o                         
  -4  -1  11       3536.73       3229.55        93.31 o                         
  -3  -1  11       7881.79       8178.36       172.63 o                         
  -2  -1  11         92.10         94.91         9.80 o                         
  -1  -1  11      11461.64      11178.97       218.80 o                         
   0  -1  11       1253.70       1306.09        28.42 o                         
   1  -1  11       7137.93       7290.04       138.38 o                         
   2  -1  11      38387.09      38144.24       717.28 o                         
   3  -1  11       5962.08       5970.56       123.48 o                         
   4  -1  11       2336.78       2304.65        54.82 o                         
   5  -1  11       6468.19       6462.26       160.41 o                         
   6  -1  11         87.75         86.71        13.46 o                         
   7  -1  11       1015.49       1042.56        42.33 o                         
   8  -1  11       7539.82       7628.63       256.42 o                         
   9  -1  11        159.53        127.92        27.53 o                         
  -7   0  11        865.40        875.26        80.01 o                         
  -6   0  11         33.22         34.77        24.44 o                         
  -5   0  11         25.41          6.44        17.83 o                         
  -4   0  11       2874.73       2679.36        80.36 o                         
  -3   0  11       6655.81       6624.46       134.47 o                         
  -2   0  11       1521.70       1523.54        35.68 o                         
  -1   0  11        932.02       1029.51        27.01 o                         
   0   0  11       4227.79       4237.88        76.87 o                         
   1   0  11       3399.17       3433.08        65.10 o                         
   2   0  11       3308.78       3339.31        63.15 o                         
   3   0  11       6713.62       7169.88       144.87 o                         
   4   0  11       2309.61       2381.69        58.51 o                         
   5   0  11        748.55        807.59        26.62 o                         
   6   0  11      12396.00      11532.18       324.47 o                         
   7   0  11        101.41        105.58        10.79 o                         
   8   0  11          7.18         27.33        11.17 o                         
   9   0  11        786.70        780.59        47.05 o                         
  10   0  11          2.97         25.96        23.42 o                         
  -7   1  11        705.99        705.18        71.63 o                         
  -6   1  11       1193.40       1195.57        79.20 o                         
  -5   1  11          0.93        -11.87        17.39 o                         
  -4   1  11        758.65        677.13        32.83 o                         
  -3   1  11       4970.33       4746.18       103.43 o                         
  -2   1  11       4418.71       4421.21        81.70 o                         
  -1   1  11         90.80         59.96         7.62 o                         
   0   1  11      14191.94      14488.98       255.67 o                         
   1   1  11        519.19        557.72        15.86 o                         
   2   1  11        549.26        472.11        13.35 o                         
   3   1  11          0.78          4.23         5.70 o                         
   4   1  11         70.24         86.86         7.36 o                         
   5   1  11       9307.69       9865.07       254.10 o                         
   6   1  11       3564.17       3604.69       107.44 o                         
   7   1  11        620.19        600.19        26.65 o                         
   8   1  11         89.12         77.67        13.46 o                         
   9   1  11       1330.99       1379.68       106.37 o                         
  10   1  11       1711.06       1608.52       106.07 o                         
  -7   2  11        683.66        612.47        68.79 o                         
  -6   2  11          2.90        -22.53        30.68 o                         
  -5   2  11       4236.63       4149.15       152.55 o                         
  -4   2  11       3745.47       3685.74       110.80 o                         
  -3   2  11       1890.91       1830.83        51.34 o                         
  -2   2  11       3571.89       3798.05        74.49 o                         
  -1   2  11       1647.86       1700.91        36.19 o                         
   0   2  11       1635.03       1613.19        31.16 o                         
   1   2  11       2193.68       2433.06        46.11 o                         
   2   2  11      20543.66      20307.13       361.01 o                         
   3   2  11       3827.73       3692.51        76.61 o                         
   4   2  11       9857.32       9852.07       218.77 o                         
   5   2  11       6745.86       6626.30       159.19 o                         
   6   2  11       1354.33       1349.40        42.35 o                         
   7   2  11        155.10        133.42        16.93 o                         
   8   2  11        114.44        133.07        28.36 o                         
   9   2  11       2861.15       2756.57       335.90 o                         
  10   2  11          4.06        -24.62        85.19 o                         
  -6   3  11         76.93         53.99        35.64 o                         
  -5   3  11        317.74        396.57        37.33 o                         
  -4   3  11        638.50        672.94        34.12 o                         
  -3   3  11       3505.56       3356.29        88.18 o                         
  -2   3  11        771.81        873.37        26.44 o                         
  -1   3  11        976.79       1109.84        27.19 o                         
   0   3  11      13309.78      13122.08       222.19 o                         
   1   3  11       1663.64       1641.89        32.86 o                         
   2   3  11        385.80        448.46        12.85 o                         
   3   3  11       1498.72       1415.97        33.45 o                         
   4   3  11       3755.44       3954.31        87.11 o                         
   5   3  11       5882.42       5914.46       146.12 o                         
   6   3  11       8485.79       8593.36       222.50 o                         
   7   3  11       5743.70       5475.16       239.43 o                         
   8   3  11          0.57          8.61        33.77 o                         
   9   3  11       1475.24       1719.00       276.80 o                         
  10   3  11         34.52         32.04        72.88 o                         
  -6   4  11       2352.59       2462.20       179.04 o                         
  -5   4  11        460.90        483.17        56.14 o                         
  -4   4  11        493.57        443.42        29.55 o                         
  -3   4  11        341.47        279.87        22.53 o                         
  -2   4  11        570.61        651.07        26.66 o                         
  -1   4  11       6731.80       6794.88       132.75 o                         
   0   4  11       8334.47       8243.84       143.62 o                         
   1   4  11        232.29        238.31        10.77 o                         
   2   4  11         32.03          8.58         5.60 o                         
   3   4  11        563.06        454.28        13.33 o                         
   4   4  11       6380.35       6279.42       135.53 o                         
   5   4  11       2716.02       2600.39        67.49 o                         
   6   4  11        256.59        237.18        10.90 o                         
   7   4  11        112.93        149.71        11.44 o                         
   8   4  11        205.93        209.75        35.66 o                         
   9   4  11       4169.88       4876.17       576.87 o                         
  10   4  11        149.75         86.79        51.55 o                         
  -5   5  11       1456.46       1562.05       129.24 o                         
  -4   5  11       1775.57       1688.66        81.12 o                         
  -3   5  11       1016.72       1094.21        49.85 o                         
  -2   5  11       8883.01       9009.86       226.11 o                         
  -1   5  11          1.90        -11.21        10.79 o                         
   0   5  11       4213.80       4122.04        78.03 o                         
   1   5  11         21.31         31.46         7.78 o                         
   2   5  11         64.62         78.31         7.49 o                         
   3   5  11      22754.87      22473.42       431.54 o                         
   4   5  11       3119.47       2988.73        69.26 o                         
   5   5  11       3200.09       3335.90        81.10 o                         
   6   5  11       4164.85       3973.84       108.83 o                         
   7   5  11        621.62        593.68        24.24 o                         
   8   5  11       1470.89       1411.41        69.11 o                         
   9   5  11       3934.67       3920.06       231.99 o                         
  10   5  11         77.89         19.45        38.39 o                         
  -5   6  11         13.11        -35.95        61.63 o                         
  -4   6  11        247.71        204.02        39.48 o                         
  -3   6  11        106.74        104.91        22.84 o                         
  -2   6  11       5643.67       5792.08       185.55 o                         
  -1   6  11          0.80          9.44        13.66 o                         
   0   6  11       3704.34       3826.14       101.65 o                         
   1   6  11       3960.84       4213.45       102.18 o                         
   2   6  11       6807.64       6713.50       136.95 o                         
   3   6  11          7.66         11.71         7.34 o                         
   4   6  11       3500.83       3478.51        83.44 o                         
   5   6  11       1450.92       1439.97        45.75 o                         
   6   6  11        469.85        516.24        24.90 o                         
   7   6  11      15082.46      14530.98       508.93 o                         
   8   6  11        142.71        303.54        67.48 o                         
   9   6  11         65.74         75.17        30.52 o                         
  10   6  11        850.24        899.25       137.80 o                         
  -4   7  11        729.96        803.05       105.58 o                         
  -3   7  11        105.60         96.52        29.43 o                         
  -2   7  11         82.40         76.00        22.04 o                         
  -1   7  11        861.78        822.30        40.70 o                         
   0   7  11        830.04        921.52        37.35 o                         
   1   7  11       3703.73       3669.92       104.56 o                         
   2   7  11         91.50        119.28        14.89 o                         
   3   7  11        246.42        225.31        15.26 o                         
   4   7  11        223.87        199.05        17.53 o                         
   5   7  11       3262.26       3461.86        98.26 o                         
   6   7  11        605.10        706.60        40.60 o                         
   7   7  11        158.61        259.73        21.54 o                         
   8   7  11         24.19         67.62        15.61 o                         
   9   7  11        449.39        391.42        47.86 o                         
  10   7  11       2223.73       2534.41       360.59 o                         
  -3   8  11       1828.65       1985.52       123.58 o                         
  -2   8  11        884.12        847.28        57.21 o                         
  -1   8  11       2158.40       2227.45        88.44 o                         
   0   8  11        496.82        548.06        33.18 o                         
   1   8  11        761.23        768.31        42.30 o                         
   2   8  11          0.56          6.74        15.83 o                         
   3   8  11       5277.00       4990.08       177.08 o                         
   4   8  11       2726.72       2664.79       102.44 o                         
   5   8  11       2910.88       2737.35        90.37 o                         
   6   8  11       1338.50       1355.83        54.95 o                         
   7   8  11          3.81         13.04        16.83 o                         
   8   8  11          2.38         -1.18        18.22 o                         
   9   8  11          2.03         23.16        46.19 o                         
  -2   9  11        843.96        907.65        71.50 o                         
  -1   9  11        927.06        896.65        78.72 o                         
   0   9  11        193.69        181.17        26.96 o                         
   1   9  11       5445.51       5582.08       221.28 o                         
   2   9  11        123.26        146.13        25.87 o                         
   3   9  11        258.90        204.86        29.65 o                         
   4   9  11       1557.96       1712.21        87.20 o                         
   5   9  11       1254.37       1238.86        61.37 o                         
   6   9  11       2242.84       2403.76        98.87 o                         
   7   9  11       2257.73       2307.80       108.82 o                         
   8   9  11       3485.63       3387.52       168.27 o                         
   9   9  11         62.35        113.93        57.48 o                         
   0  10  11        850.21        844.51        78.40 o                         
   1  10  11        432.34        376.70        48.83 o                         
   2  10  11          1.38        -36.33        28.26 o                         
   3  10  11        597.27        435.31        53.57 o                         
   4  10  11        371.75        451.25        46.60 o                         
   5  10  11       2355.25       2456.66       215.87 o                         
   6  10  11         59.98         31.39        28.29 o                         
   7  10  11          2.90        -41.15        38.41 o                         
   8  10  11         29.32         91.36        59.91 o                         
   2  11  11          0.43         14.50        39.15 o                         
   3  11  11         49.48         -5.56        31.47 o                         
   4  11  11       3998.58       4176.45       228.52 o                         
   5  11  11        302.94        295.31        57.69 o                         
   6  11  11        575.45        461.50        64.61 o                         
  -3  -9  12       3960.20       3986.06       279.40 o                         
  -2  -9  12         35.23         25.86        31.25 o                         
  -1  -9  12        613.07        700.92        81.91 o                         
   0  -9  12        227.85        173.51        45.65 o                         
  -5  -8  12       4054.60       4478.19       450.22 o                         
  -4  -8  12        102.97         36.11        34.27 o                         
  -3  -8  12        470.20        499.98        54.56 o                         
  -2  -8  12       1992.59       1944.53       105.52 o                         
  -1  -8  12        849.49        749.17        61.09 o                         
   0  -8  12        497.61        502.63        53.32 o                         
   1  -8  12       5675.01       5591.09       257.13 o                         
   2  -8  12       1651.48       1854.95       117.05 o                         
   3  -8  12         49.54         38.87        41.16 o                         
  -6  -7  12        210.05        162.99        65.74 o                         
  -5  -7  12         83.61         63.88        56.72 o                         
  -4  -7  12       1404.99       1277.54        85.66 o                         
  -3  -7  12       1900.12       1889.31       130.77 o                         
  -2  -7  12        581.21        531.07        40.22 o                         
  -1  -7  12       9279.77       9128.79       314.20 o                         
   0  -7  12        657.21        677.77        46.61 o                         
   1  -7  12          5.72         15.43        24.60 o                         
   2  -7  12        258.58        222.58        32.78 o                         
   3  -7  12       1829.47       2125.57       115.50 o                         
   4  -7  12       3085.61       2805.66       158.36 o                         
  -6  -6  12        103.25         29.38        50.21 o                         
  -5  -6  12         78.20         34.54        48.04 o                         
  -4  -6  12        745.93        782.02        51.95 o                         
  -3  -6  12        134.85        157.36        24.06 o                         
  -2  -6  12        377.15        367.56        31.04 o                         
  -1  -6  12        309.07        273.81        30.88 o                         
   0  -6  12        224.37        218.97        24.17 o                         
   1  -6  12       1417.19       1552.39        69.02 o                         
   2  -6  12        148.37        114.17        21.69 o                         
   3  -6  12       1424.52       1172.64        64.77 o                         
   4  -6  12        428.96        583.70        57.15 o                         
   5  -6  12         13.30         -2.53        35.98 o                         
   6  -6  12        319.46        409.53        60.29 o                         
  -7  -5  12        448.76        386.77       159.64 o                         
  -6  -5  12         35.56         82.94        63.13 o                         
  -5  -5  12       6610.72       6854.62       332.14 o                         
  -4  -5  12        392.78        415.85        32.84 o                         
  -3  -5  12         57.50         44.73        17.98 o                         
  -2  -5  12       2293.00       2196.37        74.29 o                         
  -1  -5  12        235.06        232.32        21.56 o                         
   0  -5  12       4552.38       4930.65       144.35 o                         
   1  -5  12       2788.03       2761.51        93.86 o                         
   2  -5  12       5245.38       5320.76       173.46 o                         
   3  -5  12        468.47        446.63        34.15 o                         
   4  -5  12       2443.22       2531.27       111.37 o                         
   5  -5  12          5.34        -14.29        22.72 o                         
   6  -5  12          5.07        -31.76        24.38 o                         
   7  -5  12          6.29        -31.97        43.18 o                         
  -7  -4  12       2501.71       2525.79       159.15 o                         
  -6  -4  12        507.02        441.60       110.10 o                         
  -5  -4  12       1224.15       1119.30        79.83 o                         
  -4  -4  12       1731.99       1754.92        66.92 o                         
  -3  -4  12       1462.23       1354.76        65.88 o                         
  -2  -4  12       2441.61       2333.22        80.41 o                         
  -1  -4  12      14640.84      14272.48       388.12 o                         
   0  -4  12       4017.57       4130.66       108.80 o                         
   1  -4  12       1820.88       1869.55        53.93 o                         
   2  -4  12        844.17        887.44        30.96 o                         
   3  -4  12         63.65         71.93        13.57 o                         
   4  -4  12      10477.41      11373.94       372.18 o                         
   5  -4  12         76.98         58.17        19.59 o                         
   6  -4  12       1367.17       1364.67       147.32 o                         
   7  -4  12       2521.82       2641.25       141.98 o                         
  -7  -3  12       2545.52       2668.26       184.93 o                         
  -6  -3  12         63.67        102.70        37.68 o                         
  -5  -3  12        229.39        216.02        31.95 o                         
  -4  -3  12        100.36         94.15        17.99 o                         
  -3  -3  12       5777.37       5849.23       158.94 o                         
  -2  -3  12       3355.99       3381.72        98.02 o                         
  -1  -3  12       1046.99       1026.06        30.56 o                         
   0  -3  12         67.16         55.02         9.25 o                         
   1  -3  12        183.95        185.19        12.77 o                         
   2  -3  12      10149.47      10170.09       205.27 o                         
   3  -3  12       2872.38       2948.71        75.31 o                         
   4  -3  12        570.56        579.68        26.22 o                         
   5  -3  12        607.81        661.05        33.41 o                         
   6  -3  12        344.73        365.28        25.90 o                         
   7  -3  12        748.73        693.15        45.31 o                         
   8  -3  12       2616.91       2487.06       223.95 o                         
  -7  -2  12       2767.80       2532.99       176.00 o                         
  -6  -2  12         43.93         37.82        33.41 o                         
  -5  -2  12        869.08        895.14        63.76 o                         
  -4  -2  12       9862.65      10876.15       365.99 o                         
  -3  -2  12       1531.46       1528.10        58.52 o                         
  -2  -2  12        233.24        274.33        16.17 o                         
  -1  -2  12       1262.09       1244.10        34.59 o                         
   0  -2  12        229.79        253.36        11.86 o                         
   1  -2  12       5883.25       5972.50       117.07 o                         
   2  -2  12       9026.83       8946.54       172.81 o                         
   3  -2  12       1336.97       1364.61        34.70 o                         
   4  -2  12         12.30          0.06         9.03 o                         
   5  -2  12       4225.68       4166.03       124.17 o                         
   6  -2  12       2042.69       2144.38        77.13 o                         
   7  -2  12        143.51         99.78        19.33 o                         
   8  -2  12         16.93          9.23        20.63 o                         
   9  -2  12          0.26         30.95        33.17 o                         
  -7  -1  12       1297.75       1393.47       123.74 o                         
  -6  -1  12       2425.02       2587.87       133.58 o                         
  -5  -1  12        116.44         63.23        25.14 o                         
  -4  -1  12          6.08          7.34        15.75 o                         
  -3  -1  12       4173.81       4164.69       116.12 o                         
  -2  -1  12       6754.01       6866.04       145.00 o                         
  -1  -1  12        733.32        689.26        22.53 o                         
   0  -1  12      27415.85      25929.12       510.48 o                         
   1  -1  12       4827.98       4897.68        98.73 o                         
   2  -1  12         16.76         24.06         6.67 o                         
   3  -1  12       2443.53       2435.44        54.32 o                         
   4  -1  12       1948.07       1971.13        49.54 o                         
   5  -1  12      10073.70       9811.36       270.17 o                         
   6  -1  12        940.69        963.81        56.99 o                         
   7  -1  12       3909.03       4250.60       149.95 o                         
   8  -1  12        529.37        493.33        28.24 o                         
   9  -1  12       1503.93       1435.24       175.66 o                         
  -7   0  12        307.64        341.89        55.44 o                         
  -6   0  12        705.85        760.32        67.94 o                         
  -5   0  12        166.53        114.04        25.39 o                         
  -4   0  12       2421.06       2489.66        84.89 o                         
  -3   0  12       1487.79       1497.96        48.95 o                         
  -2   0  12        579.45        595.20        21.94 o                         
  -1   0  12         30.43         27.46         8.62 o                         
   0   0  12        137.69        156.34        11.00 o                         
   1   0  12        456.10        503.20        15.85 o                         
   2   0  12       7286.84       7285.22       136.33 o                         
   3   0  12       4820.38       5035.20       105.77 o                         
   4   0  12       2327.58       2314.35        57.98 o                         
   5   0  12       2757.12       2648.79        70.00 o                         
   6   0  12        252.28        257.24        17.06 o                         
   7   0  12        160.87        137.52        13.86 o                         
   8   0  12        117.68        176.81        15.78 o                         
   9   0  12       3424.39       2929.84       162.37 o                         
  -7   1  12        709.69        712.46        84.51 o                         
  -6   1  12         46.73        107.37        35.67 o                         
  -5   1  12        642.08        563.37        42.92 o                         
  -4   1  12       7634.49       7727.62       217.98 o                         
  -3   1  12        514.48        471.76        25.01 o                         
  -2   1  12        279.22        334.90        15.87 o                         
  -1   1  12       2711.49       2821.50        54.45 o                         
   0   1  12       2188.82       2270.18        44.14 o                         
   1   1  12       4647.02       4424.37        85.68 o                         
   2   1  12         32.25         32.75         6.17 o                         
   3   1  12       1239.90       1378.86        34.68 o                         
   4   1  12       1024.92       1039.96        27.25 o                         
   5   1  12       8352.80       8121.29       198.74 o                         
   6   1  12        412.14        419.67        18.36 o                         
   7   1  12        958.19        901.75        31.12 o                         
   8   1  12         53.65         90.00        17.20 o                         
   9   1  12        181.51        199.29        22.94 o                         
  10   1  12        661.96        625.34        51.89 o                         
  -6   2  12       6064.73       6541.17       349.14 o                         
  -5   2  12        109.11        100.24        23.74 o                         
  -4   2  12         66.23         46.19        18.83 o                         
  -3   2  12       3545.28       3570.58       100.21 o                         
  -2   2  12       1455.51       1400.93        40.04 o                         
  -1   2  12      12026.97      11198.89       209.79 o                         
   0   2  12      13493.20      13117.35       230.04 o                         
   1   2  12       4895.03       4988.21        93.39 o                         
   2   2  12       1738.08       1663.80        34.20 o                         
   3   2  12       6235.83       6290.36       136.20 o                         
   4   2  12         12.17          6.03         6.28 o                         
   5   2  12      10073.88       9792.19       246.07 o                         
   6   2  12          0.46         23.74         7.07 o                         
   7   2  12       1529.93       1497.18        60.17 o                         
   8   2  12       5427.42       5474.76       259.86 o                         
   9   2  12       1452.62       1467.53       111.19 o                         
  10   2  12         26.07          3.83       117.01 o                         
  -6   3  12       2014.28       1879.99       152.17 o                         
  -5   3  12        736.39        727.91        56.75 o                         
  -4   3  12        951.56        835.79        41.88 o                         
  -3   3  12       2632.67       2454.86        81.23 o                         
  -2   3  12       7420.68       7271.47       171.73 o                         
  -1   3  12        142.79        102.93        10.98 o                         
   0   3  12       2092.46       2106.65        41.29 o                         
   1   3  12       1149.90       1056.76        25.37 o                         
   2   3  12        227.76        297.73        11.09 o                         
   3   3  12      26231.18      25705.35       523.26 o                         
   4   3  12       3246.21       3094.27        69.77 o                         
   5   3  12       3922.77       3986.72       100.54 o                         
   6   3  12       5789.07       5643.17       143.65 o                         
   7   3  12       1783.66       1877.51        68.94 o                         
   8   3  12        927.99        972.95        87.16 o                         
   9   3  12       4055.92       4315.38       377.39 o                         
  10   3  12        684.72        500.73       103.70 o                         
  -6   4  12        279.49        225.48        68.74 o                         
  -5   4  12         71.66         31.73        40.19 o                         
  -4   4  12          3.86         18.11        17.36 o                         
  -3   4  12       5905.81       5721.35       172.24 o                         
  -2   4  12        836.94        784.96        32.94 o                         
  -1   4  12        224.45        221.21        15.88 o                         
   0   4  12          6.05         15.18         7.78 o                         
   1   4  12       3374.62       3429.91        68.16 o                         
   2   4  12       4291.34       4381.06        80.58 o                         
   3   4  12       1397.41       1325.74        30.74 o                         
   4   4  12         51.09         51.55         7.58 o                         
   5   4  12         74.81         72.75         8.74 o                         
   6   4  12       3241.27       3355.41        90.45 o                         
   7   4  12       7225.81       7062.87       210.04 o                         
   8   4  12        330.58        287.23        35.81 o                         
   9   4  12         16.09         91.35        63.64 o                         
  10   4  12       1311.34       1456.23       221.82 o                         
  -5   5  12       1772.66       1827.83       146.43 o                         
  -4   5  12         16.71          5.92        22.05 o                         
  -3   5  12         16.84          4.00        20.56 o                         
  -2   5  12       1851.19       1976.32        70.72 o                         
  -1   5  12       3514.44       3294.18        92.49 o                         
   0   5  12        367.74        377.28        19.26 o                         
   1   5  12      12667.21      12181.09       241.32 o                         
   2   5  12       2686.01       2588.23        53.10 o                         
   3   5  12        127.41        129.98         9.65 o                         
   4   5  12       1303.90       1241.29        33.98 o                         
   5   5  12         15.90         27.68         8.70 o                         
   6   5  12       3727.87       3941.27       116.48 o                         
   7   5  12        263.90        252.64        14.43 o                         
   8   5  12       1503.07       1501.68        71.77 o                         
   9   5  12        521.67        487.84        56.62 o                         
  10   5  12       1674.56       1469.79       219.80 o                         
  -4   6  12        489.27        578.12        63.13 o                         
  -3   6  12       3053.38       2950.37       121.01 o                         
  -2   6  12        350.47        354.91        30.69 o                         
  -1   6  12       2494.44       2422.12        77.62 o                         
   0   6  12        319.64        351.18        21.75 o                         
   1   6  12         92.63         77.14        13.25 o                         
   2   6  12         65.90         44.38        10.01 o                         
   3   6  12       6513.56       6838.33       153.20 o                         
   4   6  12       4632.13       5177.13       146.34 o                         
   5   6  12       3545.20       3426.39        99.68 o                         
   6   6  12       5485.01       5385.28       169.10 o                         
   7   6  12          4.25         13.01        11.04 o                         
   8   6  12        182.55        207.74        19.69 o                         
   9   6  12         60.01        113.83        30.95 o                         
  10   6  12       1531.15        877.09       197.19 o                         
  -3   7  12        898.83        866.45        63.44 o                         
  -2   7  12         33.30         29.97        21.07 o                         
  -1   7  12        390.14        294.46        29.10 o                         
   0   7  12        837.79        782.95        40.75 o                         
   1   7  12       4713.32       5082.96       151.66 o                         
   2   7  12          3.25          4.90        12.21 o                         
   3   7  12        280.27        241.38        23.48 o                         
   4   7  12        236.70        287.93        20.89 o                         
   5   7  12        568.08        522.44        25.74 o                         
   6   7  12       1556.72       1624.18        59.60 o                         
   7   7  12        901.28        906.02        42.55 o                         
   8   7  12       2646.71       2671.85       100.70 o                         
   9   7  12        281.96        225.74        43.19 o                         
  -3   8  12         25.46         -0.62        31.09 o                         
  -2   8  12        356.06        324.47        40.42 o                         
  -1   8  12        111.10        157.69        27.31 o                         
   0   8  12       3304.61       3648.59       134.05 o                         
   1   8  12       2858.76       2753.77       111.43 o                         
   2   8  12       5636.56       5174.49       181.40 o                         
   3   8  12        659.34        753.59        47.28 o                         
   4   8  12       2954.28       2945.53       109.93 o                         
   5   8  12        626.88        693.71        37.09 o                         
   6   8  12        634.11        648.08        35.01 o                         
   7   8  12        111.31         86.22        18.68 o                         
   8   8  12          0.41         23.78        19.23 o                         
   9   8  12       1571.54       1608.81       157.68 o                         
  -1   9  12       2752.97       3112.49       174.71 o                         
   0   9  12        709.37        594.98        55.89 o                         
   1   9  12        484.77        637.50        69.71 o                         
   2   9  12        141.29        146.93        32.06 o                         
   3   9  12          6.57        -10.57        22.30 o                         
   4   9  12       7505.14       7670.54       313.88 o                         
   5   9  12          2.42         -4.03        22.87 o                         
   6   9  12       2306.13       2197.65       103.22 o                         
   7   9  12       3360.03       3820.37       178.58 o                         
   8   9  12        734.18        803.59        73.47 o                         
   9   9  12         21.97         64.66        53.37 o                         
   0  10  12        261.17        215.49        53.65 o                         
   1  10  12        107.17        122.01        36.64 o                         
   2  10  12       2310.63       2071.95       134.82 o                         
   3  10  12        487.03        533.15        62.72 o                         
   4  10  12        354.21        422.70        57.64 o                         
   5  10  12        353.30        376.75        52.15 o                         
   6  10  12          2.92          5.21        27.94 o                         
   7  10  12        452.87        396.51        74.22 o                         
   8  10  12       2824.45       3056.95       643.76 o                         
   3  11  12        451.13        479.61        67.55 o                         
   4  11  12        159.37         30.25        47.75 o                         
   5  11  12        155.14        137.57        47.75 o                         
  -4  -8  13          0.59         17.96        35.73 o                         
  -3  -8  13       2494.54       2626.14       221.41 o                         
  -2  -8  13       2054.39       1759.21       110.63 o                         
  -1  -8  13        349.67        219.25        46.74 o                         
   0  -8  13       3621.71       3990.45       211.23 o                         
   1  -8  13        298.29        281.17        46.13 o                         
   2  -8  13          2.72         16.11        30.83 o                         
  -5  -7  13       3940.29       4200.19       319.21 o                         
  -4  -7  13        255.37        168.20        42.75 o                         
  -3  -7  13        514.39        504.73        48.55 o                         
  -2  -7  13       3212.90       3134.54       143.55 o                         
  -1  -7  13         22.53         28.45        26.94 o                         
   0  -7  13       1374.20       1357.66       111.02 o                         
   1  -7  13       1269.47       1377.88        86.22 o                         
   2  -7  13       4475.76       4117.82       224.22 o                         
   3  -7  13        861.25        949.11        78.93 o                         
   4  -7  13       2139.82       2197.56       146.02 o                         
  -6  -6  13       1454.18       1804.98       172.54 o                         
  -5  -6  13        208.57        220.17        64.70 o                         
  -4  -6  13         55.52         34.96        28.62 o                         
  -3  -6  13        115.35        171.00        30.91 o                         
  -2  -6  13       3059.66       2955.77       105.64 o                         
  -1  -6  13       1610.12       1600.09        70.61 o                         
   0  -6  13        495.25        451.32        36.23 o                         
   1  -6  13         35.18         26.61        21.47 o                         
   2  -6  13       2086.84       2252.53        95.84 o                         
   3  -6  13        117.32        110.32        25.45 o                         
   4  -6  13       1958.18       2279.23       132.76 o                         
   5  -6  13         54.63         70.73        37.22 o                         
  -6  -5  13        760.53        646.81       117.49 o                         
  -5  -5  13       1388.68       1510.35       128.02 o                         
  -4  -5  13       1403.43       1392.61        74.87 o                         
  -3  -5  13         15.93          9.16        17.63 o                         
  -2  -5  13       8962.63       9705.06       303.78 o                         
  -1  -5  13        277.88        293.88        27.96 o                         
   0  -5  13        851.43        681.01        35.69 o                         
   1  -5  13       6825.49       6878.32       238.86 o                         
   2  -5  13       1340.90       1419.41        64.96 o                         
   3  -5  13         55.80         60.88        19.80 o                         
   4  -5  13        193.78        171.77        34.05 o                         
   5  -5  13        123.61        144.82        31.36 o                         
   6  -5  13        550.94        619.33        53.80 o                         
  -7  -4  13        633.64        501.77        83.31 o                         
  -6  -4  13        279.79        154.07        68.59 o                         
  -5  -4  13        162.19         95.79        56.89 o                         
  -4  -4  13       9849.58      10626.65       394.02 o                         
  -3  -4  13         89.96         70.84        19.24 o                         
  -2  -4  13       1471.50       1347.51        53.31 o                         
  -1  -4  13       3818.54       3801.03       110.62 o                         
   0  -4  13         41.80         13.97        13.12 o                         
   1  -4  13       1208.74       1297.82        54.79 o                         
   2  -4  13       8610.75       8671.83       243.07 o                         
   3  -4  13       5405.44       5695.43       199.29 o                         
   4  -4  13        191.16        171.14        28.95 o                         
   5  -4  13       6432.91       6384.58       265.54 o                         
   6  -4  13         60.18         46.68        27.20 o                         
   7  -4  13         49.29         27.88        27.39 o                         
  -7  -3  13          7.07        -50.44        42.01 o                         
  -6  -3  13        171.40        182.49        56.24 o                         
  -5  -3  13        201.00        179.17        34.26 o                         
  -4  -3  13        325.13        356.72        31.28 o                         
  -3  -3  13         19.06         11.38        15.42 o                         
  -2  -3  13        359.20        312.09        22.69 o                         
  -1  -3  13        238.35        210.04        18.97 o                         
   0  -3  13       6156.51       6152.99       163.14 o                         
   1  -3  13        759.46        748.81        26.65 o                         
   2  -3  13        842.44        866.88        29.06 o                         
   3  -3  13        875.07        829.43        32.85 o                         
   4  -3  13        501.36        486.41        28.41 o                         
   5  -3  13       4213.90       3964.76       124.98 o                         
   6  -3  13        294.63        317.20        25.48 o                         
   7  -3  13       3182.51       3283.39       156.64 o                         
   8  -3  13        949.99        894.74        96.60 o                         
  -7  -2  13         70.29        145.93        54.28 o                         
  -6  -2  13       1616.88       1573.41       114.38 o                         
  -5  -2  13       1490.39       1591.77        86.18 o                         
  -4  -2  13        753.78        717.45        42.97 o                         
  -3  -2  13        144.14        123.36        18.78 o                         
  -2  -2  13       2458.54       2400.14        70.68 o                         
  -1  -2  13       4003.70       3880.51        96.14 o                         
   0  -2  13          4.58          8.38         8.95 o                         
   1  -2  13       5496.42       5562.58       119.77 o                         
   2  -2  13         54.30         50.48         8.78 o                         
   3  -2  13        950.73        951.83        29.92 o                         
   4  -2  13        189.84        176.15        15.03 o                         
   5  -2  13        140.06        145.89        17.61 o                         
   6  -2  13        506.75        509.13        28.55 o                         
   7  -2  13        167.22        193.30        23.11 o                         
   8  -2  13        250.51        162.80        31.00 o                         
  -7  -1  13        848.04        810.95       127.60 o                         
  -6  -1  13         19.27         59.00        37.40 o                         
  -5  -1  13        346.87        443.82        59.77 o                         
  -4  -1  13      11424.18      11802.29       368.87 o                         
  -3  -1  13       2780.26       2818.03        92.14 o                         
  -2  -1  13        169.68        217.83        18.33 o                         
  -1  -1  13      10878.80      11687.39       238.82 o                         
   0  -1  13         18.34         10.75         8.17 o                         
   1  -1  13       4276.92       4382.98        91.19 o                         
   2  -1  13       2118.50       2051.16        44.22 o                         
   3  -1  13       7986.44       8082.51       172.38 o                         
   4  -1  13       7580.62       7612.09       195.20 o                         
   5  -1  13       8524.22       8232.49       236.57 o                         
   6  -1  13       1894.25       1798.00        67.68 o                         
   7  -1  13         31.77         40.46        15.35 o                         
   8  -1  13         73.94        132.22        20.82 o                         
   9  -1  13         82.38         69.38        38.03 o                         
  -7   0  13        418.39        355.73        68.75 o                         
  -6   0  13       2963.88       2754.74       172.65 o                         
  -5   0  13        832.05        799.27        51.10 o                         
  -4   0  13        321.23        374.88        28.39 o                         
  -3   0  13        794.56        775.62        34.79 o                         
  -2   0  13        118.60        122.84        14.91 o                         
  -1   0  13       7629.83       7466.65       152.84 o                         
   0   0  13       9822.01       9920.79       185.21 o                         
   1   0  13       5718.48       5805.73       110.93 o                         
   2   0  13       1647.70       1664.42        35.82 o                         
   3   0  13       7917.29       7832.51       168.16 o                         
   4   0  13         30.92         30.84         7.78 o                         
   5   0  13       8881.04       8740.87       250.34 o                         
   6   0  13        168.58        204.00        17.72 o                         
   7   0  13        773.72        733.20        34.42 o                         
   8   0  13       7887.52       8123.22       304.56 o                         
   9   0  13        349.05        387.13        42.18 o                         
  -6   1  13       1360.99       1316.49       105.91 o                         
  -5   1  13        202.82        141.06        28.58 o                         
  -4   1  13        477.56        444.79        29.89 o                         
  -3   1  13       2230.70       2270.98        75.62 o                         
  -2   1  13       3409.38       3242.49        84.36 o                         
  -1   1  13       3940.46       3914.95        78.83 o                         
   0   1  13        257.94        250.41        13.35 o                         
   1   1  13        658.05        595.32        18.91 o                         
   2   1  13      10990.53      11522.35       218.64 o                         
   3   1  13       6627.94       6576.51       144.19 o                         
   4   1  13        216.26        177.49        10.99 o                         
   5   1  13        393.94        371.68        18.70 o                         
   6   1  13       3276.44       3249.71        91.77 o                         
   7   1  13       1927.14       1982.33        71.71 o                         
   8   1  13       1389.52       1392.25        61.38 o                         
   9   1  13        350.14        313.98        54.92 o                         
  10   1  13        244.15        191.82        30.98 o                         
  -6   2  13        319.29        294.65        52.74 o                         
  -5   2  13         22.98         48.54        28.29 o                         
  -4   2  13          6.14          6.66        16.57 o                         
  -3   2  13      10438.97      10285.73       287.21 o                         
  -2   2  13         16.15         80.05        13.86 o                         
  -1   2  13       2354.00       2444.73        56.62 o                         
   0   2  13       7064.68       6971.99       128.00 o                         
   1   2  13         67.18         65.24         8.48 o                         
   2   2  13       4460.77       4585.68        87.01 o                         
   3   2  13       2480.51       2423.64        57.55 o                         
   4   2  13       2091.67       2146.28        54.83 o                         
   5   2  13        745.15        679.44        25.56 o                         
   6   2  13       8926.31       9360.12       267.02 o                         
   7   2  13        220.48        208.02        12.72 o                         
   8   2  13         28.07         41.12        16.37 o                         
   9   2  13        270.04        297.88        73.25 o                         
  10   2  13        130.87        131.64        73.62 o                         
  -6   3  13        393.29        419.64        60.62 o                         
  -5   3  13       1035.31       1025.52        81.98 o                         
  -4   3  13        320.95        279.37        28.14 o                         
  -3   3  13        705.58        709.24        38.56 o                         
  -2   3  13        574.55        591.92        30.42 o                         
  -1   3  13       1353.99       1377.31        44.76 o                         
   0   3  13       1197.64       1242.09        31.75 o                         
   1   3  13      10319.76      10788.65       205.52 o                         
   2   3  13       4988.08       5167.54        95.38 o                         
   3   3  13        707.91        679.84        23.08 o                         
   4   3  13       6574.48       6067.89       142.30 o                         
   5   3  13        408.21        396.39        19.35 o                         
   6   3  13       2628.16       2700.25        78.99 o                         
   7   3  13        286.48        290.14        15.09 o                         
   8   3  13       4405.75       4568.75       200.78 o                         
   9   3  13       2020.93       2205.59       229.78 o                         
  10   3  13       1721.24       2065.43       293.76 o                         
  -5   4  13        551.31        502.75        74.97 o                         
  -4   4  13        702.59        663.83        52.30 o                         
  -3   4  13       1569.64       1543.32        62.83 o                         
  -2   4  13         48.99         48.72        15.80 o                         
  -1   4  13        330.35        319.70        22.08 o                         
   0   4  13        315.82        369.84        18.39 o                         
   1   4  13       1160.00       1158.56        30.91 o                         
   2   4  13       2973.42       2818.36        56.01 o                         
   3   4  13         99.25         89.88         8.62 o                         
   4   4  13       1884.55       1919.88        49.02 o                         
   5   4  13        780.41        832.88        30.27 o                         
   6   4  13       4495.04       4271.68       121.89 o                         
   7   4  13          1.40         23.73         8.70 o                         
   8   4  13        106.13         77.76        17.67 o                         
   9   4  13         28.40        -47.22        54.40 o                         
  10   4  13        612.25        779.24       156.05 o                         
  -5   5  13          4.81          6.61        45.95 o                         
  -4   5  13        758.29        700.25        75.67 o                         
  -3   5  13       3922.40       4156.59       164.42 o                         
  -2   5  13       2230.88       2268.62        86.61 o                         
  -1   5  13         17.52         22.76        14.28 o                         
   0   5  13       8344.71       8037.46       205.59 o                         
   1   5  13        176.69        164.78        14.68 o                         
   2   5  13       3164.97       3211.84        69.80 o                         
   3   5  13          1.05         -9.62         7.99 o                         
   4   5  13        660.94        643.68        25.37 o                         
   5   5  13       4609.07       4527.84       128.28 o                         
   6   5  13       4108.19       4081.82       120.86 o                         
   7   5  13        396.17        335.56        19.02 o                         
   8   5  13         52.75         42.78        12.66 o                         
   9   5  13        691.84        678.06        69.96 o                         
  -4   6  13          6.76         27.28        31.11 o                         
  -3   6  13        233.82        136.94        30.42 o                         
  -2   6  13       1642.43       1722.41        73.76 o                         
  -1   6  13         20.80         16.88        16.02 o                         
   0   6  13       6963.80       7296.52       198.50 o                         
   1   6  13       1878.00       1919.25        69.80 o                         
   2   6  13       5941.21       5727.78       150.53 o                         
   3   6  13       3162.32       3166.54        82.19 o                         
   4   6  13       7451.71       7254.99       192.16 o                         
   5   6  13         67.42         50.57        13.59 o                         
   6   6  13       2791.12       2638.11        88.78 o                         
   7   6  13        130.44         93.77        14.69 o                         
   8   6  13        203.16        175.34        18.55 o                         
   9   6  13       7273.63       7374.43       864.79 o                         
  10   6  13         78.27        142.68        99.57 o                         
  -3   7  13          0.95         -4.04        34.58 o                         
  -2   7  13       1437.92       1425.48        72.25 o                         
  -1   7  13       1821.61       1972.65        86.64 o                         
   0   7  13          0.80         20.09        19.52 o                         
   1   7  13         63.02         48.86        18.00 o                         
   2   7  13        388.87        405.90        27.84 o                         
   3   7  13        838.48        721.48        38.04 o                         
   4   7  13       5295.27       5462.76       168.07 o                         
   5   7  13          0.82         12.22        11.72 o                         
   6   7  13        912.32        861.37        38.53 o                         
   7   7  13       4060.77       3998.36       139.50 o                         
   8   7  13       1294.05       1417.02        61.03 o                         
   9   7  13         70.95         43.54        35.71 o                         
  -2   8  13       2291.87       2580.51       153.43 o                         
  -1   8  13        161.42        138.39        28.60 o                         
   0   8  13        828.15        827.40        60.32 o                         
   1   8  13       1723.10       1693.69        92.31 o                         
   2   8  13        598.39        524.08        40.51 o                         
   3   8  13        683.46        725.35        50.51 o                         
   4   8  13        225.82        204.78        27.47 o                         
   5   8  13        651.73        545.02        36.33 o                         
   6   8  13        424.99        450.55        29.94 o                         
   7   8  13       3135.10       3045.12       116.66 o                         
   8   8  13        376.27        361.07        41.54 o                         
   9   8  13        358.64        230.43        56.60 o                         
  -1   9  13        299.17        293.30        74.39 o                         
   0   9  13        581.73        713.12        62.01 o                         
   1   9  13        455.48        446.59        54.58 o                         
   2   9  13       3770.31       3804.27       179.77 o                         
   3   9  13       4641.13       4876.13       236.09 o                         
   4   9  13        185.48        149.07        37.80 o                         
   5   9  13       3574.04       3420.52       171.77 o                         
   6   9  13        137.28        139.52        32.66 o                         
   7   9  13        272.01        243.35        39.79 o                         
   8   9  13          0.26         17.90        45.38 o                         
   1  10  13        248.08        229.95        48.85 o                         
   2  10  13        386.49        395.45        54.32 o                         
   3  10  13          0.63         -5.72        37.90 o                         
   4  10  13        203.41        241.55        65.19 o                         
   5  10  13       1499.74       1547.00       134.01 o                         
   6  10  13        113.84        124.32        31.27 o                         
   7  10  13       2885.62       3195.66       346.81 o                         
  -2  -8  14        747.59        751.23        82.54 o                         
  -1  -8  14         12.91         22.17        41.04 o                         
   0  -8  14        504.90        567.67        82.66 o                         
   1  -8  14         67.89         50.83        39.30 o                         
  -4  -7  14        781.15        769.25       102.55 o                         
  -3  -7  14         71.10         47.55        36.39 o                         
  -2  -7  14       2379.09       2218.89       131.88 o                         
  -1  -7  14         73.99         94.61        33.94 o                         
   0  -7  14       1638.85       1500.68       119.44 o                         
   1  -7  14       7079.74       7669.55       364.60 o                         
   2  -7  14        123.25         60.94        32.53 o                         
   3  -7  14        224.79        248.13        47.91 o                         
  -5  -6  14        101.12         84.29        62.55 o                         
  -4  -6  14       1530.26       1311.83       106.12 o                         
  -3  -6  14        449.30        423.92        44.23 o                         
  -2  -6  14       1291.54       1260.35        72.69 o                         
  -1  -6  14        386.75        428.21        38.65 o                         
   0  -6  14        343.13        305.37        33.56 o                         
   1  -6  14        723.78        614.11        50.78 o                         
   2  -6  14       1173.24       1259.39        79.47 o                         
   3  -6  14       1539.15       1690.90        97.75 o                         
   4  -6  14         21.24        -15.17        30.41 o                         
   5  -6  14       2890.95       2539.76       157.14 o                         
  -6  -5  14        439.73        406.72       101.11 o                         
  -5  -5  14        414.50        423.74        76.81 o                         
  -4  -5  14        922.00        958.43        67.77 o                         
  -3  -5  14       3501.47       3372.36       132.35 o                         
  -2  -5  14         34.22         35.93        19.78 o                         
  -1  -5  14       1471.00       1506.58        65.00 o                         
   0  -5  14         18.21         27.43        19.52 o                         
   1  -5  14         82.54         89.25        23.16 o                         
   2  -5  14        475.38        526.13        39.11 o                         
   3  -5  14        516.96        520.63        56.02 o                         
   4  -5  14       1571.14       1275.00        81.92 o                         
   5  -5  14        651.47        546.42        54.47 o                         
   6  -5  14        137.95        122.23        40.41 o                         
  -6  -4  14       1577.82       1430.59       178.84 o                         
  -5  -4  14       4072.94       4511.79       357.50 o                         
  -4  -4  14        401.66        424.08        53.22 o                         
  -3  -4  14          1.46         18.40        19.06 o                         
  -2  -4  14       1086.54       1130.38        51.02 o                         
  -1  -4  14       2928.01       2825.75        90.89 o                         
   0  -4  14        170.67        172.92        19.83 o                         
   1  -4  14      11907.79      12811.97       392.17 o                         
   2  -4  14       4132.20       3956.94       145.10 o                         
   3  -4  14        335.30        279.33        37.17 o                         
   4  -4  14       2179.10       2263.24       168.97 o                         
   5  -4  14        620.91        597.08        49.70 o                         
   6  -4  14       1686.28       1837.41       121.39 o                         
   7  -4  14        102.60        129.89        36.67 o                         
  -6  -3  14         90.48         80.60        55.67 o                         
  -5  -3  14       1145.71       1254.72       148.22 o                         
  -4  -3  14       1961.08       1975.44        99.57 o                         
  -3  -3  14        171.91        144.44        22.88 o                         
  -2  -3  14          4.39         14.82        15.39 o                         
  -1  -3  14       8067.81       8111.30       227.14 o                         
   0  -3  14        328.31        354.08        23.01 o                         
   1  -3  14        572.73        583.77        30.85 o                         
   2  -3  14        650.90        642.78        29.43 o                         
   3  -3  14       1453.58       1459.05        63.18 o                         
   4  -3  14       5369.63       5454.95       191.25 o                         
   5  -3  14       3075.54       3194.02       120.32 o                         
   6  -3  14       2010.30       1935.10        89.60 o                         
   7  -3  14        178.09        200.81        44.30 o                         
  -6  -2  14        436.75        361.47        61.70 o                         
  -5  -2  14       1070.62       1082.87        72.62 o                         
  -4  -2  14        224.91        324.62        34.89 o                         
  -3  -2  14         87.88         64.92        21.69 o                         
  -2  -2  14       5664.08       5820.92       173.60 o                         
  -1  -2  14       3292.82       3576.68       111.32 o                         
   0  -2  14          4.82          7.38        12.16 o                         
   1  -2  14        264.38        294.80        17.48 o                         
   2  -2  14        290.61        290.47        16.72 o                         
   3  -2  14       3800.71       3863.59       111.19 o                         
   4  -2  14       1800.59       1943.15        60.20 o                         
   5  -2  14        314.68        320.80        24.88 o                         
   6  -2  14          6.61         48.42        14.81 o                         
   7  -2  14        177.73        221.77        26.47 o                         
   8  -2  14       2996.87       2932.55       152.91 o                         
  -6  -1  14       1257.46       1236.69       102.66 o                         
  -5  -1  14       1870.51       1602.90       138.02 o                         
  -4  -1  14       3158.66       3321.82       125.54 o                         
  -3  -1  14       4159.87       4301.00       155.06 o                         
  -2  -1  14         28.38         29.46        14.59 o                         
  -1  -1  14       7999.22       7867.59       209.61 o                         
   0  -1  14        102.31         83.27        12.51 o                         
   1  -1  14        175.65        174.72        13.59 o                         
   2  -1  14      20324.24      20650.06       438.23 o                         
   3  -1  14        816.33        831.34        29.75 o                         
   4  -1  14       1208.78       1232.78        42.66 o                         
   5  -1  14       2604.82       2671.41        85.48 o                         
   6  -1  14          0.13         14.20        14.49 o                         
   7  -1  14       1703.87       1708.82        72.02 o                         
   8  -1  14       2610.12       2690.88       139.75 o                         
   9  -1  14        422.25        368.36        65.78 o                         
  -6   0  14        132.27         51.82        39.91 o                         
  -5   0  14          5.23          4.80        28.19 o                         
  -4   0  14         59.88         90.53        21.58 o                         
  -3   0  14       6589.21       6587.18       211.23 o                         
  -2   0  14        101.91         86.00        16.06 o                         
  -1   0  14       2591.98       2519.23        76.70 o                         
   0   0  14       5143.34       5025.89       110.72 o                         
   1   0  14        626.74        640.76        21.76 o                         
   2   0  14        309.15        297.28        13.92 o                         
   3   0  14       7994.80       7833.92       175.62 o                         
   4   0  14       5067.35       5059.45       135.67 o                         
   5   0  14        420.93        400.88        22.75 o                         
   6   0  14      12401.99      12752.83       427.01 o                         
   7   0  14        491.61        439.07        28.09 o                         
   8   0  14         69.68         75.39        19.88 o                         
   9   0  14        446.25        533.99        69.22 o                         
  -6   1  14         46.83         40.86        40.88 o                         
  -5   1  14         40.61         38.62        29.37 o                         
  -4   1  14        495.16        412.77        33.17 o                         
  -3   1  14         55.24         21.01        17.35 o                         
  -2   1  14       2961.73       2774.95        80.94 o                         
  -1   1  14        308.65        268.00        19.92 o                         
   0   1  14       2694.62       2813.29        62.89 o                         
   1   1  14        971.76        965.07        28.28 o                         
   2   1  14       1107.82       1093.15        28.38 o                         
   3   1  14       2499.54       2414.69        59.67 o                         
   4   1  14       2989.08       2993.33        73.47 o                         
   5   1  14        501.55        462.22        21.92 o                         
   6   1  14        202.46        218.54        17.86 o                         
   7   1  14        156.41        156.77        26.56 o                         
   8   1  14       1615.72       1636.03        76.98 o                         
   9   1  14       2847.19       2961.41       336.39 o                         
  -6   2  14        102.60        155.43        47.18 o                         
  -5   2  14        803.00        673.71        66.72 o                         
  -4   2  14       4780.32       5032.94       174.33 o                         
  -3   2  14        629.23        610.79        39.03 o                         
  -2   2  14        217.88        208.83        21.31 o                         
  -1   2  14       1860.33       1868.62        61.83 o                         
   0   2  14       2528.63       2526.28        60.80 o                         
   1   2  14       1301.57       1321.61        32.66 o                         
   2   2  14      11270.19      11329.15       210.04 o                         
   3   2  14       2256.23       2175.82        54.38 o                         
   4   2  14       1854.38       1920.40        53.58 o                         
   5   2  14        975.81        909.97        31.66 o                         
   6   2  14        261.84        235.51        17.54 o                         
   7   2  14        602.33        640.55        26.57 o                         
   8   2  14          1.89         -4.58        11.73 o                         
   9   2  14        903.98        930.72        85.73 o                         
  10   2  14        100.62        102.65        84.17 o                         
  -5   3  14        334.42        314.03        58.92 o                         
  -4   3  14        728.87        761.61        49.19 o                         
  -3   3  14       3810.02       3893.88       132.55 o                         
  -2   3  14       2251.71       2200.55        80.53 o                         
  -1   3  14         33.14         27.56        14.25 o                         
   0   3  14      16555.24      16037.74       382.49 o                         
   1   3  14         50.63         83.76        10.78 o                         
   2   3  14          8.07          4.87         7.63 o                         
   3   3  14       3807.85       3737.04        88.23 o                         
   4   3  14       1119.50       1131.14        36.91 o                         
   5   3  14       9117.87       8911.77       230.17 o                         
   6   3  14       4201.46       4041.07       120.25 o                         
   7   3  14       3418.08       3377.09       107.99 o                         
   8   3  14        431.73        498.72        36.45 o                         
   9   3  14       1492.92       1505.55       114.62 o                         
  10   3  14         24.48         30.79        62.61 o                         
  -5   4  14        466.04        440.68        69.68 o                         
  -4   4  14        155.22        166.70        31.16 o                         
  -3   4  14         82.49         52.56        22.00 o                         
  -2   4  14        257.82        285.70        27.54 o                         
  -1   4  14       3924.88       3897.89       114.94 o                         
   0   4  14       3205.45       3218.84        92.68 o                         
   1   4  14        371.19        387.88        20.82 o                         
   2   4  14       1511.92       1649.58        42.31 o                         
   3   4  14       4266.04       4123.25        95.64 o                         
   4   4  14       8718.71       8565.72       230.64 o                         
   5   4  14         49.42         69.18        12.33 o                         
   6   4  14        306.28        290.29        18.47 o                         
   7   4  14        445.60        407.61        25.69 o                         
   8   4  14         37.28         32.56        12.00 o                         
   9   4  14       5621.08       5682.95       375.39 o                         
  10   4  14         12.79         -1.03        65.69 o                         
  -4   5  14        959.44        872.83       105.97 o                         
  -3   5  14       2045.54       2335.58       121.37 o                         
  -2   5  14       1716.12       1850.89        75.73 o                         
  -1   5  14         35.16         48.25        16.15 o                         
   0   5  14       2485.82       2651.56        85.99 o                         
   1   5  14          1.42          8.28        14.18 o                         
   2   5  14          3.59         13.60        11.45 o                         
   3   5  14      12106.92      11405.26       289.81 o                         
   4   5  14        280.40        275.41        17.74 o                         
   5   5  14         86.19         86.41        14.03 o                         
   6   5  14        892.19        904.42        36.86 o                         
   7   5  14       1476.81       1491.96        56.24 o                         
   8   5  14       1154.20       1114.18        50.09 o                         
   9   5  14        771.30        772.31        71.26 o                         
  -3   6  14         20.74         44.26        32.03 o                         
  -2   6  14       3531.17       3812.27       147.37 o                         
  -1   6  14        753.26        662.55        39.21 o                         
   0   6  14       2605.41       2531.77        90.70 o                         
   1   6  14      11055.89      11517.68       355.89 o
[truncated: 82,380 more chars]
