# Supplementary material for: From an unusual organotin(IV) coordination compound to the first ionic organic–inorganic mixed-valent tin(IV)–tin(II) compound
Source: Acta Crystallogr E Crystallogr Commun. 2026 Jun 26;82(Pt 7):888–92. doi: 10.1107/S2056989026006596 (PMC13330802; doi:10.1107/S2056989026006596)
Supplement: Supplementary file 3 [file e-82-00888-2sup3.hkl]

data_2
#AS094_0m                                                                   
_shelx_title ' AS094_0m in C2/c'                                                
_shelx_refln_list_code          4                                               
_shelx_F_calc_maximum     1641.67                                               
_exptl_crystal_F_000      4784.00                                               
_reflns_d_resolution_high  0.7570                                               
                                                                                
loop_                                                                           
 _space_group_symop_operation_xyz                                               
 'x, y, z'                                                                      
 '-x, y, -z+1/2'                                                                
 'x+1/2, y+1/2, z'                                                              
 '-x+1/2, y+1/2, -z+1/2'                                                        
 '-x, -y, -z'                                                                   
 'x, -y, z-1/2'                                                                 
 '-x+1/2, -y+1/2, -z'                                                           
 'x+1/2, -y+1/2, z-1/2'                                                         
                                                                                
_cell_length_a    40.7321                                                       
_cell_length_b     8.5279                                                       
_cell_length_c    20.3457                                                       
_cell_angle_alpha  90.000                                                       
_cell_angle_beta  102.553                                                       
_cell_angle_gamma  90.000                                                       
                                                                                
_shelx_F_squared_multiplier     1.000                                           
                                                                                
loop_                                                                           
 _refln_index_h                                                                 
 _refln_index_k                                                                 
 _refln_index_l                                                                 
 _refln_F_squared_calc                                                          
 _refln_F_squared_meas                                                          
 _refln_F_squared_sigma                                                         
 _refln_observed_status                                                         
   8   0   0      21762.88      20113.45       547.15 o                         
  10   0   0     650188.56     650510.62     12718.21 o                         
  12   0   0     326075.44     302405.94      6839.49 o                         
  14   0   0      36465.70      35919.42       817.64 o                         
  16   0   0     209435.78     209650.44      4663.62 o                         
  18   0   0      73465.12      72338.98      1666.15 o                         
  20   0   0      34989.98      33867.63       894.27 o                         
  22   0   0     185318.62     188503.14      4738.22 o                         
  24   0   0      69508.08      71928.37      1963.72 o                         
  26   0   0       1171.16       1557.45       266.46 o                         
  28   0   0     116965.04     118376.48      2742.28 o                         
  30   0   0     585964.69     563296.12     14927.77 o                         
  32   0   0     152088.66     158095.22      4882.02 o                         
  34   0   0     305412.88     317518.00      9625.76 o                         
  36   0   0     245080.91     248553.72      7599.48 o                         
  38   0   0        261.75        780.68       430.27 o                         
  40   0   0        275.42        -55.57       446.61 o                         
  42   0   0      15017.10      16647.12      1021.72 o                         
  44   0   0      19849.61      23120.05      1224.19 o                         
  46   0   0       1948.96       1867.67       530.43 o                         
  48   0   0       3399.34       3641.03       591.44 o                         
  50   0   0      16016.15      16726.95      1194.69 o                         
  52   0   0       2214.55       3662.00       835.92 o                         
   1   1   0         97.66         60.29        19.77 o                         
   5   1   0       4600.79       5015.91       149.48 o                         
   7   1   0      69355.68      69884.68      1095.20 o                         
   9   1   0     796476.06     826590.31     12089.01 o                         
  11   1   0    1080541.38    1109941.12     15878.44 o                         
  13   1   0     237687.08     252162.59      3770.38 o                         
  15   1   0      97015.10      95028.07      1315.68 o                         
  17   1   0      20463.19      21014.69       407.42 o                         
  19   1   0     237096.23     213931.31      3021.04 o                         
  21   1   0     369903.00     337095.78      4928.86 o                         
  23   1   0     144218.11     137500.58      2070.74 o                         
  25   1   0     180979.02     178939.50      2653.93 o                         
  27   1   0      75835.59      78555.57      1218.07 o                         
  29   1   0       8101.47       8091.12       276.80 o                         
  31   1   0      16591.98      17312.02       465.55 o                         
  33   1   0      26972.20      27883.19       750.61 o                         
  35   1   0       3725.64       4903.66       361.00 o                         
  37   1   0        298.97        434.23       300.23 o                         
  39   1   0      12770.97      11950.76       539.50 o                         
  41   1   0      86526.01      90494.79      2262.85 o                         
  43   1   0      32557.49      34776.71      1103.04 o                         
  45   1   0      27166.60      27350.97      1048.80 o                         
  47   1   0      15252.54      15583.02       847.05 o                         
  49   1   0       1180.28       1070.25       545.99 o                         
  51   1   0      20909.11      19117.58      1275.34 o                         
   0   2   0      40941.59      46700.25      1198.68 o                         
   2   2   0     382546.16     367605.38      6885.37 o                         
   4   2   0     119852.78     122831.36      1961.22 o                         
   6   2   0      12695.10      15496.16       266.81 o                         
   8   2   0     762829.94     753523.81     11074.32 o                         
  10   2   0     164575.25     170089.14      2560.64 o                         
  12   2   0     374055.94     366357.41      5461.26 o                         
  14   2   0     423761.91     419781.38      6202.48 o                         
  16   2   0     113015.66     110520.52      1596.62 o                         
  18   2   0      47040.99      49048.21       743.82 o                         
  20   2   0     319804.97     317852.16      4546.39 o                         
  22   2   0     474621.22     480675.22      6985.96 o                         
  24   2   0      73348.34      73880.62      1171.92 o                         
  26   2   0      32143.20      29683.04       522.43 o                         
  28   2   0      16207.32      16445.77       378.04 o                         
  30   2   0     155042.12     139452.19      2577.32 o                         
  32   2   0     109814.94     108832.05      2122.17 o                         
  34   2   0        439.73        191.98       248.72 o                         
  36   2   0      33317.61      32931.47       906.62 o                         
  38   2   0        173.32        425.22       301.61 o                         
  40   2   0      66281.79      68944.49      1832.16 o                         
  42   2   0      20118.70      20601.80       816.90 o                         
  44   2   0       2639.03       2779.78       456.36 o                         
  46   2   0      31347.31      31213.24      1404.83 o                         
  48   2   0       3786.75       4495.33       659.86 o                         
  50   2   0       1903.85       2292.73       672.63 o                         
   1   3   0     532010.81     532609.69      9941.07 o                         
   3   3   0      10405.29      10770.85       415.98 o                         
   5   3   0     539400.69     526516.75      9181.97 o                         
   7   3   0      64815.50      69560.84      1146.32 o                         
   9   3   0     275846.66     276161.97      4549.16 o                         
  11   3   0     728333.62     716814.38     12017.05 o                         
  13   3   0      55300.87      56475.01       891.88 o                         
  15   3   0      41750.62      41162.76       644.77 o                         
  17   3   0      29669.99      30387.33       517.33 o                         
  19   3   0     367458.06     363585.84      5483.38 o                         
  21   3   0     113082.64     115619.30      1751.81 o                         
  23   3   0       3327.39       3232.79       167.81 o                         
  25   3   0     111319.75     115085.73      1788.03 o                         
  27   3   0       5484.16       5963.24       234.20 o                         
  29   3   0      38299.12      37995.41       783.13 o                         
  31   3   0      47148.20      45046.80       964.53 o                         
  33   3   0       5058.10       4715.29       317.82 o                         
  35   3   0       8241.50       8323.61       460.19 o                         
  37   3   0      25108.33      22465.28       771.05 o                         
  39   3   0      37561.95      34694.83      1137.47 o                         
  41   3   0      60912.54      61957.59      2074.17 o                         
  43   3   0       9648.58       9370.00       710.15 o                         
  45   3   0      31940.63      33648.35      1439.82 o                         
  47   3   0      17960.04      17057.90      1155.68 o                         
  49   3   0       7052.30       9129.77      1036.76 o                         
   0   4   0     789348.31     788703.56     21864.15 o                         
   2   4   0     132032.36     135322.16      2643.30 o                         
   4   4   0        218.32        197.01       169.68 o                         
   6   4   0     149780.86     150005.19      2620.66 o                         
   8   4   0      65754.93      69927.60      1405.57 o                         
  10   4   0     167201.48     161557.03      3014.47 o                         
  12   4   0      75577.16      78218.87      1366.02 o                         
  14   4   0       8838.84       9876.48       254.80 o                         
  16   4   0      12716.46      14013.58       325.80 o                         
  18   4   0      23097.62      25001.55       485.60 o                         
  20   4   0        228.01        358.50       112.72 o                         
  22   4   0      43503.99      45348.03       779.88 o                         
  24   4   0       4133.61       3822.73       182.21 o                         
  26   4   0          0.52       -225.45       150.30 o                         
  28   4   0       1220.94       1231.69       200.66 o                         
  30   4   0      87220.97      92636.83      1985.21 o                         
  32   4   0      59195.70      60896.31      1496.78 o                         
  34   4   0      27882.08      26907.37       928.35 o                         
  36   4   0      20671.44      22055.89       974.85 o                         
  38   4   0       5546.56       4427.34       619.06 o                         
  40   4   0        999.63        656.57       621.58 o                         
  42   4   0       1025.77        487.94       634.00 o                         
  44   4   0       2138.35       3137.15       760.66 o                         
  46   4   0        800.89        420.12       648.43 o                         
  48   4   0       5269.96       5076.34       951.39 o                         
   1   5   0      12714.80      12434.34       351.85 o                         
   3   5   0       8275.97       8966.59       264.83 o                         
   5   5   0      21635.92      22675.85       488.08 o                         
   7   5   0         30.65         -1.69       113.95 o                         
   9   5   0      31095.36      31481.47       693.64 o                         
  11   5   0      27748.95      26891.22       591.19 o                         
  13   5   0      26065.92      27319.84       574.89 o                         
  15   5   0       2682.70       2295.99       163.49 o                         
  17   5   0        570.73        689.43       151.88 o                         
  19   5   0      46437.76      46123.41       943.73 o                         
  21   5   0      84074.91      86543.60      1714.66 o                         
  23   5   0       2673.70       2719.97       223.82 o                         
  25   5   0       3302.73       3173.69       226.48 o                         
  27   5   0       2006.43       2249.30       220.41 o                         
  29   5   0      10992.21      10087.54       418.37 o                         
  31   5   0          6.63        -29.79       258.56 o                         
  33   5   0      24146.22      25889.49       875.50 o                         
  35   5   0       2520.49       2014.76       427.34 o                         
  37   5   0       1455.00       1057.74       450.02 o                         
  39   5   0      13198.31      11792.27       855.96 o                         
  41   5   0       5294.10       3577.16       920.52 o                         
  43   5   0       6650.50       5331.98       801.87 o                         
  45   5   0        507.55        481.82       761.26 o                         
  47   5   0         28.96       -874.00      1027.89 o                         
   0   6   0     109180.95     102716.01      3254.90 o                         
   2   6   0         67.81       -287.26       191.51 o                         
   4   6   0          2.47        359.10       226.37 o                         
   6   6   0       1001.10        248.67       141.67 o                         
   8   6   0      40665.98      43762.00       972.82 o                         
  10   6   0       8986.27       8363.08       315.71 o                         
  12   6   0      24114.85      23053.61       567.92 o                         
  14   6   0       1208.92       1010.14       195.13 o                         
  16   6   0      29437.74      31335.57       749.53 o                         
  18   6   0      70128.98      73379.69      1557.77 o                         
  20   6   0      18909.24      19645.59       556.72 o                         
  22   6   0      12392.09      11753.23       434.81 o                         
  24   6   0       7325.67       6589.57       382.27 o                         
  26   6   0      27955.03      30646.91       924.20 o                         
  28   6   0       2087.17       2141.32       291.47 o                         
  30   6   0      44390.13      46147.32      1432.68 o                         
  32   6   0         60.45       -251.96       361.78 o                         
  34   6   0          6.66        666.39       423.83 o                         
  36   6   0       8633.95       9827.66       794.60 o                         
  38   6   0       6986.26       7403.25       837.78 o                         
  40   6   0       6198.45       7111.17       918.51 o                         
  42   6   0       2571.41       -232.88       980.70 o                         
  44   6   0        245.66      -1645.85      1097.23 o                         
   1   7   0      37306.56      37781.70      1043.85 o                         
   3   7   0      17437.67      16002.70       506.15 o                         
   5   7   0        757.71       -297.64       217.72 o                         
   7   7   0      37099.13      37983.34      1206.05 o                         
   9   7   0        158.72       -440.43       293.62 o                         
  11   7   0      68003.24      71153.67      1733.06 o                         
  13   7   0       2986.22       3227.01       289.33 o                         
  15   7   0         22.03        226.77       254.43 o                         
  17   7   0       6128.89       5871.90       365.28 o                         
  19   7   0      12643.36      12949.56       498.00 o                         
  21   7   0       1719.12       1066.92       275.41 o                         
  23   7   0       9695.64       9788.54       482.71 o                         
  25   7   0       1852.50       1783.31       346.61 o                         
  27   7   0      15099.75      16214.59       682.31 o                         
  29   7   0      18349.26      19795.00       885.24 o                         
  31   7   0         50.83       -134.19       345.16 o                         
  33   7   0        231.47        679.27       385.72 o                         
  35   7   0         14.21       -710.35       473.57 o                         
  37   7   0       7947.96       8028.70       865.43 o                         
  39   7   0         50.09       -434.39       736.67 o                         
  41   7   0       1325.06        431.48      1021.13 o                         
   0   8   0          3.18       -457.25       304.83 o                         
   2   8   0       3233.98       3263.55       373.31 o                         
   4   8   0      14804.18      13426.55       648.57 o                         
   6   8   0       9927.91       9339.94       526.89 o                         
   8   8   0      15385.16      14736.86       560.44 o                         
  10   8   0       8909.60       9239.71       462.04 o                         
  12   8   0        269.59       -202.05       242.88 o                         
  14   8   0      10485.25      10020.55       468.73 o                         
  16   8   0        858.91        304.88       287.28 o                         
  18   8   0        796.08       2559.96       353.82 o                         
  20   8   0        563.08        556.42       323.84 o                         
  22   8   0       7583.49       8500.95       589.53 o                         
  24   8   0       7830.17       6629.60       594.26 o                         
  26   8   0       3988.49       4516.39       589.72 o                         
  28   8   0       4312.12       5002.79       721.84 o                         
  30   8   0       1489.18       1555.43       634.73 o                         
  32   8   0         27.50        272.57       717.40 o                         
  34   8   0       1049.76       2369.19       516.30 o                         
  36   8   0       2757.40       2796.39       747.76 o                         
   1   9   0       3475.16       1378.64       363.87 o                         
   3   9   0       7362.48       6764.44       477.28 o                         
   5   9   0       2114.96       1065.72       308.41 o                         
   7   9   0      11116.44      10870.44       542.35 o                         
   9   9   0        698.54         53.79       370.70 o                         
  11   9   0        770.57         93.00       294.90 o                         
  13   9   0       1156.15       1440.15       330.54 o                         
  15   9   0        220.99       -416.24       339.53 o                         
  17   9   0        796.88        474.22       384.72 o                         
  19   9   0       7965.23       8083.22       596.62 o                         
  21   9   0         70.95        343.86       503.46 o                         
  23   9   0       4240.61       3170.21       645.92 o                         
  25   9   0         21.71        125.03       649.42 o                         
  27   9   0       2186.58       2108.22       786.03 o                         
  29   9   0       6871.35       5503.34      1077.52 o                         
  31   9   0        498.62        281.60       570.43 o                         
   0  10   0       4407.67       2995.36       768.78 o                         
   2  10   0         44.21       -377.06       405.92 o                         
   4  10   0          1.90       -402.65       419.32 o                         
   6  10   0       1858.03        741.09       496.64 o                         
   8  10   0        869.68        -44.48       389.34 o                         
  10  10   0         25.66       -506.58       337.72 o                         
  12  10   0       9609.79       7770.14       562.79 o                         
  14  10   0       3260.25       3488.52       599.25 o                         
  16  10   0       6417.34       9534.45       997.13 o                         
  18  10   0      15282.56      13489.07      1014.14 o                         
  20  10   0        159.58         91.00       937.17 o                         
  22  10   0         43.71        386.54       712.66 o                         
  24  10   0        860.14       1680.62      1485.82 o                         
   1  11   0        734.85       -620.68       539.22 o                         
   3  11   0       1323.30        251.98       607.49 o                         
   5  11   0        756.28         35.86       545.81 o                         
   7  11   0       1201.67        637.76       691.42 o                         
   9  11   0        379.66       -400.26       580.02 o                         
  11  11   0        273.38        -23.89       476.07 o                         
 -51   1   1       5457.61       6206.21       678.62 o                         
 -49   1   1        659.97       1342.41       523.85 o                         
 -47   1   1        940.82        528.07       409.00 o                         
 -45   1   1      15168.38      15618.84       698.01 o                         
 -43   1   1       5177.14       5822.01       442.14 o                         
 -41   1   1       8043.21       8566.90       508.84 o                         
 -39   1   1      46829.09      54004.61      1487.15 o                         
 -37   1   1      26716.14      25758.55       835.14 o                         
 -35   1   1       2893.39       3265.04       344.55 o                         
 -33   1   1      43095.64      46077.11      1106.54 o                         
 -31   1   1      38581.12      38447.59       775.43 o                         
 -29   1   1       4288.76       4440.73       227.34 o                         
 -27   1   1       7403.54       7608.87       251.52 o                         
 -25   1   1      28820.77      27296.06       499.43 o                         
 -23   1   1      49796.84      50696.77       894.63 o                         
 -21   1   1      10027.23       9904.65       259.77 o                         
 -19   1   1       2287.51       2463.98       165.71 o                         
 -17   1   1        508.12        504.94       121.44 o                         
 -15   1   1       2871.37       3062.22       125.25 o                         
 -13   1   1      21936.93      21666.19       337.13 o                         
 -11   1   1      84641.50      87207.27      1227.12 o                         
  -9   1   1      30472.76      31476.13       449.61 o                         
  -7   1   1      16391.91      16090.66       272.28 o                         
  -5   1   1      53623.35      52857.12       980.16 o                         
  -3   1   1     206224.52     191943.22      5771.10 o                         
   3   1   1     403442.91     420570.69     11044.80 o                         
   5   1   1     373855.44     368411.69      6541.05 o                         
   7   1   1       4822.24       5727.28       119.47 o                         
   9   1   1     298099.41     294089.50      4273.41 o                         
  11   1   1     302042.12     296644.19      4449.73 o                         
  13   1   1      63102.86      63208.98       890.10 o                         
  15   1   1      60592.13      60972.04       865.19 o                         
  17   1   1     110649.09     108191.11      1556.07 o                         
  19   1   1      31913.64      30071.43       531.12 o                         
  21   1   1      23619.65      23880.09       438.83 o                         
  23   1   1      18043.05      17888.86       360.93 o                         
  25   1   1      14360.93      16003.36       350.05 o                         
  27   1   1       4174.92       4892.77       228.71 o                         
  29   1   1        795.14        757.88       176.20 o                         
  31   1   1       2813.18       2860.56       255.35 o                         
  33   1   1        118.93         25.42       228.84 o                         
  35   1   1      16066.14      16756.67       536.35 o                         
  37   1   1       7369.23       7553.92       424.59 o                         
  39   1   1       6059.48       6092.08       411.21 o                         
  41   1   1      23117.16      25733.06       961.99 o                         
  43   1   1         32.24        850.99       357.75 o                         
  45   1   1       3370.38       3982.42       487.29 o                         
  47   1   1      18360.05      19084.56       977.96 o                         
  49   1   1        706.68       1007.91       490.09 o                         
  51   1   1       2159.06       2387.01       620.08 o                         
 -52   2   1       2769.37       2063.82       751.10 o                         
 -50   2   1       1001.65       1438.49       664.29 o                         
 -48   2   1       1478.25       1382.09       557.82 o                         
 -46   2   1      18849.83      19083.62       937.64 o                         
 -44   2   1       1626.41       2308.12       473.77 o                         
 -42   2   1       7924.63       8711.75       560.85 o                         
 -40   2   1      40616.65      39962.58      1159.90 o                         
 -38   2   1       1889.40       1750.25       330.68 o                         
 -36   2   1        632.65       1086.22       310.72 o                         
 -34   2   1       6138.25       5893.66       390.21 o                         
 -32   2   1         10.46       -342.86       228.58 o                         
 -30   2   1       5403.82       5216.82       253.12 o                         
 -28   2   1       8248.73       7627.05       260.27 o                         
 -26   2   1       5918.86       5796.95       207.94 o                         
 -24   2   1       4312.25       3993.67       174.62 o                         
 -22   2   1      33233.05      34879.60       580.40 o                         
 -20   2   1        213.88        226.41       123.58 o                         
 -18   2   1        567.33        732.45       113.23 o                         
 -16   2   1     202286.81     193607.83      2691.19 o                         
 -14   2   1       4950.05       5355.26       129.05 o                         
 -12   2   1     225797.27     223469.80      2985.06 o                         
 -10   2   1     158676.75     157740.77      2145.29 o                         
  -8   2   1     131556.08     132898.55      1917.93 o                         
  -6   2   1      58805.68      61755.30       920.74 o                         
  -4   2   1     292553.34     297512.28      4822.96 o                         
  -2   2   1      12012.89      12921.57       247.22 o                         
   0   2   1      64172.66      61648.73      1144.17 o                         
   2   2   1      15467.06      15016.17       282.30 o                         
   4   2   1     123360.37     120069.23      2044.87 o                         
   6   2   1       6470.18       7182.77       160.95 o                         
   8   2   1      12160.59      12599.55       245.69 o                         
  10   2   1      46710.12      46560.68       724.26 o                         
  12   2   1      61126.27      65563.48      1041.26 o                         
  14   2   1      53164.12      52864.65       856.83 o                         
  16   2   1        505.73        462.05       116.03 o                         
  18   2   1     137338.39     144429.39      2087.61 o                         
  20   2   1      97459.96      98921.65      1423.90 o                         
  22   2   1      21074.40      19909.21       363.92 o                         
  24   2   1      54572.07      53877.96       842.68 o                         
  26   2   1      77312.59      75989.27      1204.97 o                         
  28   2   1        293.10        328.76       170.37 o                         
  30   2   1      27067.74      24934.13       555.32 o                         
  32   2   1        299.63        -23.60       225.03 o                         
  34   2   1       2507.90       2659.74       294.34 o                         
  36   2   1       5120.02       4839.85       359.67 o                         
  38   2   1       2543.08       2366.81       339.39 o                         
  40   2   1       6794.00       6769.93       461.33 o                         
  42   2   1       6099.49       7150.36       516.03 o                         
  44   2   1        215.12        -67.51       415.58 o                         
  46   2   1        771.96       1515.47       506.98 o                         
  48   2   1       5452.45       5637.29       678.44 o                         
  50   2   1       2246.52       4036.64       728.93 o                         
 -51   3   1      13919.27      14705.10      1428.46 o                         
 -49   3   1       3881.73       3395.97       692.33 o                         
 -47   3   1        292.11       1069.01       530.37 o                         
 -45   3   1       5657.14       5505.61       616.33 o                         
 -43   3   1         33.69        379.56       405.78 o                         
 -41   3   1       8988.17       8880.68       556.83 o                         
 -39   3   1       2619.31       1976.02       338.64 o                         
 -37   3   1        804.53        349.87       282.60 o                         
 -35   3   1      19828.67      18872.42       589.66 o                         
 -33   3   1          4.64       -157.31       216.76 o                         
 -31   3   1        397.37        545.06       201.00 o                         
 -29   3   1      11697.05      11304.51       345.16 o                         
 -27   3   1       5450.33       5717.68       222.75 o                         
 -25   3   1      27613.74      28315.81       511.33 o                         
 -23   3   1      27430.97      27712.51       480.61 o                         
 -21   3   1      23972.43      27749.11       463.46 o                         
 -19   3   1      70189.65      69243.42      1013.42 o                         
 -17   3   1      59550.03      59942.86       896.75 o                         
 -15   3   1      38529.08      41225.30       610.77 o                         
 -13   3   1          3.48         65.82        91.55 o                         
 -11   3   1      23955.36      22833.04       398.31 o                         
  -9   3   1       3009.69       3824.82       122.21 o                         
  -7   3   1     219092.03     220602.14      3407.87 o                         
  -5   3   1        332.49        250.94        73.00 o                         
  -3   3   1        621.03        748.87        77.54 o                         
  -1   3   1     440100.62     441664.66      8982.33 o                         
   1   3   1         43.29          7.46        89.02 o                         
   3   3   1      20136.58      21462.58       401.36 o                         
   5   3   1     106991.03     107223.88      1932.25 o                         
   7   3   1          3.84        -85.31        74.47 o                         
   9   3   1     169077.77     170726.53      2945.03 o                         
  11   3   1        413.06        496.13       106.42 o                         
  13   3   1       3451.57       4068.60       142.96 o                         
  15   3   1     206281.36     200450.09      3149.78 o                         
  17   3   1      13545.42      13163.02       271.34 o                         
  19   3   1      18437.63      18733.66       373.69 o                         
  21   3   1      23540.11      24270.74       458.39 o                         
  23   3   1       4363.95       4518.38       189.24 o                         
  25   3   1      39790.04      38363.69       695.28 o                         
  27   3   1       8961.65       8883.30       297.27 o                         
  29   3   1      21995.97      20970.38       528.75 o                         
  31   3   1      19249.03      17740.32       505.23 o                         
  33   3   1      15507.67      14110.74       496.10 o                         
  35   3   1       7137.81       7022.03       401.67 o                         
  37   3   1        654.78        107.95       322.15 o                         
  39   3   1        160.18       -103.24       358.13 o                         
  41   3   1       1619.01        966.44       417.34 o                         
  43   3   1       2031.36       2288.23       577.11 o                         
  45   3   1       1082.20       1551.91       595.47 o                         
  47   3   1         90.07         23.14       587.18 o                         
  49   3   1       2305.66       2775.55       830.71 o                         
 -48   4   1        704.27       -301.80       766.50 o                         
 -46   4   1       2764.24       2686.61       785.96 o                         
 -44   4   1       6658.91       7092.57       814.01 o                         
 -42   4   1       7149.84       5126.69       743.41 o                         
 -40   4   1       7090.98       4589.40       711.23 o                         
 -38   4   1        154.46        542.83       406.58 o                         
 -36   4   1        479.79        437.39       370.21 o                         
 -34   4   1      56971.13      59774.04      1741.50 o                         
 -32   4   1      15968.21      15934.53       568.54 o                         
 -30   4   1      16558.10      18204.34       550.18 o                         
 -28   4   1     168545.33     171680.02      3137.41 o                         
 -26   4   1      25195.90      25573.45       529.96 o                         
 -24   4   1      60207.75      63375.77      1036.30 o                         
 -22   4   1     137493.62     140917.31      2099.65 o                         
 -20   4   1      13834.68      14556.03       303.70 o                         
 -18   4   1       6105.06       7685.80       203.80 o                         
 -16   4   1      38140.29      37738.04       689.47 o                         
 -14   4   1      11428.15      11215.82       265.02 o                         
 -12   4   1       2660.39       2224.68       128.08 o                         
 -10   4   1        453.50        133.64       105.97 o                         
  -8   4   1       3627.07       4681.17       195.89 o                         
  -6   4   1       1493.59       1702.35       127.99 o                         
  -4   4   1      59432.40      55190.55      1023.24 o                         
  -2   4   1       7356.35       6587.81       204.20 o                         
   0   4   1     245633.92     247453.16      4861.25 o                         
   2   4   1     294300.12     294269.47      5439.40 o                         
   4   4   1      31787.37      28862.67       533.35 o                         
   6   4   1     253564.53     258715.38      4857.94 o                         
   8   4   1     382968.72     373659.69      6765.03 o                         
  10   4   1       3014.12       2732.99       138.62 o                         
  12   4   1     144960.11     150292.97      2748.77 o                         
  14   4   1      91821.88      94598.08      1744.12 o                         
  16   4   1      17582.98      17855.88       378.45 o                         
  18   4   1      35959.41      37143.11       668.36 o                         
  20   4   1         82.74        403.21       120.12 o                         
  22   4   1      16311.58      17946.87       389.11 o                         
  24   4   1       1813.35       1986.76       182.83 o                         
  26   4   1       1524.88       1075.41       195.77 o                         
  28   4   1       2601.80       2332.24       212.45 o                         
  30   4   1      32617.41      34096.04       859.67 o                         
  32   4   1      14681.66      15718.48       553.52 o                         
  34   4   1      11258.04      11697.83       581.78 o                         
  36   4   1      67063.72      65001.20      2576.68 o                         
  38   4   1      24241.20      22539.97      1314.69 o                         
  40   4   1       1267.36       1275.11       615.66 o                         
  42   4   1      40606.16      41673.84      2099.33 o                         
  44   4   1       2785.35       2108.85       742.90 o                         
  46   4   1         24.92       -348.76       695.82 o                         
  48   4   1       4200.52       6098.96      1178.64 o                         
 -47   5   1        220.95      -1618.27      1126.06 o                         
 -45   5   1       1026.39        -24.84       921.90 o                         
 -43   5   1       1399.56       -512.76       613.22 o                         
 -41   5   1        410.13       -852.42       568.28 o                         
 -39   5   1       1491.95       1544.09       532.24 o                         
 -37   5   1      19648.45      18158.30       940.45 o                         
 -35   5   1       8034.41       7843.00       506.26 o                         
 -33   5   1       5680.07       5672.83       426.14 o                         
 -31   5   1      26860.16      28611.54       874.41 o                         
 -29   5   1       1045.30       1313.93       259.20 o                         
 -27   5   1        577.06        681.07       216.08 o                         
 -25   5   1        385.69        643.38       181.95 o                         
 -23   5   1         31.73        146.89       176.69 o                         
 -21   5   1     102378.97     107186.50      2005.24 o                         
 -19   5   1       5785.04       6711.67       234.23 o                         
 -17   5   1       2657.49       2798.73       176.95 o                         
 -15   5   1      72855.53      71137.59      1356.78 o                         
 -13   5   1       3330.21       4276.89       210.80 o                         
 -11   5   1      22999.04      25624.09       605.24 o                         
  -9   5   1       9730.97      11326.37       321.59 o                         
  -7   5   1      13140.33      13221.56       350.39 o                         
  -5   5   1      72731.71      72621.74      1462.85 o                         
  -3   5   1      23593.69      24138.18       551.50 o                         
  -1   5   1       7509.91       6548.73       251.54 o                         
   1   5   1      57995.10      60272.73      1206.13 o                         
   3   5   1       8544.68       8155.72       243.97 o                         
   5   5   1       1022.15        886.19       122.78 o                         
   7   5   1       4902.05       4838.12       200.86 o                         
   9   5   1       1290.57        896.13       121.72 o                         
  11   5   1      19201.64      19991.85       428.92 o                         
  13   5   1      54206.28      55513.68      1106.68 o                         
  15   5   1      18339.17      17639.24       438.51 o                         
  17   5   1       4932.85       5179.40       223.36 o                         
  19   5   1      24712.88      25731.34       622.73 o                         
  21   5   1      13384.78      13246.17       414.91 o                         
  23   5   1      15284.17      15178.00       445.67 o                         
  25   5   1       3429.54       3567.16       284.56 o                         
  27   5   1          6.17        418.95       215.72 o                         
  29   5   1      22062.35      22129.27       655.31 o                         
  31   5   1       6301.97       6302.04       388.07 o                         
  33   5   1        683.72        384.25       291.41 o                         
  35   5   1      13008.95      13028.65       662.09 o                         
  37   5   1         18.58         44.79       576.12 o                         
  39   5   1       1493.94        -37.76       540.53 o                         
  41   5   1        632.75        403.08       661.53 o                         
  43   5   1        945.03       -698.92       712.48 o                         
  45   5   1       9603.48       9860.97      1380.10 o                         
 -44   6   1       4332.32       5319.40      1191.86 o                         
 -42   6   1       8002.31       8699.55      1207.20 o                         
 -40   6   1      21505.44      19488.08      1344.83 o                         
 -38   6   1       3169.14       4679.13       883.39 o                         
 -36   6   1       1359.24       1349.09       525.87 o                         
 -34   6   1      13283.24      15353.70       805.42 o                         
 -32   6   1        587.32        145.70       354.77 o                         
 -30   6   1         60.51        285.00       324.45 o                         
 -28   6   1       3580.50       3400.72       338.82 o                         
 -26   6   1       3045.18       3381.02       301.62 o                         
 -24   6   1         35.95         93.08       222.83 o                         
 -22   6   1       6887.44       7613.44       354.24 o                         
 -20   6   1        486.40        661.96       228.27 o                         
 -18   6   1       3208.80       3113.60       247.88 o                         
 -16   6   1      45510.84      47648.45      1105.92 o                         
 -14   6   1      21021.65      21390.10       569.87 o                         
 -12   6   1      63480.77      63602.81      1432.09 o                         
 -10   6   1     139585.03     149968.55      3555.69 o                         
  -8   6   1      20480.79      18630.79       579.71 o                         
  -6   6   1     126512.88     129019.16      2772.83 o                         
  -4   6   1      70225.49      71950.23      1490.60 o                         
  -2   6   1       3538.55       3083.77       202.75 o                         
   0   6   1      51241.27      50843.04      1109.83 o                         
   2   6   1       8025.35       8438.40       387.13 o                         
   4   6   1      11893.53      12088.56       345.10 o                         
   6   6   1        201.75       -232.09       154.72 o                         
   8   6   1       9286.70       9210.67       322.78 o                         
  10   6   1       2898.10       2802.24       200.08 o                         
  12   6   1        450.50        487.99       173.92 o                         
  14   6   1      74208.49      74613.64      1640.70 o                         
  16   6   1       7276.37       7442.96       314.49 o                         
  18   6   1      22569.95      25933.09       657.63 o                         
  20   6   1      61296.38      62530.35      1408.03 o                         
  22   6   1      19204.29      20499.77       609.06 o                         
  24   6   1      28730.12      30955.69       876.81 o                         
  26   6   1      23300.38      24291.31       833.61 o                         
  28   6   1       7820.00       8504.98       508.94 o                         
  30   6   1      15656.29      16354.36       689.51 o                         
  32   6   1       1010.43       1033.18       374.05 o                         
  34   6   1        285.35        608.98       469.94 o                         
  36   6   1        924.03       1573.92       801.11 o                         
  38   6   1         89.18         22.89       582.83 o                         
  40   6   1        230.53         33.00       806.00 o                         
  42   6   1       3947.33       2979.54      1120.11 o                         
 -41   7   1        352.87       1515.39       904.75 o                         
 -39   7   1       1622.09        555.28       837.66 o                         
 -37   7   1       1717.87       1298.56       632.84 o                         
 -35   7   1        779.45         31.01       488.42 o                         
 -33   7   1      12645.69      14806.41       725.51 o                         
 -31   7   1       2365.92       1892.93       423.85 o                         
 -29   7   1       1475.35        761.11       353.83 o                         
 -27   7   1       7427.74       8886.46       540.89 o                         
 -25   7   1       3435.05       3035.32       373.36 o                         
 -23   7   1       6066.49       6609.13       412.49 o                         
 -21   7   1       2088.78       1910.95       300.92 o                         
 -19   7   1      14998.03      12994.96       508.30 o                         
 -17   7   1      16833.67      17817.75       589.74 o                         
 -15   7   1        270.25        277.24       216.64 o                         
 -13   7   1       1384.51        338.29       241.56 o                         
 -11   7   1       6304.18       6332.11       330.06 o                         
  -9   7   1       6167.86       5040.66       290.06 o                         
  -7   7   1       1490.05        667.74       209.60 o                         
  -5   7   1         16.59       -282.95       188.64 o                         
  -3   7   1      12669.37      11280.76       396.12 o                         
  -1   7   1      15103.56      14959.09       512.57 o                         
   1   7   1       1242.96        456.09       226.61 o                         
   3   7   1       7011.91       5603.32       309.82 o                         
   5   7   1        649.42        489.65       231.70 o                         
   7   7   1        226.85       -349.55       233.04 o                         
   9   7   1        213.00         77.38       220.81 o                         
  11   7   1       6311.04       6145.09       343.60 o                         
  13   7   1       1944.52       2430.23       291.92 o                         
  15   7   1       6301.84       7125.99       400.35 o                         
  17   7   1      16709.42      16769.88       684.46 o                         
  19   7   1          9.36        113.29       276.78 o                         
  21   7   1        282.63         -0.58       276.23 o                         
  23   7   1       2668.59       2869.27       378.95 o                         
  25   7   1       7433.21       8444.01       433.22 o                         
  27   7   1        556.24        357.92       303.70 o                         
  29   7   1         69.19       -462.95       477.79 o                         
  31   7   1       4300.31       3966.38       431.58 o                         
  33   7   1       2725.72       1929.87       446.50 o                         
  35   7   1       1809.91       1548.40       507.34 o                         
  37   7   1       1216.88       1815.64      1485.50 o                         
  39   7   1        342.64       -508.94       879.83 o                         
 -36   8   1         43.56      -1295.74       863.83 o                         
 -34   8   1       2517.47       1332.10       588.14 o                         
 -32   8   1       1605.08        479.08       462.44 o                         
 -30   8   1        146.54        114.62       363.96 o                         
 -28   8   1       5695.72       5307.55       445.65 o                         
 -26   8   1       9390.40       9096.19       583.88 o                         
 -24   8   1       1897.01       1806.51       347.61 o                         
 -22   8   1       6330.01       7770.43       470.83 o                         
 -20   8   1      10931.15      10904.21       541.54 o                         
 -18   8   1       3366.38       3320.39       357.93 o                         
 -16   8   1         95.18        235.99       266.54 o                         
 -14   8   1       4667.06       5351.95       343.43 o                         
 -12   8   1        104.42       -395.88       263.92 o                         
 -10   8   1        218.67       -273.37       244.58 o                         
  -8   8   1        472.92         46.83       227.79 o                         
  -6   8   1       1162.39        296.23       212.52 o                         
  -4   8   1        246.17       -375.63       250.42 o                         
  -2   8   1       1612.75        961.63       261.36 o                         
   0   8   1       7230.90       6551.76       407.21 o                         
   2   8   1       7355.65       6334.97       373.37 o                         
   4   8   1       3555.57       2586.57       305.98 o                         
   6   8   1      14740.02      13218.60       546.85 o                         
   8   8   1      11026.02       9417.41       443.63 o                         
  10   8   1       2748.06       1884.75       313.22 o                         
  12   8   1       6162.93       6711.58       390.37 o                         
  14   8   1       4685.58       3249.24       337.61 o                         
  16   8   1       2854.57       2358.88       346.24 o                         
  18   8   1       3422.86       3995.39       414.71 o                         
  20   8   1        280.84        402.08       329.06 o                         
  22   8   1        658.05       1041.16       404.44 o                         
  24   8   1        508.16         70.64       430.24 o                         
  26   8   1        271.11        394.22       457.53 o                         
  28   8   1        782.01       1960.41       641.80 o                         
  30   8   1       1525.74       2217.18       719.13 o                         
  32   8   1        300.47        439.65       498.75 o                         
  34   8   1       1179.67        716.04       581.07 o                         
  36   8   1       2624.54       3397.55       936.82 o                         
 -31   9   1       1502.62       1875.13       782.12 o                         
 -29   9   1       1370.96       1581.87       569.47 o                         
 -27   9   1        813.62        896.73      1081.61 o                         
 -25   9   1        437.73       -166.06       921.62 o                         
 -23   9   1        120.26        203.68       577.20 o                         
 -21   9   1       4899.12       4876.63       531.15 o                         
 -19   9   1        169.41       1011.41       431.06 o                         
 -17   9   1        179.60        336.10       372.68 o                         
 -15   9   1       7658.20       6856.97       451.55 o                         
 -13   9   1        364.36        204.84       286.09 o                         
 -11   9   1         24.08       -473.33       315.55 o                         
  -9   9   1       7514.08       6287.24       511.10 o                         
  -7   9   1        191.44       -473.55       315.70 o                         
  -5   9   1        807.26        355.15       339.36 o                         
  -3   9   1        914.35        503.24       302.56 o                         
  -1   9   1       2303.14        458.19       273.39 o                         
   1   9   1        709.52       -379.36       252.91 o                         
   3   9   1          2.20       -451.23       300.82 o                         
   5   9   1       2813.20        303.80       350.19 o                         
   7   9   1        634.33       -447.93       316.42 o                         
   9   9   1        411.59       -353.42       287.36 o                         
  11   9   1        124.85       -206.21       300.85 o                         
  13   9   1          0.34       -135.54       322.64 o                         
  15   9   1       1714.26        517.90       353.79 o                         
  17   9   1         80.30        328.32       383.92 o                         
  19   9   1          3.88        248.69       505.29 o                         
  21   9   1        855.64        331.55       454.16 o                         
  23   9   1       1618.77       1019.37       564.34 o                         
  25   9   1         36.49       -203.78       632.91 o                         
  27   9   1         92.09       1447.14       775.71 o                         
  29   9   1       1745.03        875.73       945.63 o                         
  31   9   1        141.43       1546.52       640.97 o                         
 -24  10   1         71.32        -96.70       933.11 o                         
 -22  10   1        259.61       -670.13       670.43 o                         
 -20  10   1         12.55       -813.84       610.28 o                         
 -18  10   1         63.49        347.86       507.26 o                         
 -16  10   1        237.48       1356.37       431.59 o                         
 -14  10   1        119.04        -91.62       401.28 o                         
 -12  10   1        299.81       -243.34       392.71 o                         
 -10  10   1         97.92        518.54       402.15 o                         
  -8  10   1        272.06       -682.56       455.04 o                         
  -6  10   1       1063.75        607.44       444.90 o                         
  -4  10   1        413.01       -631.37       420.91 o                         
  -2  10   1        676.63        350.78       429.45 o                         
   0  10   1        519.94       -312.20       363.97 o                         
   2  10   1        687.95       -522.27       348.18 o                         
   4  10   1         95.47        169.52       402.33 o                         
   6  10   1        177.92       -230.65       368.98 o                         
   8  10   1        294.26       -499.82       347.65 o                         
  10  10   1         18.85       -509.41       342.46 o                         
  12  10   1         53.68       -234.50       411.27 o                         
  14  10   1         14.73        793.87       490.53 o                         
  16  10   1          0.31       -853.36       568.91 o                         
  18  10   1        448.02        -61.12       654.24 o                         
  20  10   1         55.20       -295.77       598.81 o                         
  22  10   1         24.66        453.77       893.71 o                         
 -11  11   1        143.74        506.79       449.81 o                         
  -9  11   1         83.93        668.31       437.52 o                         
  -7  11   1         13.88       -604.32       564.99 o                         
  -5  11   1        264.23       1304.83       610.36 o                         
  -3  11   1         60.74         81.60       588.76 o                         
  -1  11   1          0.14       -778.54       722.98 o                         
   1  11   1         18.21        239.73       565.16 o                         
   3  11   1        119.69        240.45       554.96 o                         
   5  11   1         39.28        445.06       470.64 o                         
   7  11   1        365.69        -69.35       587.49 o                         
   9  11   1        207.78       -529.00       624.85 o                         
 -52   0   2      10903.17      11296.67      1470.06 o                         
 -50   0   2      13113.79      11481.15      1112.49 o                         
 -48   0   2         92.99       -539.73       542.91 o                         
 -46   0   2      45004.08      45409.26      2171.06 o                         
 -44   0   2       9786.34       9662.60       801.28 o                         
 -42   0   2      74564.11      78127.26      3099.05 o                         
 -40   0   2      21582.55      25457.62      1734.54 o                         
 -38   0   2      31943.66      31954.55      1352.78 o                         
 -36   0   2      35839.06      39470.40      1676.27 o                         
 -34   0   2     158602.86     174986.34      5155.75 o                         
 -32   0   2     354423.72     381508.44     10901.16 o                         
 -30   0   2       5609.33       6628.54       411.11 o                         
 -28   0   2     124687.30     133423.20      3341.14 o                         
 -26   0   2      84994.16      85764.05      1901.26 o                         
 -24   0   2     224967.92     232010.14      4944.69 o                         
 -22   0   2        119.97        392.36       212.40 o                         
 -20   0   2     605788.44     626926.38     14545.89 o                         
 -18   0   2      27883.26      28339.53       783.64 o                         
 -16   0   2     648628.81     644238.62     14512.66 o                         
 -14   0   2     245551.12     230406.22      4865.66 o                         
 -12   0   2      58027.00      57643.36      1225.73 o                         
 -10   0   2     225234.03     223576.61      4809.56 o                         
  -8   0   2       4713.78       4162.37       203.84 o                         
  -6   0   2        262.80        585.74       101.94 o                         
  -4   0   2    1254691.12    1192724.75     48701.21 o                         
   4   0   2     248737.44     260682.89      7389.93 o                         
   6   0   2     285865.12     283299.25      6746.89 o                         
   8   0   2     532992.94     533004.50     11727.72 o                         
  10   0   2      92018.93      94899.90      2186.50 o                         
  12   0   2     775543.56     777141.06     16996.29 o                         
  14   0   2    1897480.75    2019150.75     46461.29 o                         
  16   0   2     176466.17     175846.83      3927.63 o                         
  18   0   2      94799.59      95197.73      2093.75 o                         
  20   0   2     206550.31     195543.11      4357.62 o                         
  22   0   2       9030.75       8946.82       350.23 o                         
  24   0   2     275934.09     263368.03      6206.77 o                         
  26   0   2     149109.22     136661.69      3283.33 o                         
  28   0   2     132039.78     135749.48      3169.88 o                         
  30   0   2      66065.52      64301.80      1703.01 o                         
  32   0   2     239150.55     242763.33      6534.24 o                         
  34   0   2     106668.56     110873.16      3382.15 o                         
  36   0   2        629.90        472.38       396.51 o                         
  38   0   2      31271.55      31487.95      1662.29 o                         
  40   0   2       5470.54       5575.56       554.46 o                         
  42   0   2        305.90        234.69       432.52 o                         
  44   0   2      25542.47      25600.49      1229.41 o                         
  46   0   2       4729.08       4213.30       702.61 o                         
  48   0   2       1452.62       2084.17       613.76 o                         
  50   0   2      13362.22      14697.48      2009.07 o                         
 -53   1   2      15663.05      14236.62      1079.04 o                         
 -51   1   2       7476.70       7080.97       714.03 o                         
 -49   1   2        309.80        163.89       420.06 o                         
 -47   1   2        651.91        931.90       376.70 o                         
 -45   1   2       3489.87       4215.83       467.36 o                         
 -43   1   2       9997.86      10829.17       576.17 o                         
 -41   1   2        644.88       1027.87       343.02 o                         
 -39   1   2        172.65        595.59       328.22 o                         
 -37   1   2      11954.10      12674.53       564.44 o                         
 -35   1   2      16564.38      17256.01       627.72 o                         
 -33   1   2       9280.00       9441.51       409.93 o                         
 -31   1   2      23837.10      24889.05       569.17 o                         
 -29   1   2       2500.71       2364.79       207.89 o                         
 -27   1   2      13844.85      14143.25       345.95 o                         
 -25   1   2       6497.07       6562.62       230.60 o                         
 -23   1   2      96845.44      92109.31      1387.83 o                         
 -21   1   2      78148.20      73268.66      1107.87 o                         
 -19   1   2      32328.06      33563.80       598.78 o                         
 -17   1   2     114352.96     110664.51      1682.11 o                         
 -15   1   2      87062.98      86850.07      1309.77 o                         
 -13   1   2     254133.88     251593.16      3840.15 o                         
 -11   1   2      69024.20      67845.25       963.66 o                         
  -9   1   2      21463.69      22602.49       344.07 o                         
  -7   1   2        182.34        272.33        45.05 o                         
  -5   1   2      63759.22      59326.46      1019.58 o                         
  -3   1   2      34960.49      31255.78       723.52 o                         
   1   1   2         85.78        318.40        37.98 o                         
   5   1   2      90932.52      94326.41      1709.84 o                         
   7   1   2      90387.77      90606.27      1376.03 o                         
   9   1   2     307749.78     304532.16      4568.13 o                         
  11   1   2      44245.25      45862.04       686.15 o                         
  13   1   2     143723.06     140921.39      2050.55 o                         
  15   1   2      15875.93      16933.39       297.90 o                         
  17   1   2     206543.38     194956.42      2966.75 o                         
  19   1   2      70779.00      70620.01      1061.28 o                         
  21   1   2      61576.61      59913.83       910.40 o                         
  23   1   2     126536.10     122069.52      1801.83 o                         
  25   1   2      17828.07      17947.27       391.93 o                         
  27   1   2      10973.50      12111.43       306.00 o                         
  29   1   2        272.98        349.33       176.49 o                         
  31   1   2        346.42        309.97       210.32 o                         
  33   1   2          4.61        113.88       224.28 o                         
  35   1   2      63437.09      64519.61      1443.98 o                         
  37   1   2        184.06        732.17       301.24 o                         
  39   1   2      23748.56      23638.29       850.90 o                         
  41   1   2        561.77        289.67       344.92 o                         
  43   1   2      25176.16      26265.79       960.18 o                         
  45   1   2      29352.22      30335.35      1122.03 o                         
  47   1   2       2950.52       2914.54       528.86 o                         
  49   1   2        840.18       1151.67       508.56 o                         
  51   1   2       2368.10       2947.37       659.27 o                         
 -52   2   2         74.93       -296.74       661.69 o                         
 -50   2   2        559.91       -211.23       515.89 o                         
 -48   2   2        825.94       1213.51       526.83 o                         
 -46   2   2       1154.49        875.88       475.39 o                         
 -44   2   2      10829.96      12273.49       936.61 o                         
 -42   2   2      10243.31      11120.64       622.97 o                         
 -40   2   2      28263.32      30091.79       988.19 o                         
 -38   2   2      61549.44      58050.09      1865.24 o                         
 -36   2   2         42.78        136.04       270.33 o                         
 -34   2   2       7282.43       6572.35       402.09 o                         
 -32   2   2       5133.10       4473.89       296.88 o                         
 -30   2   2        564.38        593.44       191.96 o                         
 -28   2   2        874.01        797.13       167.98 o                         
 -26   2   2     135154.36     131605.83      1961.43 o                         
 -24   2   2     263509.94     254813.02      3749.97 o                         
 -22   2   2       2976.49       3117.74       158.75 o                         
 -20   2   2      94016.55      96145.86      1361.59 o                         
 -18   2   2     102485.98     104233.98      1486.27 o                         
 -16   2   2      53897.46      53995.07       756.90 o                         
 -14   2   2        229.02        511.21        78.58 o                         
 -12   2   2     452246.16     444119.34      5941.58 o                         
 -10   2   2      25992.05      27700.25       395.35 o                         
  -8   2   2      79157.93      76935.74      1114.06 o                         
  -6   2   2     765640.44     775997.19     11358.89 o                         
  -4   2   2      28715.49      28855.52       565.02 o                         
  -2   2   2     641581.38     649181.50     12228.33 o                         
   0   2   2       2495.38       3620.56       157.55 o                         
   2   2   2     193599.20     196885.48      3793.77 o                         
   4   2   2      14091.64      14440.89       320.95 o                         
   6   2   2     685993.25     704829.31     12125.63 o                         
   8   2   2     933813.56     984988.00     17256.15 o                         
  10   2   2       1087.10        885.04        75.53 o                         
  12   2   2      42570.58      44874.68       766.38 o                         
  14   2   2     219049.86     221932.39      3672.67 o                         
  16   2   2      27006.65      27127.14       484.20 o                         
  18   2   2      31530.74      29866.02       528.11 o                         
  20   2   2     128257.30     132743.61      1940.23 o                         
  22   2   2     146848.86     142333.36      2099.11 o                         
  24   2   2      60256.10      60768.11       986.92 o                         
  26   2   2      48612.10      46767.69       774.53 o                         
  28   2   2       1691.04       1385.15       186.56 o                         
  30   2   2        676.35        498.15       203.26 o                         
  32   2   2      15342.34      15390.72       471.60 o                         
  34   2   2      14032.94      14580.74       494.79 o                         
  36   2   2      19260.70      20167.00       719.86 o                         
  38   2   2      32304.87      32697.28       978.75 o                         
  40   2   2       3055.98       2402.47       357.77 o                         
  42   2   2      44212.05      46458.50      1566.61 o                         
  44   2   2       3345.44       4089.68       450.29 o                         
  46   2   2       4706.83       5111.96       518.24 o                         
  48   2   2      10142.49      10909.92       832.17 o                         
  50   2   2       6405.58       5294.50       758.91 o                         
 -51   3   2       1465.83       2219.93       845.59 o                         
 -49   3   2       5151.02       4437.75       752.36 o                         
 -47   3   2       1001.30        394.68       532.42 o                         
 -45   3   2      16006.20      16629.05       882.24 o                         
 -43   3   2      51263.66      50969.79      1570.21 o                         
 -41   3   2       6360.93       5750.57       457.61 o                         
 -39   3   2        427.48        860.86       315.23 o                         
 -37   3   2      12467.01      12059.44       548.96 o                         
 -35   3   2      86694.77      80179.55      2031.52 o                         
 -33   3   2         23.94        742.80       239.29 o                         
 -31   3   2      84040.55      86226.19      1673.20 o                         
 -29   3   2         48.90        206.75       191.31 o                         
 -27   3   2       3509.73       3397.24       196.35 o                         
 -25   3   2     146852.17     147583.28      2191.49 o                         
 -23   3   2     115944.47     111420.57      1653.14 o                         
 -21   3   2      12680.25      12749.75       259.48 o                         
 -19   3   2      71360.62      74786.73      1039.74 o                         
 -17   3   2      62836.56      59510.63       840.39 o                         
 -15   3   2      43688.88      46463.57       666.54 o                         
 -13   3   2     424317.28     409436.62      6187.11 o                         
 -11   3   2       5373.29       7150.20       245.50 o                         
  -9   3   2     134857.09     141439.31      2166.50 o                         
  -7   3   2       6593.48       7724.07       247.70 o                         
  -5   3   2     471924.78     478547.28      7841.86 o                         
  -3   3   2       4172.60       3974.36       168.21 o                         
  -1   3   2      47144.34      46731.40       840.28 o                         
   1   3   2     115200.00     111087.63      2019.06 o                         
   3   3   2      58528.47      55791.70      1068.06 o                         
   5   3   2     235503.02     247993.19      4632.81 o                         
   7   3   2     242894.73     245602.67      4346.00 o                         
   9   3   2      12407.04      12515.39       265.97 o                         
  11   3   2        306.67        550.53       103.24 o                         
  13   3   2     566463.88     556911.12      9568.33 o                         
  15   3   2      47428.69      52922.20       911.41 o                         
  17   3   2     266841.47     267740.62      4494.10 o                         
  19   3   2      41904.72      44943.75       771.45 o                         
  21   3   2     164093.92     165832.86      2731.76 o                         
  23   3   2      62480.39      65184.00      1076.18 o                         
  25   3   2      52726.80      54603.23      1005.10 o                         
  27   3   2      17362.75      17278.23       438.93 o                         
  29   3   2         85.37         63.07       194.39 o                         
  31   3   2      41960.46      41445.21      1030.47 o                         
  33   3   2      11673.22      11819.76       468.50 o                         
  35   3   2       3749.96       3873.65       364.49 o                         
  37   3   2      13146.17      12614.22       667.92 o                         
  39   3   2         86.67        902.87       448.10 o                         
  41   3   2       7373.32       7548.28       688.24 o                         
  43   3   2      48304.76      50520.84      2071.57 o                         
  45   3   2       1067.46        583.61       596.00 o                         
  47   3   2        784.61         26.55       605.78 o                         
  49   3   2        319.51       1485.65       673.54 o                         
 -48   4   2        770.14        913.32       790.20 o                         
 -46   4   2      13525.94      13298.28      1131.34 o                         
 -44   4   2       2766.23       2786.49       677.77 o                         
 -42   4   2       9087.95       8631.08       797.68 o                         
 -40   4   2         73.64       -412.69       395.34 o                         
 -38   4   2       2639.27       2410.81       419.33 o                         
 -36   4   2       3551.03       3364.31       390.26 o                         
 -34   4   2      26151.57      27496.08       825.36 o                         
 -32   4   2      62000.27      65434.83      1502.84 o                         
 -30   4   2       6376.55       7293.06       334.28 o                         
 -28   4   2         92.14        882.13       184.84 o                         
 -26   4   2       5816.14       6519.79       240.23 o                         
 -24   4   2     130143.12     134997.88      2158.83 o                         
 -22   4   2       2727.52       2670.49       143.28 o                         
 -20   4   2      23138.21      22507.72       411.50 o                         
 -18   4   2      12381.62      13299.48       284.21 o                         
 -16   4   2      82640.48      83949.34      1319.07 o                         
 -14   4   2      78208.19      76635.50      1255.73 o                         
 -12   4   2        205.26        356.48       102.11 o                         
 -10   4   2        872.32       1238.10       117.48 o                         
  -8   4   2        774.38        753.01       111.65 o                         
  -6   4   2       6015.51       7087.97       217.94 o                         
  -4   4   2     120392.96     128952.16      2398.14 o                         
  -2   4   2      50592.63      48133.51       908.00 o                         
   0   4   2      38477.31      37321.51       775.03 o                         
   2   4   2     269042.94     268863.62      5052.82 o                         
   4   4   2       7810.01       7590.97       222.85 o                         
   6   4   2     146501.84     144478.11      2741.28 o                         
   8   4   2       4394.22       4573.30       181.39 o                         
  10   4   2      22253.30      22404.79       503.94 o                         
  12   4   2      76364.74      78315.74      1443.19 o                         
  14   4   2     124708.69     126289.06      2217.90 o                         
  16   4   2     138491.33     145658.03      2411.60 o                         
  18   4   2      21523.25      23385.55       474.68 o                         
  20   4   2      20874.71      23527.53       471.27 o                         
  22   4   2       4483.33       4560.22       198.58 o                         
  24   4   2      60703.12      60909.47      1194.01 o                         
  26   4   2      21426.56      23683.11       582.54 o                         
  28   4   2      82225.84      82047.84      1762.20 o                         
  30   4   2       9679.29       9189.72       422.41 o                         
  32   4   2      36253.46      39366.73      1134.08 o                         
  34   4   2      36440.75      34110.49      1098.80 o                         
  36   4   2        988.14       1034.09       390.29 o                         
  38   4   2       6898.77       5777.35       610.10 o                         
  40   4   2          5.75        679.34       635.86 o                         
  42   4   2       7860.62       7694.27       928.94 o                         
  44   4   2         52.11        591.69       680.92 o                         
  46   4   2       2052.96       2566.11       723.16 o                         
  48   4   2        515.11       1091.92       933.51 o                         
 -47   5   2          1.63       -948.03       781.97 o                         
 -45   5   2       3149.83       1040.11       761.35 o                         
 -43   5   2        443.62        925.77       610.41 o                         
 -41   5   2       1957.63        867.49       600.96 o                         
 -39   5   2       7261.30       6613.62       846.79 o                         
 -37   5   2      40989.86      41989.22      1662.11 o                         
 -35   5   2      22629.43      23494.56       877.46 o                         
 -33   5   2       6227.65       6745.14       413.40 o                         
 -31   5   2       7755.66       7595.44       433.80 o                         
 -29   5   2       1442.59       1458.57       259.35 o                         
 -27   5   2      17587.58      17766.71       530.93 o                         
 -25   5   2       1049.77        905.42       195.20 o                         
 -23   5   2       3954.77       4106.54       231.77 o                         
 -21   5   2      12244.70      12300.75       349.94 o                         
 -19   5   2       3672.37       4190.33       206.71 o                         
 -17   5   2       4937.83       5482.86       204.36 o                         
 -15   5   2      24821.87      23742.81       515.10 o                         
 -13   5   2      73220.48      76242.99      1493.05 o                         
 -11   5   2       1503.91       1080.31       145.57 o                         
  -9   5   2          9.97        149.49       110.38 o                         
  -7   5   2       1429.64       1313.79       131.73 o                         
  -5   5   2      90431.20      90924.75      1686.63 o                         
  -3   5   2     188037.83     193759.00      3728.23 o                         
  -1   5   2       3279.24       2900.76       172.33 o                         
   1   5   2       2670.41       2798.97       216.77 o                         
   3   5   2      15245.29      14990.42       367.52 o                         
   5   5   2      70370.07      73082.34      1395.77 o                         
   7   5   2         51.78       -167.61       111.74 o                         
   9   5   2      82100.27      84041.84      1728.63 o                         
  11   5   2       1188.83       1257.53       158.20 o                         
  13   5   2         24.19        204.42       137.25 o                         
  15   5   2        638.43        784.11       143.71 o                         
  17   5   2      61318.55      65124.77      1232.49 o                         
  19   5   2     105256.10     105664.07      2063.65 o                         
  21   5   2       9279.10       9556.08       338.95 o                         
  23   5   2      10739.92      11874.23       436.01 o                         
  25   5   2       2029.81       1715.10       261.71 o                         
  27   5   2      20012.70      21179.79       703.29 o                         
  29   5   2         49.22        270.29       259.59 o                         
  31   5   2       1260.56       1593.88       312.70 o                         
  33   5   2       1861.55       1597.98       368.77 o                         
  35   5   2      19685.42      21800.94       911.80 o                         
  37   5   2        973.77        302.66       495.41 o                         
  39   5   2       3046.86       1159.48       803.14 o                         
  41   5   2       1312.62        704.43       694.62 o                         
  43   5   2       2054.56       1603.48       825.75 o                         
  45   5   2       4238.96       2523.14      1047.24 o                         
 -44   6   2       4414.42       1019.76      1047.21 o                         
 -42   6   2       3122.74       1833.03      1108.07 o                         
 -40   6   2        350.51        914.69       799.37 o                         
 -38   6   2          7.20        389.14       586.96 o                         
 -36   6   2       2638.09       2765.50       487.61 o                         
 -34   6   2      10136.91      11481.34       699.05 o                         
 -32   6   2      10055.21      10860.75       568.07 o                         
 -30   6   2       6215.37       7328.12       408.56 o                         
 -28   6   2        243.11        357.55       215.20 o                         
 -26   6   2      18430.73      18321.44       548.03 o                         
 -24   6   2      65191.11      69036.69      1580.63 o                         
 -22   6   2        577.46        296.22       227.25 o                         
 -20   6   2       3428.84       3901.51       271.52 o                         
 -18   6   2      15962.29      17156.56       513.56 o                         
 -16   6   2     129995.16     134088.98      2821.17 o                         
 -14   6   2      48662.31      53395.45      1218.86 o                         
 -12   6   2      17833.87      18689.03       542.03 o                         
 -10   6   2      17527.88      17853.30       514.97 o                         
  -8   6   2       4728.77       4642.23       255.10 o                         
  -6   6   2      58326.52      59440.96      1214.19 o                         
  -4   6   2      60932.19      63246.20      1302.70 o                         
  -2   6   2      83525.13      84200.95      1846.36 o                         
   0   6   2       6733.49       6737.41       255.60 o                         
   2   6   2      15570.91      16618.41       446.84 o                         
   4   6   2       3724.16       3321.68       201.09 o                         
   6   6   2     139481.64     146562.25      2966.13 o                         
   8   6   2      44198.24      42692.58       965.55 o                         
  10   6   2       2286.31       1855.42       200.10 o                         
  12   6   2      16354.98      16677.94       481.97 o                         
  14   6   2      33711.86      35182.33       911.63 o                         
  16   6   2       9387.16      10516.98       415.08 o                         
  18   6   2        544.99        648.31       234.88 o                         
  20   6   2      14258.74      15012.20       489.24 o                         
  22   6   2       1404.42       1613.62       256.08 o                         
  24   6   2       7474.63       8474.89       440.69 o                         
  26   6   2      10469.43      10661.95       532.32 o                         
  28   6   2       3745.62       4093.56       411.94 o                         
  30   6   2       5516.51       5426.08       452.52 o                         
  32   6   2      30286.43      31362.76      1263.20 o                         
  34   6   2       1539.60       1759.58       452.83 o                         
  36   6   2      12025.81      10710.88       716.67 o                         
  38   6   2         83.85         84.17       475.36 o                         
  40   6   2       7232.03       8800.30       892.09 o                         
  42   6   2       9910.79       7522.81      1402.01 o                         
 -41   7   2       1219.00       -971.19      1140.59 o                         
 -39   7   2        789.08        984.44       782.61 o                         
 -37   7   2        359.48       1341.60       659.05 o                         
 -35   7   2      17096.20      14606.79       893.37 o                         
 -33   7   2       1568.65       2280.42       459.42 o                         
 -31   7   2      12853.72      13386.38       678.43 o                         
 -29   7   2        966.22        699.94       340.75 o                         
 -27   7   2       8482.29       9256.69       481.95 o                         
 -25   7   2      36793.46      37611.41      1142.33 o                         
 -23   7   2       4451.64       4388.50       362.41 o                         
 -21   7   2        136.83        331.14       265.07 o                         
 -19   7   2      17958.54      20327.62       701.70 o                         
 -17   7   2         56.52       -272.94       229.93 o                         
 -15   7   2      23267.15      22695.72       699.46 o                         
 -13   7   2      56542.16      59106.64      1508.36 o                         
 -11   7   2        496.43        426.82       222.36 o                         
  -9   7   2         88.93       -294.08       196.06 o                         
  -7   7   2         38.55       -323.72       215.81 o                         
  -5   7   2      83575.41      87568.16      2027.19 o                         
  -3   7   2      17079.06      16209.04       540.64 o                         
  -1   7   2        672.26          7.52       228.60 o                         
   1   7   2      22858.48      21641.97       657.82 o                         
   3   7   2      21036.54      20050.36       874.18 o                         
   5   7   2      13207.21      13365.99       520.35 o                         
   7   7   2      17907.15      17072.65       646.12 o                         
   9   7   2       3088.32       2734.41       266.59 o                         
  11   7   2       4491.73       3602.37       302.86 o                         
  13   7   2      24346.23      25921.71       794.96 o                         
  15   7   2       2366.89       2964.36       301.08 o                         
  17   7   2      36141.68      34226.14      1012.15 o                         
  19   7   2        687.36        770.68       282.23 o                         
  21   7   2       9483.51      11191.96       520.56 o                         
  23   7   2       7478.17       7517.28       450.91 o                         
  25   7   2      25076.69      28276.63      1055.17 o                         
  27   7   2       9410.68       9764.69       648.07 o                         
  29   7   2       3538.65       4623.61       458.47 o                         
  31   7   2      11957.96      11453.34       750.98 o                         
  33   7   2       1240.02       1573.99       394.20 o                         
  35   7   2        704.25        304.03       513.56 o                         
  37   7   2        670.88       1254.94       638.77 o                         
  39   7   2        160.36        787.96       734.89 o                         
 -36   8   2        512.11         18.21       694.19 o                         
 -34   8   2         15.98       -372.18       546.39 o                         
 -32   8   2         73.85        -74.67       469.22 o                         
 -30   8   2        751.84        503.68       390.80 o                         
 -28   8   2      10634.00      11385.61       639.85 o                         
 -26   8   2      11596.40      12208.82       593.43 o                         
 -24   8   2      14777.07      14057.47       650.26 o                         
 -22   8   2      19106.26      19292.38       720.83 o                         
 -20   8   2        653.04        685.98       276.76 o                         
 -18   8   2       3021.02       2940.45       308.47 o                         
 -16   8   2        508.02        613.72       235.57 o                         
 -14   8   2       4395.96       3786.02       317.41 o                         
 -12   8   2         45.40       -339.76       226.50 o                         
 -10   8   2       4933.35       5147.89       321.93 o                         
  -8   8   2       4643.29       4712.17       292.54 o                         
  -6   8   2        211.46        -99.34       204.48 o                         
  -4   8   2        120.43       -335.39       223.59 o                         
  -2   8   2        510.58       -359.10       239.40 o                         
   0   8   2         14.93       -350.53       233.69 o                         
   2   8   2       4232.79       2394.87       295.05 o                         
   4   8   2       8328.44       7295.55       542.00 o                         
   6   8   2      39785.39      38688.06      1288.16 o                         
   8   8   2      32407.54      29173.21       972.12 o                         
  10   8   2      12595.48      12318.92       608.04 o                         
  12   8   2      13013.22      11535.32       539.40 o                         
  14   8   2          1.48        225.29       301.50 o                         
  16   8   2       7570.96       5855.70       458.20 o                         
  18   8   2         32.41       -184.36       334.29 o                         
  20   8   2        233.94        589.05       372.12 o                         
  22   8   2         64.42        -15.30       410.45 o                         
  24   8   2       3798.39       4483.98       564.47 o                         
  26   8   2       2530.14       2081.83       539.42 o                         
  28   8   2       5073.38       4730.46       765.87 o                         
  30   8   2          4.58        816.99       777.11 o                         
  32   8   2        274.00       1023.73       473.70 o                         
  34   8   2        294.85       -405.97       591.95 o                         
 -31   9   2         32.62       -943.06       628.71 o                         
 -29   9   2        202.22         96.44       548.31 o                         
 -27   9   2       1577.82        903.90       493.08 o                         
 -25   9   2       1074.63       1491.01       679.27 o                         
 -23   9   2       3244.95       3666.79       634.91 o                         
 -21   9   2        313.88         40.98       416.19 o                         
 -19   9   2        326.72        645.40       362.57 o                         
 -17   9   2       1514.29        989.81       328.97 o                         
 -15   9   2       4134.37       3552.55       376.67 o                         
 -13   9   2      13202.11      12012.99       597.45 o                         
 -11   9   2        279.88       -468.13       312.09 o                         
  -9   9   2          7.32       -551.48       377.13 o                         
  -7   9   2        105.31       -183.81       282.82 o                         
  -5   9   2      29149.77      26942.23      1070.56 o                         
  -3   9   2      11157.03       9738.47       507.16 o                         
  -1   9   2         97.00       -393.37       262.25 o                         
   1   9   2       3925.44       2843.04       384.91 o                         
   3   9   2        276.05        -91.35       433.90 o                         
   5   9   2       7083.98       4252.36       448.70 o                         
   7   9   2         54.48       -418.56       279.04 o                         
   9   9   2        105.65       -438.40       292.26 o                         
  11   9   2         99.87       -214.68       314.14 o                         
  13   9   2        149.24         96.21       325.49 o                         
  15   9   2       1515.12        913.41       384.59 o                         
  17   9   2       9004.31       8895.26       688.98 o                         
  19   9   2       1246.04        822.95       449.35 o                         
  21   9   2       3176.59       3470.14       571.15 o                         
  23   9   2       1058.93        790.22       570.95 o                         
  25   9   2       2812.61       2418.77       646.00 o                         
  27   9   2       2084.04       3044.26       814.56 o                         
  29   9   2        414.06       1852.34       960.13 o                         
 -24  10   2       3493.73       3878.96       629.35 o                         
 -22  10   2        440.74        223.89       794.91 o                         
 -20  10   2       1933.40       2868.85       587.74 o                         
 -18  10   2        239.80        981.82       489.74 o                         
 -16  10   2      10405.74      10249.71       756.90 o                         
 -14  10   2       9560.40      11115.40       635.82 o                         
 -12  10   2          9.76       -161.09       465.13 o                         
 -10  10   2       4594.59       3731.57       678.58 o                         
  -8  10   2       2563.94       2727.89       690.29 o                         
  -6  10   2        830.08        673.78       425.70 o                         
  -4  10   2       4950.44       2771.65       509.03 o                         
  -2  10   2       7220.30       6506.12       545.33 o                         
   0  10   2        222.69       -281.10       341.89 o                         
   2  10   2       4672.03       3223.82       384.89 o                         
   4  10   2         56.34       -637.45       424.96 o                         
   6  10   2       5759.22       4239.99       464.77 o                         
   8  10   2        106.41       -496.12       330.74 o                         
  10  10   2         86.16       -350.18       442.02 o                         
  12  10   2          3.91       -453.54       387.76 o                         
  14  10   2       6513.44       4437.22       669.41 o                         
  16  10   2       5653.36       4480.26       907.21 o                         
  18  10   2       1467.53       2610.10       761.34 o                         
  20  10   2       3889.73       2893.98       676.43 o                         
  22  10   2        751.87        545.68      1108.46 o                         
 -11  11   2        553.95       -126.98       539.58 o                         
  -9  11   2         17.63        550.44       606.45 o                         
  -7  11   2        320.30       -431.31      1049.87 o                         
  -5  11   2       1369.88        660.43      1084.39 o                         
  -3  11   2       1297.65       1119.26       532.82 o                         
  -1  11   2        292.31       -131.40       583.30 o                         
   1  11   2         67.87        -53.97       423.11 o                         
   3  11   2        210.03       -627.19       430.49 o                         
   5  11   2       1089.38        435.48       442.11 o                         
   7  11   2          0.04       -647.46       518.51 o                         
   9  11   2         87.40       -682.60       455.06 o                         
 -53   1   3       3559.72       3269.26       704.73 o                         
 -51   1   3       2156.29       2902.04       479.95 o                         
 -49   1   3       3497.03       2340.73       478.36 o                         
 -47   1   3        315.33        655.57       398.64 o                         
 -45   1   3        456.40        265.17       367.06 o                         
 -43   1   3      10723.24       9823.51       571.05 o                         
 -41   1   3      18281.13      18813.70       753.48 o                         
 -39   1   3       7972.30       8325.48       486.88 o                         
 -37   1   3      46299.39      46314.13      1254.38 o                         
 -35   1   3      22000.27      20092.92       672.79 o                         
 -33   1   3         41.13        -25.05       253.96 o                         
 -31   1   3      98004.44     103055.57      1827.39 o                         
 -29   1   3      54455.80      52051.41       916.83 o                         
 -27   1   3      45339.18      43853.08       821.84 o                         
 -25   1   3      78378.52      77278.54      1331.69 o                         
 -23   1   3      36816.63      34128.09       580.10 o                         
 -21   1   3      55816.40      55660.21       953.63 o                         
 -19   1   3       2847.25       2780.57       160.60 o                         
 -17   1   3      74628.01      71041.65      1171.32 o                         
 -15   1   3     122843.94     122767.98      1825.88 o                         
 -13   1   3      17824.71      18251.65       313.01 o                         
 -11   1   3      71832.02      67560.58      1039.00 o                         
  -9   1   3       1152.04        659.93        59.07 o                         
  -7   1   3      69137.58      64818.71       965.52 o                         
  -5   1   3       2085.97       3155.09        85.19 o                         
  -3   1   3      44040.73      38535.23       662.75 o                         
  -1   1   3     172452.56     187570.64      3187.99 o                         
   1   1   3       4388.28       4066.14       115.21 o                         
   3   1   3     214284.56     206791.48      4029.56 o                         
   5   1   3      11750.23      10498.27       233.67 o                         
   7   1   3     210287.02     191338.70      3033.26 o                         
   9   1   3        948.90       1293.26        73.63 o                         
  11   1   3      74623.75      73477.02      1136.64 o                         
  13   1   3     176702.12     167441.72      2635.43 o                         
  15   1   3     112394.85     110890.79      1733.21 o                         
  17   1   3     163766.34     166393.98      2603.61 o                         
  19   1   3     234453.72     235544.98      3387.46 o                         
  21   1   3      45804.00      46054.59       727.22 o                         
  23   1   3     100574.84      98445.20      1464.20 o                         
  25   1   3       5581.53       4266.60       196.12 o                         
  27   1   3      25167.69      27755.60       520.60 o                         
  29   1   3      47559.15      48463.14       887.36 o                         
  31   1   3       6790.75       6364.35       305.79 o                         
  33   1   3        501.05        264.52       235.18 o                         
  35   1   3       9834.74       9472.55       431.33 o                         
  37   1   3       3941.01       2775.14       353.92 o                         
  39   1   3        416.05        436.79       327.08 o                         
  41   1   3       1108.46       1125.76       359.18 o                         
  43   1   3      14344.50      14822.78       712.60 o                         
  45   1   3       1565.26       1780.39       435.18 o                         
  47   1   3       1967.33       2419.29       506.10 o                         
  49   1   3      16123.11      15019.12      1003.69 o                         
 -52   2   3        562.39        270.81      1201.15 o                         
 -50   2   3       2566.82       1791.31       576.79 o                         
 -48   2   3       2570.14       3221.65       598.63 o                         
 -46   2   3       2341.81       1344.49       500.71 o                         
 -44   2   3      33287.91      33426.26      1270.99 o                         
 -42   2   3      15118.84      16196.63       735.29 o                         
 -40   2   3       3450.06       3816.59       420.13 o                         
 -38   2   3      26657.24      25586.84       855.05 o                         
 -36   2   3      11621.28      12281.32       545.15 o                         
 -34   2   3        827.45       1381.77       301.20 o                         
 -32   2   3      26110.30      23344.93       658.17 o                         
 -30   2   3      12599.57      11907.78       348.38 o                         
 -28   2   3       3621.79       4101.56       209.17 o                         
 -26   2   3       2827.73       2528.58       177.28 o                         
 -24   2   3      22815.84      21406.23       404.90 o                         
 -22   2   3      21870.52      22441.66       403.66 o                         
 -20   2   3      54059.64      54735.24       829.17 o                         
 -18   2   3      12046.83      12917.81       247.01 o                         
 -16   2   3      11412.02      12439.57       227.98 o                         
 -14   2   3     121469.19     116299.91      1563.09 o                         
 -12   2   3     127587.85     126621.93      1716.63 o                         
 -10   2   3      32282.95      32901.04       460.17 o                         
  -8   2   3     396780.34     379426.44      5719.64 o                         
  -6   2   3     191654.75     189156.39      2653.32 o                         
  -4   2   3       6128.73       6074.92       157.94 o                         
  -2   2   3     124425.55     126942.91      2206.44 o                         
   0   2   3      10042.97       9219.68       201.59 o                         
   2   2   3      17370.25      15933.06       312.08 o                         
   4   2   3          1.84         12.71        64.41 o                         
   6   2   3        872.79       1012.11        76.87 o                         
   8   2   3      15277.55      15852.01       334.66 o                         
  10   2   3      27206.18      27074.73       466.33 o                         
  12   2   3      71432.45      74942.46      1273.17 o                         
  14   2   3       7182.13       7847.53       201.93 o                         
  16   2   3     119526.82     118124.27      1947.46 o                         
  18   2   3        460.09        369.00       120.08 o                         
  20   2   3      43623.29      44454.90       726.87 o                         
  22   2   3     202032.94     196250.81      3167.18 o                         
  24   2   3       7576.39       7285.72       222.76 o                         
  26   2   3      83272.73      84881.80      1401.14 o                         
  28   2   3      49219.61      50390.96       939.52 o                         
  30   2   3       7670.92       6923.36       299.59 o                         
  32   2   3       4082.95       4149.77       287.77 o                         
  34   2   3       2555.68       2310.55       291.76 o                         
  36   2   3       8840.45       9209.40       430.91 o                         
  38   2   3          3.98        532.92       294.25 o                         
  40   2   3         25.17        119.28       300.16 o                         
  42   2   3       5930.50       6205.37       520.89 o                         
  44   2   3       1127.41       1084.79       438.20 o                         
  46   2   3        422.82       -108.14       622.67 o                         
  48   2   3        590.68        176.90       506.99 o                         
  50   2   3       5367.27       6504.84       807.26 o                         
 -51   3   3       4265.85       4577.79       978.34 o                         
 -49   3   3       9453.70       8691.31       895.79 o                         
 -47   3   3       9042.67       8524.25       699.01 o                         
 -45   3   3       4651.57       4310.74       505.24 o                         
 -43   3   3      16638.10      15284.95       736.89 o                         
 -41   3   3       2088.16       1982.76       403.28 o                         
 -39   3   3       9169.38       8949.00       505.57 o                         
 -37   3   3         71.83        703.06       342.48 o                         
 -35   3   3      10561.59       8818.62       458.41 o                         
 -33   3   3      64618.48      60286.19      1353.83 o                         
 -31   3   3        180.56        281.96       225.33 o                         
 -29   3   3       1406.82       1286.12       211.93 o                         
 -27   3   3      57415.03      58965.23       960.83 o                         
 -25   3   3      31930.41      34134.85       565.96 o                         
 -23   3   3      92728.71      92692.39      1340.06 o                         
 -21   3   3       1727.04       1810.55       120.85 o                         
 -19   3   3     121717.55     120331.45      1696.93 o                         
 -17   3   3     194333.66     190602.58      2763.62 o                         
 -15   3   3      30029.90      30720.15       478.81 o                         
 -13   3   3      34499.25      33339.49       498.78 o                         
 -11   3   3      38015.07      37764.26       623.17 o                         
  -9   3   3      18680.30      17902.60       297.33 o                         
  -7   3   3      31831.56      28989.42       484.93 o                         
  -5   3   3      46315.15      46387.78       791.53 o                         
  -3   3   3      51153.44      52726.82       916.26 o                         
  -1   3   3      78681.01      78120.10      1367.78 o                         
   1   3   3     166244.20     160952.61      3242.28 o                         
   3   3   3      68155.73      69690.93      1246.73 o                         
   5   3   3        369.93         80.06        97.40 o                         
   7   3   3      72286.25      71726.66      1296.32 o                         
   9   3   3      11481.71      12373.73       280.74 o                         
  11   3   3     293915.19     288555.91      5654.32 o                         
  13   3   3         41.96        344.59       119.03 o                         
  15   3   3      72431.34      76949.11      1353.73 o                         
  17   3   3     188258.61     189555.89      3418.64 o                         
  19   3   3        516.65        660.26       126.55 o                         
  21   3   3        210.14        269.35       120.61 o                         
  23   3   3      19591.71      20468.86       427.90 o                         
  25   3   3      11358.90      12525.59       342.77 o                         
  27   3   3      68994.30      69151.68      1394.31 o                         
  29   3   3       7352.94       7400.09       348.29 o                         
  31   3   3      22871.69      24238.10       907.81 o                         
  33   3   3      48665.85      47316.50      1246.79 o                         
  35   3   3       8509.65       8050.47       515.34 o                         
  37   3   3       6578.79       6752.70       638.50 o                         
  39   3   3       5505.93       3995.85       610.68 o                         
  41   3   3          0.44        217.45       691.70 o                         
  43   3   3       1373.92       1111.09       606.84 o                         
  45   3   3       3754.94       4530.99       720.85 o                         
  47   3   3       3296.42       3444.29       757.69 o                         
 -50   4   3       2697.77       1969.04       868.58 o                         
 -48   4   3        360.13       1572.67       785.21 o                         
 -46   4   3       5086.65       4296.41       818.06 o                         
 -44   4   3        626.99       -101.29       500.17 o                         
 -42   4   3       3406.61       2637.79       524.20 o                         
 -40   4   3       9084.80       8543.71       568.99 o                         
 -38   4   3       3660.66       3264.49       394.55 o                         
 -36   4   3        378.19        -32.82       287.13 o                         
 -34   4   3        382.58          5.76       271.74 o                         
 -32   4   3      62145.53      65132.57      1513.13 o                         
 -30   4   3      16579.25      18654.37       542.45 o                         
 -28   4   3      44915.25      46139.87       967.31 o                         
 -26   4   3     170118.50     171337.58      2848.46 o                         
 -24   4   3      90116.73      90869.48      1502.32 o                         
 -22   4   3      19493.78      20064.82       389.57 o                         
 -20   4   3     249223.53     246691.77      3771.86 o                         
 -18   4   3      27183.78      27639.62       481.40 o                         
 -16   4   3        849.61        643.49       108.86 o                         
 -14   4   3      20976.75      20813.92       406.45 o                         
 -12   4   3      38083.17      39512.93       653.69 o                         
 -10   4   3      48852.13      51203.73       897.40 o                         
  -8   4   3       8103.22       8636.83       229.57 o                         
  -6   4   3      23382.53      24801.54       516.54 o                         
  -4   4   3       1421.12       1915.44       162.86 o                         
  -2   4   3     141893.66     142273.70      2750.42 o                         
   0   4   3       1209.20        993.99       120.67 o                         
   2   4   3     281353.47     280560.66      5638.48 o                         
   4   4   3     309553.59     307572.72      5994.67 o                         
   6   4   3      92177.81      91425.61      1891.59 o                         
   8   4   3     258916.78     261315.48      5218.89 o                         
  10   4   3     315291.75     314713.59      5979.29 o                         
  12   4   3       3082.82       3851.15       161.90 o                         
  14   4   3      78034.84      78313.33      1438.08 o                         
  16   4   3      88833.56      92889.57      1613.73 o                         
  18   4   3      13922.08      14295.30       353.96 o                         
  20   4   3       3331.64       2870.26       189.73 o                         
  22   4   3      24317.18      26430.15       587.96 o                         
  24   4   3      68798.84      70627.53      1498.09 o                         
  26   4   3        564.56       1114.12       206.03 o                         
  28   4   3       5391.24       5680.50       304.71 o                         
  30   4   3       5769.57       5265.75       356.03 o                         
  32   4   3      19728.84      21541.37       763.90 o                         
  34   4   3      42001.20      40158.26      1257.28 o                         
  36   4   3       6938.79       7741.19       597.08 o                         
  38   4   3      49950.25      48086.09      1807.73 o                         
  40   4   3      32278.06      31697.26      1643.34 o                         
  42   4   3       3940.98       3860.56       770.61 o                         
  44   4   3      22362.43      21139.87      1409.64 o                         
  46   4   3       6435.55       5159.83      1030.72 o                         
 -47   5   3       2144.53       1730.61       760.31 o                         
 -45   5   3        513.94        739.09       609.06 o                         
 -43   5   3        101.48        -58.57       552.51 o                         
 -41   5   3        235.91        387.31       517.00 o                         
 -39   5   3       5813.66       4770.63       676.01 o                         
 -37   5   3       8299.90       8627.71       868.68 o                         
 -35   5   3      16378.49      17519.43       792.76 o                         
 -33   5   3      17717.10      17430.50       710.41 o                         
 -31   5   3      21703.09      22514.58       734.84 o                         
 -29   5   3      34082.77      35298.32       914.27 o                         
 -27   5   3        684.72        982.75       200.70 o                         
 -25   5   3      18486.89      19617.68       489.77 o                         
 -23   5   3       1070.62       1058.02       162.26 o                         
 -21   5   3      25954.32      26080.37       548.10 o                         
 -19   5   3      79482.59      83327.02      1520.62 o                         
 -17   5   3       8691.82       9357.58       267.48 o                         
 -15   5   3      24755.54      23959.18       526.64 o                         
 -13   5   3      73370.34      75274.48      1448.76 o                         
 -11   5   3          0.12       -207.32       138.21 o                         
  -9   5   3      26893.01      29319.52       606.09 o                         
  -7   5   3       9356.28      10624.12       285.30 o                         
  -5   5   3      38425.83      37342.02       743.06 o                         
  -3   5   3     224782.20     228638.41      4450.27 o                         
  -1   5   3      22389.43      23446.12       543.72 o                         
   1   5   3      19135.09      20457.36       475.76 o                         
   3   5   3     157587.16     162558.89      3268.52 o                         
   5   5   3        826.19        109.73       145.38 o                         
   7   5   3       8461.02       9371.82       328.11 o                         
   9   5   3        134.04        -97.68       151.26 o                         
  11   5   3      39130.25      43989.96      1005.13 o                         
  13   5   3     123196.03     131661.08      2873.54 o                         
  15   5   3      20409.98      20596.33       557.38 o                         
  17   5   3      73117.48      75936.49      1460.96 o                         
  19   5   3      21926.11      20567.53       514.85 o                         
  21   5   3       3548.71       3584.77       266.19 o                         
  23   5   3       2772.14       3008.69       280.18 o                         
  25   5   3        942.70        988.91       265.05 o                         
  27   5   3       6651.75       6599.36       404.28 o                         
  29   5   3      14163.19      15270.78       612.86 o                         
  31   5   3      16334.98      16469.37       689.28 o                         
  33   5   3       8626.84       8415.72       542.76 o                         
  35   5   3       4996.87       5575.51       570.06 o                         
  37   5   3       3015.97       2375.34       551.51 o                         
  39   5   3        496.84         47.96       702.13 o                         
  41   5   3       2870.66       1953.13       677.77 o                         
  43   5   3       1488.15        251.39       824.63 o                         
  45   5   3       3930.51       2443.61      1056.29 o                         
 -44   6   3      15606.12      13632.68      1755.38 o                         
 -42   6   3      10608.71      13358.02      1256.39 o                         
 -40   6   3       6617.24       7893.09      1047.80 o                         
 -38   6   3      26270.96      28426.22      1340.76 o                         
 -36   6   3       2441.55       2041.10       545.08 o                         
 -34   6   3          1.14        262.86       420.50 o                         
 -32   6   3      16690.42      17213.78      1017.31 o                         
 -30   6   3        315.95        969.05       269.76 o                         
 -28   6   3      15946.83      15317.82       536.93 o                         
 -26   6   3       7601.58       7760.55       350.94 o                         
 -24   6   3       1582.75       1634.68       219.76 o                         
 -22   6   3      22335.77      22866.78       581.96 o                         
 -20   6   3      29094.51      29876.05       722.19 o                         
 -18   6   3       3456.06       3907.95       245.47 o                         
 -16   6   3       9624.12      10049.15       366.75 o                         
 -14   6   3     103758.86     109647.82      2338.62 o                         
 -12   6   3      78119.94      79300.45      1803.56 o                         
 -10   6   3      68761.76      67221.54      1474.27 o                         
  -8   6   3     101191.77     101812.88      2078.37 o                         
  -6   6   3     100672.90     100115.12      1988.90 o                         
  -4   6   3      30640.44      28892.24       684.81 o                         
  -2   6   3      39516.86      38831.53       892.96 o                         
   0   6   3       1400.06       1009.94       164.47 o                         
   2   6   3        671.41        463.51       176.43 o                         
   4   6   3       7437.96       7466.25       276.38 o                         
   6   6   3      29737.76      30109.09       788.43 o                         
   8   6   3        660.05        624.83       190.62 o                         
  10   6   3      10032.33       8745.41       386.70 o                         
  12   6   3       5283.04       5400.86       338.50 o                         
  14   6   3      16071.39      17374.20       525.68 o                         
  16   6   3      25292.16      26664.27       724.79 o                         
  18   6   3      10142.68      10776.79       426.15 o                         
  20   6   3      57388.96      63306.29      1583.93 o                         
  22   6   3      84619.66      87433.80      2319.12 o                         
  24   6   3      37613.02      39203.56      1158.29 o                         
  26   6   3      40328.23      44181.54      1333.93 o                         
  28   6   3      36197.56      36717.92      1210.92 o                         
  30   6   3       2956.56       3200.87       413.77 o                         
  32   6   3       1450.46       1579.55       380.18 o                         
  34   6   3        267.56        464.52       381.72 o                         
  36   6   3       1887.85       2373.22       449.74 o                         
  38   6   3        601.75        487.36       647.04 o                         
  40   6   3        195.50        710.56       662.31 o                         
  42   6   3       1516.05        573.54       795.03 o                         
 -41   7   3        939.37       1008.05      1089.48 o                         
 -39   7   3          5.78      -1136.41       757.60 o                         
 -37   7   3       3693.09       2779.97       672.79 o                         
 -35   7   3       3674.18       4070.64       616.56 o                         
 -33   7   3       4576.84       4685.36       564.83 o                         
 -31   7   3       6185.57       6712.95       552.70 o                         
 -29   7   3       2953.09       2882.04       377.80 o                         
 -27   7   3          1.97        247.60       296.10 o                         
 -25   7   3        571.95        711.49       278.34 o                         
 -23   7   3       2723.11       2798.56       280.09 o                         
 -21   7   3      12842.24      14135.65       540.70 o                         
 -19   7   3       1480.34       1382.30       269.21 o                         
 -17   7   3       8844.64       9264.78       399.03 o                         
 -15   7   3      14775.02      15705.95       549.00 o                         
 -13   7   3       1985.77       2512.94       281.38 o                         
 -11   7   3       4977.85       4675.87       299.39 o                         
  -9   7   3       2017.19       1313.74       225.34 o                         
  -7   7   3      35409.93      32160.28       851.37 o                         
  -5   7   3       4511.51       4056.57       290.42 o                         
  -3   7   3       3568.66       2945.95       291.69 o                         
  -1   7   3      46712.24      46482.04      1126.86 o                         
   1   7   3      12149.27      11566.46       454.35 o                         
   3   7   3        430.87        -13.75       223.62 o                         
   5   7   3       9170.84       9212.13       424.37 o                         
   7   7   3        352.17       -244.99       221.44 o                         
   9   7   3       4875.34       5564.19       343.01 o                         
  11   7   3      10560.72      10197.39       462.80 o                         
  13   7   3      14542.98      15572.84       586.63 o                         
  15   7   3      13663.87      14299.01       573.60 o                         
  17   7   3       4558.53       5114.56       377.65 o                         
  19   7   3       9209.08       7910.77       426.51 o                         
  21   7   3         17.49       1112.12       308.40 o                         
  23   7   3       2132.75       2429.38       366.18 o                         
  25   7   3         45.06         -1.96       357.12 o                         
  27   7   3       3864.20       3977.28       503.10 o                         
  29   7   3       9750.43      10402.34       757.42 o                         
  31   7   3        130.97       1730.93       627.30 o                         
  33   7   3       6498.48       6865.93       589.19 o                         
  35   7   3       5750.80       6068.59       873.95 o                         
  37   7   3       1288.58        284.30       729.22 o                         
  39   7   3        686.74       1160.18       913.85 o                         
 -36   8   3        139.70        -78.69       628.77 o                         
 -34   8   3        744.88       -236.93       632.20 o                         
 -32   8   3       1712.35       -236.88       624.84 o                         
 -30   8   3       4571.53       4361.80       516.58 o                         
 -28   8   3       1891.63       1208.40       400.06 o                         
 -26   8   3       5311.08       5959.32       457.60 o                         
 -24   8   3       9582.11      10063.89       497.86 o                         
 -22   8   3       4356.14       4111.26       385.95 o                         
 -20   8   3       5050.24       4378.39       349.49 o                         
 -18   8   3       5230.01       5008.82       353.01 o                         
 -16   8   3          0.30       -403.93       269.29 o                         
 -14   8   3          1.75       -167.28       227.60 o                         
 -12   8   3         19.92        133.32       220.51 o                         
 -10   8   3        751.71        589.19       228.17 o                         
  -8   8   3       1283.63        404.52       251.95 o                         
  -6   8   3         49.69       -362.01       241.34 o                         
  -4   8   3       5529.94       4660.37       454.24 o                         
  -2   8   3       1459.47        245.24       255.20 o                         
   0   8   3       5872.85       5211.36       494.27 o                         
   2   8   3      25094.80      24605.51      1082.05 o                         
   4   8   3      14362.73      12893.68       684.55 o                         
   6   8   3       7057.19       6582.38       484.77 o                         
   8   8   3      26049.54      24115.08       847.48 o                         
  10   8   3       9540.21       9096.58       503.90 o                         
  12   8   3       2370.01       1776.81       326.28 o                         
  14   8   3       2797.90       2346.80       358.06 o                         
  16   8   3       1567.46       1013.36       338.97 o                         
  18   8   3        606.11        265.39       353.15 o                         
  20   8   3         33.23       -140.80       345.60 o                         
  22   8   3         10.83        169.80       377.62 o                         
  24   8   3       1279.33        733.06       451.61 o                         
  26   8   3          2.94        215.70       493.63 o                         
  28   8   3        346.36       -387.84       594.19 o                         
  30   8   3          9.05       1216.80       826.76 o                         
  32   8   3       3971.36       2828.65      1113.56 o                         
  34   8   3       4576.51       4588.54       820.14 o                         
 -31   9   3        451.12        959.30       653.29 o                         
 -29   9   3        337.96        718.56       481.33 o                         
 -27   9   3        349.70       -149.92       436.85 o                         
 -25   9   3       4271.09       3564.76       487.15 o                         
 -23   9   3        900.96        948.75       359.80 o                         
 -21   9   3         73.04        306.42       319.06 o                         
 -19   9   3       6249.84       5638.10       373.89 o                         
 -17   9   3        605.87       1477.71       278.77 o                         
 -15   9   3        102.46        102.35       266.39 o                         
 -13   9   3       4077.16       3418.33       428.57 o                         
 -11   9   3        296.81       -439.48       292.99 o                         
  -9   9   3       2381.66       2288.21       331.67 o                         
  -7   9   3       1706.87       1009.59       314.54 o                         
  -5   9   3        260.55       -222.59       309.02 o                         
  -3   9   3       5970.52       4655.23       390.30 o                         
  -1   9   3       1268.71        341.09       305.26 o                         
   1   9   3         19.06       -546.44       364.30 o                         
   3   9   3       6891.39       5173.54       469.35 o                         
   5   9   3       2661.08        962.43       347.53 o                         
   7   9   3        649.01       -374.14       310.92 o                         
   9   9   3        400.81       -470.44       313.63 o                         
  11   9   3       4835.13       3871.73       431.75 o                         
  13   9   3        946.71        159.94       348.74 o                         
  15   9   3        309.70        965.22       416.82 o                         
  17   9   3       1337.16       1084.04       469.47 o                         
  19   9   3          2.51       -438.86       448.95 o                         
  21   9   3        121.22       -115.18       494.96 o                         
  23   9   3        153.39        -36.56       540.81 o                         
  25   9   3       1248.06       1452.69       610.94 o                         
  27   9   3        978.59        691.03       775.77 o                         
  29   9   3         81.48        843.91       853.38 o                         
 -24  10   3          0.43        666.99       594.40 o                         
 -22  10   3        127.29        433.33       489.42 o                         
 -20  10   3         50.87       -161.71       587.55 o                         
 -18  10   3        380.57        320.33       368.88 o                         
 -16  10   3         21.03        498.01       365.08 o                         
 -14  10   3        222.52        228.03       460.69 o                         
 -12  10   3       1750.40        640.99       524.11 o                         
 -10  10   3         54.83       -185.82       481.46 o                         
  -8  10   3         52.18        375.02       505.06 o                         
  -6  10   3       1295.70        837.78       476.52 o                         
  -4  10   3         16.98        210.44       318.19 o                         
  -2  10   3        358.73       -208.13       311.46 o                         
   0  10   3         94.09       -227.84       288.40 o                         
   2  10   3         49.76       -545.09       363.39 o                         
   4  10   3        262.41       -544.74       363.16 o                         
   6  10   3         10.67        205.92       337.88 o                         
   8  10   3         66.67       -226.57       380.04 o                         
  10  10   3        167.81       -418.09       635.20 o                         
  12  10   3        425.80       -381.99       446.63 o                         
  14  10   3         35.03        194.29       647.26 o                         
  16  10   3        828.76        369.83       632.25 o                         
  18  10   3        599.45        349.87       573.27 o                         
  20  10   3         88.33         85.96       899.19 o                         
  22  10   3        357.81       -367.70       628.24 o                         
 -11  11   3        122.11        100.38       572.10 o                         
  -9  11   3         11.38       -633.78       635.79 o                         
  -7  11   3        474.06        248.29       643.58 o                         
  -5  11   3          1.52         80.53       523.36 o                         
  -3  11   3          0.83        150.69       451.74 o                         
  -1  11   3        185.45        917.81       465.82 o                         
   1  11   3        145.50       -483.92       469.95 o                         
   3  11   3         84.53        696.05       448.68 o                         
   5  11   3          0.34        -43.57       409.81 o                         
   7  11   3         70.40        484.71       741.78 o                         
 -52   0   4       9884.79      10826.48      1236.95 o                         
 -50   0   4      38103.86      37105.23      1884.12 o                         
 -48   0   4     140364.81     147909.22      5920.09 o                         
 -46   0   4       2052.14       2715.91       584.53 o                         
 -44   0   4       1057.58       1037.11       596.52 o                         
 -42   0   4       1624.51        572.27       536.78 o                         
 -40   0   4     141091.11     146450.02      5412.74 o                         
 -38   0   4      33191.79      33027.84      1439.87 o                         
 -36   0   4      22268.31      21796.80       993.43 o                         
 -34   0   4     101814.73     107268.14      3293.12 o                         
 -32   0   4      13759.17      15963.15       700.70 o                         
 -30   0   4     214697.80     211137.73      5163.64 o                         
 -28   0   4     147466.14     142436.94      3289.62 o                         
 -26   0   4       9123.18      10742.62       419.41 o                         
 -24   0   4     632025.00     594063.00     12877.05 o                         
 -22   0   4       4867.19       4662.32       307.62 o                         
 -20   0   4     487864.31     446194.53      9858.63 o                         
 -18   0   4    2695085.75    2672965.50     57089.81 o                         
 -16   0   4     429858.91     408520.62      8225.95 o                         
 -14   0   4      38778.42      40084.93       836.02 o                         
 -12   0   4    1022596.75    1011795.88     21748.79 o                         
 -10   0   4        323.10        330.20        82.78 o                         
  -8   0   4    1352678.00    1478724.12     29338.75 o                         
  -6   0   4     100678.09      97474.28      1947.80 o                         
  -4   0   4     236781.78     253120.11      5405.26 o                         
  -2   0   4      66478.89      64408.49      1364.05 o                         
   0   0   4     163840.42     158578.22      4003.39 o                         
   2   0   4      33977.38      36838.79       817.71 o                         
   4   0   4       4357.10       4506.81       166.75 o                         
   6   0   4       1995.56       1415.79       111.72 o                         
   8   0   4        686.07        441.12        84.65 o                         
  10   0   4     923671.94     901714.06     20839.46 o                         
  12   0   4     708770.75     694811.69     14861.91 o                         
  14   0   4     432184.47     430867.41      9227.78 o                         
  16   0   4    1226693.00    1276176.25     28715.26 o                         
  18   0   4     772590.56     770423.25     17357.19 o                         
  20   0   4      25425.47      25228.54       609.62 o                         
  22   0   4      35383.69      34289.51       777.17 o                         
  24   0   4      21994.14      23180.61       591.18 o                         
  26   0   4     171957.69     171120.36      3396.89 o                         
  28   0   4      21201.83      20827.66       647.08 o                         
  30   0   4      21779.87      22766.00       803.26 o                         
  32   0   4      72649.74      72274.12      2219.28 o                         
  34   0   4      14360.09      13057.04       657.46 o                         
  36   0   4      13230.40      14243.25       733.05 o                         
  38   0   4      54420.02      52496.76      1866.84 o                         
  40   0   4      11302.41      10836.28       823.32 o                         
  42   0   4      47733.46      47676.88      2376.22 o                         
  44   0   4      30072.39      28866.79      2020.31 o                         
  46   0   4      54413.10      52931.50      3763.96 o                         
  48   0   4      46626.80      42933.53      3248.70 o                         
  50   0   4       5988.21       7279.21      2061.14 o                         
 -53   1   4       4009.85       4271.31       579.66 o                         
 -51   1   4       4444.39       4258.35       582.75 o                         
 -49   1   4      12997.25      13004.56       745.20 o                         
 -47   1   4       2703.77       1946.07       439.46 o                         
 -45   1   4       4020.56       4206.23       487.14 o                         
 -43   1   4      22143.65      23096.02       906.30 o                         
 -41   1   4      17684.46      17743.65       711.54 o                         
 -39   1   4      50519.62      56080.89      1504.08 o                         
 -37   1   4     103559.07     101503.08      2454.23 o                         
 -35   1   4       1515.08       1512.07       317.00 o                         
 -33   1   4      10423.75      11426.98       483.63 o                         
 -31   1   4      80169.80      81387.16      1599.57 o                         
 -29   1   4     291156.09     275415.31      4475.35 o                         
 -27   1   4     253498.33     241506.78      4107.98 o                         
 -25   1   4      60775.00      59495.15      1038.36 o                         
 -23   1   4      15547.71      14643.24       368.52 o                         
 -21   1   4        210.07        403.12       157.49 o                         
 -19   1   4     146294.14     145891.45      2211.69 o                         
 -17   1   4      14612.64      17042.13       388.05 o                         
 -15   1   4      31822.91      33097.10       527.59 o                         
 -13   1   4     160799.41     164781.88      2484.33 o                         
 -11   1   4       2274.53       2774.37        98.45 o                         
  -9   1   4     488126.38     482017.88      7417.46 o                         
  -7   1   4    1355206.62    1487024.00     22435.84 o                         
  -5   1   4      52201.02      53440.94       781.66 o                         
  -3   1   4      82765.67      84620.31      1286.37 o                         
  -1   1   4      63328.42      63680.20       993.25 o                         
   1   1   4     547957.81     528474.06      9152.81 o                         
   3   1   4     989548.00    1023115.88     16678.20 o                         
   5   1   4     320638.34     341798.66      5395.95 o                         
   7   1   4     814871.19     826632.12     13917.73 o                         
   9   1   4      79699.81      83998.38      1339.69 o                         
  11   1   4      85164.38      83489.89      1253.85 o                         
  13   1   4       1007.75       1701.88       140.74 o                         
  15   1   4      24101.48      27271.80       697.59 o                         
  17   1   4      97003.94      98149.66      1585.57 o                         
  19   1   4       3787.82       4425.87       177.79 o                         
  21   1   4       2328.92       2711.83       157.94 o                         
  23   1   4     302044.09     293749.09      4444.73 o                         
  25   1   4     112291.20     109863.80      1743.36 o                         
  27   1   4      37157.06      35742.91       672.99 o                         
  29   1   4     144132.41     143968.91      2645.35 o                         
  31   1   4      23408.47      24871.98       715.81 o                         
  33   1   4     111661.63     112758.54      2898.23 o                         
  35   1   4      18062.34      18463.95       589.00 o                         
  37   1   4      66140.84      66221.77      1621.34 o                         
  39   1   4      41832.50      44803.41      1258.77 o                         
  41   1   4        161.48        686.51       333.62 o                         
  43   1   4        359.07        310.06       373.34 o                         
  45   1   4       1456.54       1293.74       486.41 o                         
  47   1   4       2932.84       2932.90       575.47 o                         
  49   1   4       1084.02       2218.36       625.93 o                         
 -52   2   4       2984.00       2354.49       785.57 o                         
 -50   2   4      17019.52      17516.40      1058.37 o                         
 -48   2   4      17504.75      16148.27      1124.46 o                         
 -46   2   4        259.39       -222.90       452.98 o                         
 -44   2   4      15171.50      15944.54       852.32 o                         
 -42   2   4      27759.70      26950.85       947.95 o                         
 -40   2   4      85477.26      87552.27      2204.44 o                         
 -38   2   4     111931.62     110120.06      2718.63 o                         
 -36   2   4      32807.24      29554.00       905.20 o                         
 -34   2   4      19254.35      17610.14       662.28 o                         
 -32   2   4      57705.39      55115.12      1581.93 o                         
 -30   2   4      22266.93      22275.63       516.37 o                         
 -28   2   4      14195.90      14221.97       369.42 o                         
 -26   2   4     116855.15     114738.34      1813.65 o                         
 -24   2   4      95253.13      95464.05      1472.40 o                         
 -22   2   4      52038.62      53658.42       851.80 o                         
 -20   2   4      64620.39      64326.93       959.92 o                         
 -18   2   4     110092.84     111300.59      1647.64 o                         
 -16   2   4     234494.61     223849.94      3162.48 o                         
 -14   2   4      30058.27      30157.70       455.08 o                         
 -12   2   4      44488.18      44566.00       629.73 o                         
 -10   2   4     473475.03     460293.62      6572.45 o                         
  -8   2   4     454746.09     452755.00      6967.61 o                         
  -6   2   4     328099.81     314640.81      5279.24 o                         
  -4   2   4     836349.81     871922.94     14835.65 o                         
  -2   2   4     395584.72     386362.56      6719.27 o                         
   0   2   4       5602.85       4805.79       124.36 o                         
   2   2   4     627688.12     614269.94     11439.30 o                         
   4   2   4     370489.78     372952.38      6591.21 o                         
   6   2   4         49.95        169.26        64.77 o                         
   8   2   4     137539.48     138278.30      2514.27 o                         
  10   2   4     234513.81     233397.55      3945.65 o                         
  12   2   4     295899.25     274767.09      4460.75 o                         
  14   2   4     244132.50     252481.03      4021.20 o                         
  16   2   4       2804.26       3335.44       149.39 o                         
  18   2   4     152939.50     150821.59      2436.87 o                         
  20   2   4          2.65        265.48       121.64 o                         
  22   2   4     494423.00     494378.00      8373.51 o                         
  24   2   4      33917.66      35999.57       633.96 o                         
  26   2   4      41817.55      39815.91       725.64 o                         
  28   2   4     221669.84     209933.16      3842.33 o                         
  30   2   4       1071.47       1638.62       222.78 o                         
  32   2   4      10526.03       9723.63       401.90 o                         
  34   2   4     104894.74     101189.73      2445.17 o                         
  36   2   4      23652.62      22613.84       726.00 o                         
  38   2   4      20652.00      21224.23       798.15 o                         
  40   2   4      44767.19      43970.00      1448.88 o                         
  42   2   4       2907.37       3890.86       504.64 o                         
  44   2   4       2869.46       1272.72       453.90 o                         
  46   2   4       2276.31       3703.47       589.01 o                         
  48   2   4      18727.68      20913.45      1186.34 o                         
 -51   3   4       1982.03       2296.97       887.10 o                         
 -49   3   4       4504.82       5098.53       775.27 o                         
 -47   3   4      10344.13      11827.58       974.49 o                         
 -45   3   4         35.86        306.25       500.09 o                         
 -43   3   4      14056.47      14560.93       830.06 o                         
 -41   3   4       8872.37       8697.19       580.58 o                         
 -39   3   4      25134.00      24789.97       925.65 o                         
 -37   3   4      43828.75      37920.07      1309.78 o                         
 -35   3   4      17497.59      16087.86       612.52 o                         
 -33   3   4        214.95        412.06       264.84 o                         
 -31   3   4      26950.11      28890.13       743.25 o                         
 -29   3   4     468716.59     463987.44      8240.55 o                         
 -27   3   4      50234.79      50276.56       858.62 o                         
 -25   3   4      15426.53      15059.81       316.92 o                         
 -23   3   4     224889.34     222679.73      3259.77 o                         
 -21   3   4      61695.40      63236.70       925.35 o                         
 -19   3   4     132267.88     132743.67      1894.72 o                         
 -17   3   4      88716.40      86336.24      1248.15 o                         
 -15   3   4       4102.34       5241.02       152.76 o                         
 -13   3   4      94406.42      94430.00      1377.33 o                         
 -11   3   4      78240.17      73931.04      1072.23 o                         
  -9   3   4      60181.86      57031.84       875.97 o                         
  -7   3   4     442543.91     419185.06      6754.57 o                         
  -5   3   4       5530.65       5962.87       165.03 o                         
  -3   3   4     173629.00     171535.67      2881.16 o                         
  -1   3   4      38909.68      41054.97       753.09 o                         
   1   3   4     898994.69     934848.94     18266.93 o                         
   3   3   4      72103.31      72174.02      1346.31 o                         
   5   3   4     193092.89     183508.72      3705.31 o                         
   7   3   4     236793.64     225826.16      4233.56 o                         
   9   3   4       3211.50       3079.29       146.34 o                         
  11   3   4      11793.92      12752.34       286.62 o                         
  13   3   4      58679.10      58596.11      1120.45 o                         
  15   3   4      34352.34      34253.28       748.18 o                         
  17   3   4       7456.05       8695.69       251.46 o                         
  19   3   4      52121.06      51860.34       952.63 o                         
  21   3   4      35731.66      37094.26       701.07 o                         
  23   3   4     122485.34     127386.83      2180.59 o                         
  25   3   4       3289.89       3595.12       221.96 o                         
  27   3   4     156266.28     164375.52      3325.79 o                         
  29   3   4      28313.94      28167.25       744.58 o                         
  31   3   4      19019.93      17836.05       623.12 o                         
  33   3   4         55.11        -42.87       293.75 o                         
  35   3   4      28394.17      30323.86      1070.34 o                         
  37   3   4      49529.95      50666.23      2049.15 o                         
  39   3   4         17.84        -12.51       541.56 o                         
  41   3   4       1655.88        840.74       709.86 o                         
  43   3   4         60.85         25.91       553.12 o                         
  45   3   4       4989.30       3870.52       645.35 o                         
  47   3   4         43.97        147.82       611.70 o                         
 -50   4   4       6749.94       6812.53      1077.50 o                         
 -48   4   4      16160.60      13199.01      1336.26 o                         
 -46   4   4       4728.47       3792.62       773.12 o                         
 -44   4   4         49.91        891.81       589.29 o                         
 -42   4   4        179.87        -34.37       405.47 o                         
 -40   4   4      25989.61      23646.76       990.28 o                         
 -38   4   4       7450.83       6555.17       494.11 o                         
 -36   4   4       4844.04       5252.81       395.46 o                         
 -34   4   4       6151.27       6096.59       365.62 o                         
 -32   4   4       4903.14       4754.20       304.37 o                         
 -30   4   4      32869.43      31735.37       767.71 o                         
 -28   4   4      35550.95      36669.98       747.70 o                         
 -26   4   4      17461.55      19499.86       428.60 o                         
 -24   4   4      37944.60      38659.99       710.08 o                         
 -22   4   4       2862.37       3069.25       157.16 o                         
 -20   4   4      11884.87      11977.63       262.12 o                         
 -18   4   4     517042.22     533896.12      8355.41 o                         
 -16   4   4      74075.95      74493.79      1112.96 o                         
 -14   4   4       9202.16       9936.08       223.18 o                         
 -12   4   4     262356.66     266812.91      4032.45 o                         
 -10   4   4      91468.06      94317.61      1568.01 o                         
  -8   4   4     190034.66     186116.14      3154.59 o                         
  -6   4   4      18019.57      19226.18       426.13 o                         
  -4   4   4       6214.07       6623.76       201.52 o                         
  -2   4   4      11687.17      11991.13       336.85 o                         
   0   4   4      76223.98      73773.98      1446.78 o                         
   2   4   4       3964.17       3358.61       199.82 o                         
   4   4   4      42908.73      44613.56       932.42 o                         
   6   4   4      21961.70      22871.96       574.26 o                         
   8   4   4       6691.09       6068.38       220.16 o                         
  10   4   4      23737.61      24277.67       538.16 o                         
  12   4   4     134419.92     138333.14      2628.66 o                         
  14   4   4      79702.09      82337.52      1485.50 o                         
  16   4   4     170079.38     167824.67      3068.58 o                         
  18   4   4      50427.16      49197.45       985.98 o                         
  20   4   4         11.93        -50.28       162.43 o                         
  22   4   4          9.35        194.65       186.55 o                         
  24   4   4       2267.03       3181.45       270.77 o                         
  26   4   4      30648.63      30415.13       859.60 o                         
  28   4   4        357.57        708.85       218.23 o                         
  30   4   4      44410.22      46318.50      1280.44 o                         
  32   4   4         48.35        370.18       301.56 o                         
  34   4   4       2356.06       1905.81       369.93 o                         
  36   4   4       1929.05       1891.88       457.88 o                         
  38   4   4       9613.92       8885.73       706.66 o                         
  40   4   4       4388.18       4101.80       649.96 o                         
  42   4   4       3611.61       3500.56       823.26 o                         
  44   4   4       6431.67       4313.05       864.91 o                         
  46   4   4       5562.67       5378.85      1018.92 o                         
 -47   5   4          1.36        402.45       618.07 o                         
 -45   5   4        110.01        734.51       775.42 o                         
 -43   5   4          7.97       -438.48       664.05 o                         
 -41   5   4       4595.83       3977.89       838.29 o                         
 -39   5   4      13011.21      13994.35      1142.23 o                         
 -37   5   4      27479.88      29144.74      1293.72 o                         
 -35   5   4      13120.89      13471.06       706.05 o                         
 -33   5   4        213.57        197.43       302.43 o                         
 -31   5   4        417.68        488.37       257.04 o                         
 -29   5   4       4380.33       4670.00       317.66 o                         
 -27   5   4      25069.73      26111.19       652.65 o                         
 -25   5   4        635.14        315.95       178.36 o                         
 -23   5   4      23575.42      24043.82       539.24 o                         
 -21   5   4       5577.68       5474.50       226.14 o                         
 -19   5   4      12059.53      12076.46       316.54 o                         
 -17   5   4      18207.06      18892.15       391.23 o                         
 -15   5   4      14845.88      14736.32       343.77 o                         
 -13   5   4        560.82        614.23       127.55 o                         
 -11   5   4        943.69       1012.29       121.47 o                         
  -9   5   4        186.40       -153.14       102.09 o                         
  -7   5   4     147634.22     145819.91      2670.62 o                         
  -5   5   4      44151.87      43905.13       860.14 o                         
  -3   5   4      23498.70      23709.22       518.10 o                         
  -1   5   4      22722.15      23928.93       557.04 o                         
   1   5   4      39978.58      39279.76       782.85 o                         
   3   5   4      68516.20      70040.25      1349.83 o                         
   5   5   4       1601.78       1727.21       169.51 o                         
   7   5   4      15443.97      14850.67       413.49 o                         
   9   5   4       8680.39       9173.17       314.08 o                         
  11   5   4     110285.13     112371.46      2422.08 o                         
  13   5   4       1753.35       1782.64       186.08 o                         
  15   5   4      49493.30      49479.90      1007.31 o                         
  17   5   4      12748.62      12767.40       378.56 o                         
  19   5   4      36827.08      40881.88      1018.50 o                         
  21   5   4      56122.65      57280.77      1409.74 o                         
  23   5   4      32779.30      34452.87       978.22 o                         
  25   5   4       6645.72       7036.01       396.10 o                         
  27   5   4         17.39        330.18       274.67 o                         
  29   5   4      33450.89      33524.47       998.28 o                         
  31   5   4        211.42        736.26       320.46 o                         
  33   5   4      19990.11      20300.13       842.85 o                         
  35   5   4          2.11        -78.45       424.20 o                         
  37   5   4       9643.22      10614.52       780.91 o                         
  39   5   4       3910.58       2610.57       644.87 o                         
  41   5   4       7945.68       7779.21      1197.38 o                         
  43   5   4          3.60       -417.24       874.94 o                         
 -44   6   4        176.18       2226.98      1054.27 o                         
 -42   6   4       2002.55       1972.67       834.55 o                         
 -40   6   4       4065.20       4214.80       821.27 o                         
 -38   6   4       3527.09       4357.56       661.29 o                         
 -36   6   4      14237.82      13242.67       869.04 o                         
 -34   6   4        723.24       1204.61       459.07 o                         
 -32   6   4       1879.49       2728.85       393.35 o                         
 -30   6   4       7360.83       7541.89       457.45 o                         
 -28   6   4      10586.23      11282.25       475.18 o                         
 -26   6   4      10016.38      10556.92       400.60 o                         
 -24   6   4        343.04        157.01       202.15 o                         
 -22   6   4      20769.89      22565.10       577.20 o                         
 -20   6   4       2356.69       2261.05       218.39 o                         
 -18   6   4      52312.81      54816.43      1167.55 o                         
 -16   6   4       2763.40       2082.64       243.24 o                         
 -14   6   4      15353.78      14960.06       459.53 o                         
 -12   6   4       5176.48       5856.89       262.06 o                         
 -10   6   4      42867.91      43990.51      1012.28 o                         
  -8   6   4        411.53       -233.42       155.61 o                         
  -6   6   4      39107.61      38900.78       901.14 o                         
  -4   6   4      27993.33      27816.83       646.15 o                         
  -2   6   4      35570.96      36481.12       794.72 o                         
   0   6   4      85859.34      85840.77      1821.37 o                         
   2   6   4      25700.07      27347.23       679.35 o                         
   4   6   4       9303.19       7733.47       293.16 o                         
   6   6   4       7282.06       7512.76       323.04 o                         
   8   6   4     112674.87     115580.62      2633.13 o                         
  10   6   4      12570.42      13034.53       607.95 o                         
  12   6   4      47162.34      51744.74      1384.18 o                         
  14   6   4       1769.03        804.32       277.87 o                         
  16   6   4       2237.58       3322.86       255.76 o                         
  18   6   4      54866.51      57248.94      1576.85 o                         
  20   6   4       4432.84       5890.83       380.70 o                         
  22   6   4      16900.46      16212.89       654.32 o                         
  24   6   4        515.15        780.39       341.78 o                         
  26   6   4          2.57         58.26       245.66 o                         
  28   6   4       3594.47       3344.58       353.31 o                         
  30   6   4      17666.83      18635.80       886.40 o                         
  32   6   4        907.90        414.42       389.56 o                         
  34   6   4        782.56       1181.23       402.21 o                         
  36   6   4         35.19         31.55       610.04 o                         
  38   6   4       6086.98       5590.27       747.75 o                         
  40   6   4       1053.60        650.75       668.47 o                         
  42   6   4        126.67       -639.57       807.40 o                         
 -41   7   4       6271.53       5229.15      1115.39 o                         
 -39   7   4        164.99        332.50       916.76 o                         
 -37   7   4       4482.53       4199.67       742.89 o                         
 -35   7   4       2030.16       1819.28       570.05 o                         
 -33   7   4       1050.95        669.64       439.35 o                         
 -31   7   4        116.26        151.26       525.26 o                         
 -29   7   4      27092.67      28179.31      1026.81 o                         
 -27   7   4        914.40       1435.09       316.67 o                         
 -25   7   4       3902.66       4136.92       341.26 o                         
 -23   7   4       6353.55       5291.54       338.58 o                         
 -21   7   4       4626.23       4097.05       300.61 o                         
 -19   7   4      13749.59      15109.00       534.05 o                         
 -17   7   4      53147.20      53751.48      1384.48 o                         
 -15   7   4       8159.39       9744.31       425.13 o                         
 -13   7   4       2527.78       2126.83       276.58 o                         
 -11   7   4      87408.14      90605.34      2139.51 o                         
  -9   7   4       1658.55       1595.94       289.20 o                         
  -7   7   4      22776.17      21372.89       658.73 o                         
  -5   7   4         49.62       -291.12       194.08 o                         
  -3   7   4       7180.23       6970.78       319.77 o                         
  -1   7   4      10683.48       9490.04       377.99 o                         
   1   7   4       9395.28       9292.89       401.82 o                         
   3   7   4       2999.67       2565.36       283.97 o                         
   5   7   4       1424.09       1977.72       249.48 o                         
   7   7   4       1882.54       1877.46       286.71 o                         
   9   7   4      21184.99      24053.34       816.62 o                         
  11   7   4       9086.64       8145.95       498.11 o                         
  13   7   4        793.56         87.58       295.72 o                         
  15   7   4        348.04         51.59       244.56 o                         
  17   7   4      14299.91      13422.25       559.66 o                         
  19   7   4      45893.94      51484.41      1509.53 o                         
  21   7   4          8.13        403.20       295.65 o                         
  23   7   4         41.79        312.21       296.51 o                         
  25   7   4        882.88        466.88       367.19 o                         
  27   7   4      13693.87      14963.93       841.64 o                         
  29   7   4      10421.34       9877.56       760.40 o                         
  31   7   4        830.87        415.78       647.47 o                         
  33   7   4        496.89        823.72       723.30 o                         
  35   7   4       1060.31       2348.67       559.66 o                         
  37   7   4         87.54       1763.17       653.28 o                         
 -36   8   4        232.57       1398.07       837.94 o                         
 -34   8   4       2323.72       1978.09       684.50 o                         
 -32   8   4        440.46       -801.78       534.52 o                         
 -30   8   4         65.65        655.22       452.33 o                         
 -28   8   4       4881.69       4185.67       445.42 o                         
 -26   8   4      16236.49      18227.94       706.25 o                         
 -24   8   4       8747.42       7675.03       436.16 o                         
 -22   8   4       8065.38       8273.10       431.24 o                         
 -20   8   4      10210.37       9509.76       437.50 o                         
 -18   8   4         28.20       -359.72       239.81 o                         
 -16   8   4        600.57       -205.68       255.08 o                         
 -14   8   4       7615.22       7799.27       391.75 o                         
 -12   8   4        382.87        782.59       237.39 o                         
 -10   8   4        389.73       -186.75       261.88 o                         
  -8   8   4      21408.25      20642.47       694.95 o                         
  -6   8   4         35.18       -390.65       260.43 o                         
  -4   8   4       7952.52       6759.67       382.19 o                         
  -2   8   4        393.22       -411.35       274.23 o                         
   0   8   4       9548.67       9211.70       530.60 o                         
   2   8   4       1134.31         43.76       293.58 o                         
   4   8   4      25866.22      26683.54      1173.51 o                         
   6   8   4      19591.28      17837.72       729.46 o                         
   8   8   4      11403.24      11472.35       602.63 o                         
  10   8   4      34007.98      35555.67      1290.72 o                         
  12   8   4        543.04        493.72       360.38 o                         
  14   8   4        147.34       -399.37       280.87 o                         
  16   8   4       8390.71       7493.30       560.35 o                         
  18   8   4         18.49         39.93       325.70 o                         
  20   8   4       1455.89       1965.69       406.58 o                         
  22   8   4      12328.61      11064.09       659.09 o                         
  24   8   4          0.01        752.60       447.82 o                         
  26   8   4         24.65        294.06       474.42 o                         
  28   8   4        170.75        425.13       637.35 o                         
  30   8   4       7217.85       6761.21      1100.19 o                         
  32   8   4       2571.56       2650.95      1056.80 o                         
  34   8   4       1484.82       1245.06       594.99 o                         
 -31   9   4       1389.78        991.91       623.70 o                         
 -29   9   4        197.97       1100.77       628.46 o                         
 -27   9   4        499.28       1333.43       514.52 o                         
 -25   9   4       3073.63       2914.81       481.48 o                         
 -23   9   4        712.33        914.55       417.93 o                         
 -21   9   4       4116.87       3400.25       346.51 o                         
 -19   9   4       2063.24       1543.25       280.24 o                         
 -17   9   4       2885.44       2165.36       316.99 o                         
 -15   9   4       2107.13       1666.22       328.10 o                         
 -13   9   4       3590.86       3152.32       385.29 o                         
 -11   9   4      10356.59       9682.31       533.32 o                         
  -9   9   4         70.69       -535.83       357.22 o                         
  -7   9   4        658.56       -213.14       279.62 o                         
  -5   9   4         96.40         34.84       277.44 o                         
  -3   9   4       7712.37       6623.80       421.51 o                         
  -1   9   4       5085.93       4213.22       363.72 o                         
   1   9   4       3024.38       1754.06       332.25 o                         
   3   9   4        313.87       -207.91       304.83 o                         
   5   9   4       3306.51       1895.49       426.58 o                         
   7   9   4        140.28       -202.75       300.00 o                         
   9   9   4       3479.58       2837.11       447.94 o                         
  11   9   4      10208.97       8785.59       571.84 o                         
  13   9   4       1355.74        954.07       389.39 o                         
  15   9   4        723.65        273.62       422.16 o                         
  17   9   4       1736.22       2592.00       491.12 o                         
  19   9   4      14095.40      14985.81      1393.83 o                         
  21   9   4       6524.24       6404.49       654.64 o                         
  23   9   4          5.03       1574.58       545.04 o                         
  25   9   4         88.31        656.62       591.58 o                         
  27   9   4        502.69       -871.74       644.59 o                         
 -24  10   4         74.06       -289.03       748.09 o                         
 -22  10   4       1484.24       1264.20       470.25 o                         
 -20  10   4         54.52       -244.74       382.22 o                         
 -18  10   4       3691.22       3004.19       466.54 o                         
 -16  10   4         16.76        294.00       378.08 o                         
 -14  10   4       1292.72        767.27       488.54 o                         
 -12  10   4       3486.79       2703.72       417.08 o                         
 -10  10   4       1112.28        561.67       489.61 o                         
  -8  10   4        751.99       -307.42       392.31 o                         
  -6  10   4      10221.57       7665.57       514.23 o                         
  -4  10   4       2730.98       2860.73       403.03 o                         
  -2  10   4       8762.09       8111.39       497.36 o                         
   0  10   4      14483.63      13230.33       614.83 o                         
   2  10   4        313.04       -142.99       349.41 o                         
   4  10   4        245.29       -129.10       375.85 o                         
   6  10   4        506.49         85.74       382.44 o                         
   8  10   4       3757.51       2737.71       457.51 o                         
  10  10   4        337.48        700.13       772.53 o                         
  12  10   4       2694.61       1216.29       679.13 o                         
  14  10   4          0.09         -8.70       503.72 o                         
  16  10   4       1801.61       1719.14       648.49 o                         
  18  10   4       2886.91       1720.82       588.50 o                         
  20  10   4        143.51       -834.05       556.03 o                         
  -9  11   4        885.93       -533.01       705.54 o                         
  -7  11   4        889.91        992.36       568.02 o                         
  -5  11   4        413.73        281.50       502.37 o                         
  -3  11   4         15.44       -420.07       473.81 o                         
  -1  11   4        621.22        288.84       464.13 o                         
   1  11   4          0.04       -176.22       461.39 o                         
   3  11   4        274.49        208.20       515.77 o                         
   5  11   4        420.68        -94.16       532.00 o                         
 -53   1   5        605.21       1284.25       570.01 o                         
 -51   1   5      11777.70      10660.62       733.49 o                         
 -49   1   5        961.07       1449.62       475.21 o                         
 -47   1   5        394.56        109.69       389.78 o                         
 -45   1   5      11100.56      11626.47       644.37 o                         
 -43   1   5       1940.76       2455.39       427.84 o                         
 -41   1   5       2740.35       2428.41       426.24 o                         
 -39   1   5      16099.85      13951.28       617.00 o                         
 -37   1   5        251.45       -294.59       338.53 o                         
 -35   1   5      23506.78      22484.77       819.18 o                         
 -33   1   5        157.10       -112.41       259.13 o                         
 -31   1   5       1916.99       1578.50       271.39 o                         
 -29   1   5      63636.62      65056.55      1212.65 o                         
 -27   1   5      72706.09      67467.88      1324.08 o                         
 -25   1   5      52033.73      50863.00       937.97 o                         
 -23   1   5     159716.62     151841.28      2534.31 o                         
 -21   1   5      71617.06      69253.95      1182.68 o                         
 -19   1   5      86564.07      84511.75      1409.58 o                         
 -17   1   5     141515.50     136990.69      2013.51 o                         
 -15   1   5     201203.17     191423.39      2942.45 o                         
 -13   1   5     149705.00     141020.80      2145.84 o                         
 -11   1   5      26918.97      24958.86       383.51 o                         
  -9   1   5      53851.12      51838.21       713.34 o                         
  -7   1   5      38169.91      37658.21       546.09 o                         
  -5   1   5      44583.79      43790.26       602.25 o                         
  -3   1   5     301202.97     303654.88      4653.63 o                         
  -1   1   5      74945.05      76813.30      1111.82 o                         
   1   1   5      11276.04      11978.22       267.78 o                         
   3   1   5      30792.08      29953.58       491.47 o                         
   5   1   5      42849.44      44384.11       738.96 o                         
   7   1   5      20832.77      20262.83       396.69 o                         
   9   1   5        185.46        -19.38        75.61 o                         
  11   1   5       3388.26       2682.02       111.15 o                         
  13   1   5      50570.49      49804.54       769.87 o                         
  15   1   5      58496.57      58688.19       937.82 o                         
  17   1   5        612.25        951.96       118.70 o                         
  19   1   5      61721.32      63683.11      1023.98 o                         
  21   1   5      63021.57      62377.56       981.07 o                         
  23   1   5      26957.36      29634.39       513.99 o                         
  25   1   5      33353.44      35324.00       625.01 o                         
  27   1   5      24739.36      24535.81       513.23 o                         
  29   1   5      36189.67      38314.41       828.06 o                         
  31   1   5      41241.81      42475.51       982.53 o                         
  33   1   5      12422.57      12470.86       481.49 o                         
  35   1   5      15301.09      16078.24       560.41 o                         
  37   1   5      15777.89      16432.54       620.26 o                         
  39   1   5       1312.93       1494.45       327.98 o                         
  41   1   5       8244.34       8124.51       540.74 o                         
  43   1   5       6413.13       5305.28       509.66 o                         
  45   1   5       2818.93       2682.33       559.14 o                         
  47   1   5        517.07       1257.78       857.26 o                         
  49   1   5       1024.44       -566.61       701.62 o                         
 -52   2   5        964.68       1736.55       695.96 o                         
 -50   2   5       5498.41       5638.93       770.48 o                         
 -48   2   5        738.72       1226.41       517.80 o                         
 -46   2   5        880.54        875.87       485.73 o                         
 -44   2   5       6153.26       6358.18       569.94 o                         
 -42   2   5       4599.91       4662.14       456.78 o                         
 -40   2   5       9445.88      10125.57       576.56 o                         
 -38   2   5        785.18        238.38       342.93 o                         
 -36   2   5      26009.29      25028.58      1021.53 o                         
 -34   2   5      12386.08      11320.98       498.07 o                         
 -32   2   5       9259.95       8264.10       410.32 o                         
 -30   2   5      41783.16      39110.06      1137.99 o                         
 -28   2   5      13437.72      14352.88       376.60 o                         
 -26   2   5        135.46         21.72       160.28 o                         
 -24   2   5      42433.59      43267.38       752.38 o                         
 -22   2   5      12407.28      12941.77       276.99 o                         
 -20   2   5      50963.09      50938.12       775.51 o                         
 -18   2   5      51433.63      47791.01       736.05 o                         
 -16   2   5       7365.99       7281.37       179.58 o                         
 -14   2   5         51.23        105.42        85.43 o                         
 -12   2   5      82329.74      83852.56      1274.83 o                         
 -10   2   5      14564.26      15498.70       269.87 o                         
  -8   2   5      19675.85      19100.12       319.16 o                         
  -6   2   5     137117.52     133280.62      1952.71 o                         
  -4   2   5      87961.70      90920.97      1450.47 o                         
  -2   2   5      41549.96      41097.06       652.93 o                         
   0   2   5      51782.84      55300.50       871.59 o                         
   2   2   5     157285.16     157052.59      2607.89 o                         
   4   2   5       5285.04       5624.52       155.83 o                         
   6   2   5      74353.59      71318.08      1342.88 o                         
   8   2   5        820.69        508.94       105.82 o                         
  10   2   5      19829.03      20058.65       380.55 o                         
  12   2   5      36280.30      36257.40       759.42 o                         
  14   2   5       1318.99       1071.69       112.36 o                         
  16   2   5       1767.23       1346.80       131.23 o                         
  18   2   5      10747.13      10655.60       265.61 o                         
  20   2   5         91.13        242.18       130.04 o                         
  22   2   5         39.37        499.96       146.29 o                         
  24   2   5      41326.20      42645.95       810.20 o                         
  26   2   5       1952.23       1882.88       209.42 o                         
  28   2   5       4707.04       4876.23       281.12 o                         
  30   2   5      47963.43      48987.97      1129.08 o                         
  32   2   5        177.19        238.33       256.52 o                         
  34   2   5       4078.70       4664.48       358.35 o                         
  36   2   5      33860.46      34940.49      1014.60 o                         
  38   2   5          0.98        264.07       314.52 o                         
  40   2   5       5154.45       5223.85       521.60 o                         
  42   2   5       2091.10       2087.87       535.45 o                         
  44   2   5         14.34        -23.85       508.28 o                         
  46   2   5         73.41        388.39       518.43 o                         
  48   2   5       1021.50       1138.82       653.21 o                         
 -51   3   5       1443.55       2393.23       832.28 o                         
 -49   3   5       1072.42        464.31       635.22 o                         
 -47   3   5       1315.59        855.00       611.40 o                         
 -45   3   5       4351.72       4387.65       571.91 o                         
 -43   3   5       3285.57       2970.01       507.26 o                         
 -41   3   5      10361.63       8276.59       593.72 o                         
 -39   3   5      14721.97      13856.37       696.45 o                         
 -37   3   5       6835.48       5962.52       509.76 o                         
 -35   3   5      22033.43      20506.69       688.91 o                         
 -33   3   5       2892.47       2515.57       312.29 o                         
 -31   3   5       6000.43       6146.02       316.44 o                         
 -29   3   5      11361.20      10502.62       336.88 o                         
 -27   3   5       1170.46       1243.94       165.61 o                         
 -25   3   5      38177.46      40467.34       645.73 o                         
 -23   3   5       6714.75       6962.49       192.69 o                         
 -21   3   5       3948.19       4263.08       151.29 o                         
 -19   3   5      76554.23      77213.59      1142.27 o                         
 -17   3   5       7984.40       8614.72       203.54 o                         
 -15   3   5     155499.05     158155.22      2415.47 o                         
 -13   3   5      52343.00      52675.50       816.51 o                         
 -11   3   5      13241.92      13074.05       262.20 o                         
  -9   3   5     224475.02     223579.09      3595.24 o                         
  -7   3   5      10657.92      10960.13       227.10 o                         
  -5   3   5      25843.07      26014.25       457.74 o                         
  -3   3   5     109774.05     110269.88      1899.64 o                         
  -1   3   5        794.06       1028.88       117.79 o                         
   1   3   5        500.48         87.85       100.88 o                         
   3   3   5       1013.86        931.78       150.35 o                         
   5   3   5      10059.72       9778.87       273.10 o                         
   7   3   5      22984.72      21335.20       484.93 o                         
   9   3   5      28126.31      29005.24       598.83 o                         
  11   3   5       2873.55       3338.08       146.64 o                         
  13   3   5      11058.72      11196.21       295.95 o                         
  15   3   5      14025.05      14216.42       357.37 o                         
  17   3   5          8.65        134.40       126.91 o                         
  19   3   5      25159.72      26252.58       545.08 o                         
  21   3   5       7971.71       8998.53       287.61 o                         
  23   3   5         48.23        349.29       166.53 o                         
  25   3   5      47316.56      49590.68      1129.63 o                         
  27   3   5         63.36        217.36       207.98 o                         
  29   3   5        210.76       -106.22       223.63 o                         
  31   3   5      12434.90      12706.49       494.89 o                         
  33   3   5       3595.22       3203.24       392.33 o                         
  35   3   5       8839.60       8323.75       545.43 o                         
  37   3   5         73.27       -496.77       444.87 o                         
  39   3   5       6567.52       7747.27       724.44 o                         
  41   3   5       7844.76       7121.24       698.14 o                         
  43   3   5        241.33        354.23       608.67 o                         
  45   3   5       1887.33       2286.82       600.96 o                         
  47   3   5        936.24        958.96       776.46 o                         
 -50   4   5       1312.54        618.28      1171.01 o                         
 -48   4   5      11932.79      10727.72      1031.25 o                         
 -46   4   5      10927.70      10686.47       771.82 o                         
 -44   4   5        429.13        712.78       461.10 o                         
 -42   4   5       4380.67       2970.89       534.80 o                         
 -40   4   5       8371.47       7456.22       499.40 o                         
 -38   4   5        537.56        274.79       302.59 o                         
 -36   4   5       3850.45       3165.82       335.62 o                         
 -34   4   5        215.53        135.28       243.70 o                         
 -32   4   5       4443.19       4361.96       292.10 o                         
 -30   4   5      15796.64      16464.88       476.28 o                         
 -28   4   5         25.78       -127.69       181.47 o                         
 -26   4   5        706.86        531.74       165.81 o                         
 -24   4   5      91953.63      92507.07      1490.82 o                         
 -22   4   5      12197.17      12786.49       293.55 o                         
 -20   4   5        797.03        776.18       131.36 o                         
 -18   4   5     216219.58     217359.84      3284.40 o                         
 -16   4   5      25672.85      26685.03       444.42 o                         
 -14   4   5      31268.87      31667.85       512.46 o                         
 -12   4   5     261732.22     264247.59      4273.11 o                         
 -10   4   5      57248.86      57338.76       951.01 o                         
  -8   4   5      11190.49      10898.38       243.12 o                         
  -6   4   5     144730.56     147918.25      2475.26 o                         
  -4   4   5      13592.20      14663.42       326.10 o                         
  -2   4   5       5375.33       6688.19       225.32 o                         
   0   4   5      18831.18      19243.57       440.22 o                         
   2   4   5      11552.85      10356.06       288.34 o                         
   4   4   5       1898.79       1499.43       140.22 o                         
   6   4   5     117507.56     115424.76      2946.83 o                         
   8   4   5        516.60         70.94       133.31 o                         
  10   4   5      26317.38      26019.16       570.99 o                         
  12   4   5     212290.44     197363.47      3758.19 o                         
  14   4   5       3011.13       3724.00       175.35 o                         
  16   4   5      56975.24      58535.48      1185.42 o                         
  18   4   5     154491.73     157599.48      3133.48 o                         
  20   4   5        285.44        430.52       185.77 o                         
  22   4   5      17754.33      18768.29       593.12 o                         
  24   4   5      61505.24      58997.57      1505.45 o                         
  26   4   5       1093.10       1192.56       289.06 o                         
  28   4   5       3736.36       3539.98       273.89 o                         
  30   4   5      26185.11      26456.50       836.74 o                         
  32   4   5       1589.47       1324.65       315.82 o                         
  34   4   5        183.02        128.92       341.90 o                         
  36   4   5      23147.40      23708.77      1013.32 o                         
  38   4   5       2388.43       2556.07       509.06 o                         
  40   4   5       2428.12       2261.46       874.64 o                         
  42   4   5      11596.68      10539.79       935.89 o                         
  44   4   5         87.92        348.65       726.65 o                         
 -47   5   5        127.43        285.26       897.52 o                         
 -45   5   5       2490.49       1452.35       793.71 o                         
 -43   5   5        680.17        375.80       697.30 o                         
 -41   5   5       3969.66       3817.52       808.32 o                         
 -39   5   5       5180.01       4498.91       575.63 o                         
 -37   5   5         16.59        461.53       408.85 o                         
 -35   5   5        798.78        987.58       355.12 o                         
 -33   5   5        121.35        155.64       286.03 o                         
 -31   5   5        188.39        208.38       247.14 o                         
 -29   5   5       3604.75       3424.05       284.10 o                         
 -27   5   5       1237.92       1441.94       216.29 o                         
 -25   5   5      12446.60      12394.48       366.31 o                         
 -23   5   5      12719.06      12958.13       351.35 o                         
 -21   5   5       5322.35       4930.28       223.07 o                         
 -19   5   5       2546.76       2893.67       176.00 o                         
 -17   5   5        600.80        728.08       138.88 o                         
 -15   5   5       4960.15       5619.93       187.52 o                         
 -13   5   5        179.79          3.75       111.20 o                         
 -11   5   5      42140.66      43210.68       791.81 o                         
  -9   5   5        474.63        140.84       118.67 o                         
  -7   5   5        822.45        659.39       114.81 o                         
  -5   5   5      30034.14      29675.33       621.89 o                         
  -3   5   5       3139.14       3547.50       167.41 o                         
  -1   5   5       4128.20       4910.20       196.69 o                         
   1   5   5      21467.35      23376.44       533.20 o                         
   3   5   5       1579.52       1529.98       158.56 o                         
   5   5   5      30417.41      32435.06       741.71 o                         
   7   5   5        238.94       -127.99       147.08 o                         
   9   5   5         42.71       -250.51       167.01 o                         
  11   5   5      33986.93      34764.97       812.78 o                         
  13   5   5        542.86        440.73       135.18 o                         
  15   5   5       4129.90       3647.18       191.07 o                         
  17   5   5       7436.58       7768.71       330.51 o                         
  19   5   5        538.28        143.53       228.72 o                         
  21   5   5      23512.87      23746.23       717.10 o                         
  23   5   5        790.93        491.43       236.66 o                         
  25   5   5        584.67        865.35       263.06 o                         
  27   5   5      14449.12      14509.74       612.11 o                         
  29   5   5        143.98        421.02       344.86 o                         
  31   5   5        449.71        486.30       327.82 o                         
  33   5   5          2.44        412.43       367.83 o                         
  35   5   5         17.61       -623.02       436.74 o                         
  37   5   5       1306.27       1059.78       511.02 o                         
  39   5   5       2198.03       2683.63       706.23 o                         
  41   5   5        538.01        441.98       821.80 o                         
  43   5   5         21.13       -916.57       775.81 o                         
 -44   6   5        303.36       1498.40      1085.53 o                         
 -42   6   5        766.07       1632.13       789.22 o                         
 -40   6   5       5507.38       6795.97       885.88 o                         
 -38   6   5          9.35       -472.67       579.25 o                         
 -36   6   5       7995.02       6907.31       709.60 o                         
 -34   6   5      15498.07      16832.22       847.55 o                         
 -32   6   5       3080.40       3366.34       432.66 o                         
 -30   6   5      23579.06      22431.21       827.96 o                         
 -28   6   5      19460.53      21692.52       678.16 o                         
 -26   6   5       3786.07       3877.62       282.75 o                         
 -24   6   5      22390.54      23659.98       661.01 o                         
 -22   6   5       6945.29       7693.25       315.52 o                         
 -20   6   5        896.33       1108.84       194.35 o                         
 -18   6   5      13558.21      13662.49       421.66 o                         
 -16   6   5      14215.01      16160.04       458.06 o                         
 -14   6   5      11440.38      12210.95       376.60 o                         
 -12   6   5      31164.10      31244.54       708.79 o                         
 -10   6   5      19171.96      19101.04       474.41 o                         
  -8   6   5       4689.56       3990.84       203.53 o                         
  -6   6   5      67289.05      66255.84      1482.34 o                         
  -4   6   5      25822.89      26317.13       633.39 o                         
  -2   6   5      10571.76       9676.69       335.69 o                         
   0   6   5      47887.86      47188.62      1032.65 o                         
   2   6   5      26509.06      26850.29       735.74 o                         
   4   6   5      31658.68      30243.42       735.06 o                         
   6   6   5      26922.18      28768.01       733.22 o                         
   8   6   5      14609.46      14402.49       528.99 o                         
  10   6   5      12220.59      12297.89       473.64 o                         
  12   6   5      20767.70      21788.80       754.29 o                         
  14   6   5       1359.83        779.96       317.87 o                         
  16   6   5       1617.72       1824.27       282.28 o                         
  18   6   5      20105.74      20978.09       731.67 o                         
  20   6   5         37.60        -41.27       249.91 o                         
  22   6   5       1498.39       1553.83       296.93 o                         
  24   6   5      20982.08      20658.30       764.61 o                         
  26   6   5       1068.03        848.22       337.59 o                         
  28   6   5      10912.57      11582.26       545.02 o                         
  30   6   5      18101.16      17426.74       803.24 o                         
  32   6   5       1275.16       1203.36       402.62 o                         
  34   6   5       4220.55       5470.39       497.80 o                         
  36   6   5       7521.52       7564.90       610.61 o                         
  38   6   5        810.83        651.41       679.16 o                         
  40   6   5       3405.01       3982.23       905.74 o                         
 -41   7   5        793.02        674.97       946.16 o                         
 -39   7   5        407.22       -493.40       761.16 o                         
 -37   7   5       1671.18       1350.24       695.78 o                         
 -35   7   5       1425.14       2192.59       599.02 o                         
 -33   7   5       1944.26        808.18       482.47 o                         
 -31   7   5          2.99        -33.95       394.97 o                         
 -29   7   5          8.56        326.58       336.72 o                         
 -27   7   5       1451.77        726.20       307.75 o                         
 -25   7   5         48.56       -137.29       238.94 o                         
 -23   7   5       3697.04       4137.54       297.20 o                         
 -21   7   5       1179.29        650.18       228.09 o                         
 -19   7   5       3080.33       3214.65       280.44 o                         
 -17   7   5       3476.16       3733.39       280.91 o                         
 -15   7   5        553.48        625.42       220.16 o                         
 -13   7   5          0.26        -29.94       205.73 o                         
 -11   7   5       6126.14       7261.29       311.17 o                         
  -9   7   5       4025.98       3731.41       272.56 o                         
  -7   7   5       3828.24       3322.14       275.09 o                         
  -5   7   5       3860.65       4007.10       258.02 o                         
  -3   7   5       2561.23       2180.36       251.52 o                         
  -1   7   5      11917.71      11807.88       416.35 o                         
   1   7   5      16509.04      17128.06       539.95 o                         
   3   7   5        267.89       -350.10       289.34 o                         
   5   7   5       3255.25       2918.41       311.89 o                         
   7   7   5      19653.71      19200.37       685.55 o                         
   9   7   5         68.43       -347.28       307.19 o                         
  11   7   5       8236.41       7558.92       500.29 o                         
  13   7   5      18731.03      19077.71       786.98 o                         
  15   7   5          1.62       -253.58       332.79 o                         
  17   7   5       9157.19      10085.64       499.37 o                         
  19   7   5       5111.69       6555.88       483.04 o                         
  21   7   5         69.46        159.60       325.17 o                         
  23   7   5       1065.48       1801.68       390.68 o                         
  25   7   5        736.48        629.03       402.38 o                         
  27   7   5        269.97        935.14       466.08 o                         
  29   7   5        946.29       2284.82       630.55 o                         
  31   7   5        641.16        390.62       765.40 o                         
  33   7   5        144.56        -26.15       688.66 o                         
  35   7   5          2.54       -115.66       569.94 o                         
  37   7   5       1975.14       3075.73       711.17 o                         
 -36   8   5        582.26       1936.70       890.25 o                         
 -34   8   5        435.10        642.51       692.00 o                         
 -32   8   5        246.95         14.52       521.10 o                         
 -30   8   5        201.24          5.50       511.79 o                         
 -28   8   5         28.93       -113.15       391.58 o                         
 -26   8   5        116.29         56.82       321.96 o                         
 -24   8   5       1150.25         44.11       291.18 o                         
 -22   8   5         37.51        136.59       284.12 o                         
 -20   8   5       1178.58        995.27       287.92 o                         
 -18   8   5       5017.72       3805.76       356.98 o                         
 -16   8   5       2857.05       3095.69       299.57 o                         
 -14   8   5        673.01        355.15       220.42 o                         
 -12   8   5       8466.71       7742.65       407.38 o                         
 -10   8   5       6916.13       6308.57       382.96 o                         
  -8   8   5       2880.92       2603.77       293.59 o                         
  -6   8   5       2738.88       2119.57       276.20 o                         
  -4   8   5       7825.57       6574.97       438.28 o                         
  -2   8   5       1829.27       1011.20       280.49 o                         
   0   8   5       3374.51       1835.64       435.05 o                         
   2   8   5       3150.14       1900.13       347.64 o                         
   4   8   5       2022.01        871.56       379.20 o                         
   6   8   5       1745.30       1476.88       376.57 o                         
   8   8   5        783.51        778.54       360.36 o                         
  10   8   5       2172.95       1306.54       405.34 o                         
  12   8   5       1978.87       1240.08       408.04 o                         
  14   8   5        104.54       -203.25       424.57 o                         
  16   8   5       6923.74       5737.74       486.32 o                         
  18   8   5       4155.74       4473.33       466.20 o                         
  20   8   5          9.60       -336.68       386.46 o                         
  22   8   5       2650.63       2126.14       472.36 o                         
  24   8   5       2333.91       2444.82       511.59 o                         
  26   8   5          0.39        749.64       504.99 o                         
  28   8   5       1349.59        317.52       680.33 o                         
  30   8   5       2522.40       3911.73      1047.29 o                         
  32   8   5        205.65       -254.58       982.56 o                         
 -31   9   5          3.69        348.10       944.94 o                         
 -29   9   5        233.16       -663.98       714.21 o                         
 -27   9   5       1582.94       1706.90       670.21 o                         
 -25   9   5          1.39        332.09       417.21 o                         
 -23   9   5        430.73        475.89       360.33 o                         
 -21   9   5       1456.96        702.43       314.88 o                         
 -19   9   5        528.98       -119.44       310.74 o                         
 -17   9   5         58.60       -173.37       264.92 o                         
 -15   9   5        334.76        179.25       333.45 o                         
 -13   9   5       2390.04       1506.97       351.63 o                         
 -11   9   5        638.22        334.26       320.58 o                         
  -9   9   5       1116.95        193.02       293.73 o                         
  -7   9   5       1998.62        882.00       305.58 o                         
  -5   9   5       1966.61        531.98       311.56 o                         
  -3   9   5        212.00       -394.02       262.68 o                         
  -1   9   5       1139.17        287.49       316.52 o                         
   1   9   5       4722.58       2860.14       385.84 o                         
   3   9   5        918.14        373.17       354.13 o                         
   5   9   5        433.31        520.16       367.28 o                         
   7   9   5       1312.15       1075.33       380.55 o                         
   9   9   5        768.68       -571.29       380.86 o                         
  11   9   5        403.11       1241.48       454.62 o                         
  13   9   5        962.84        718.48       416.61 o                         
  15   9   5       1123.89        364.90       430.48 o                         
  17   9   5       1713.33       1092.41       409.35 o                         
  19   9   5         64.18       -413.63       497.88 o                         
  21   9   5         43.91        187.04       460.96 o                         
  23   9   5       1670.09       1304.18       547.66 o                         
  25   9   5          4.36        317.62       603.71 o                         
  27   9   5        113.83       -641.86       723.29 o                         
 -24  10   5        367.77        496.05       542.17 o                         
 -22  10   5        420.86        753.78       460.97 o                         
 -20  10   5        215.28        337.38       384.59 o                         
 -18  10   5        457.23          5.00       380.82 o                         
 -16  10   5        887.96        910.78       444.21 o                         
 -14  10   5          6.17       -139.17       419.43 o                         
 -12  10   5         71.95       -200.67       404.86 o                         
 -10  10   5        447.16        -81.22       388.21 o                         
  -8  10   5         10.35       -204.76       348.58 o                         
  -6  10   5        742.25        255.15       335.96 o                         
  -4  10   5        223.66       -507.49       338.33 o                         
  -2  10   5        173.09        266.67       350.47 o                         
   0  10   5        640.85       -107.53       355.56 o                         
   2  10   5        478.93       -208.42       383.92 o                         
   4  10   5         12.06       -580.41       386.94 o                         
   6  10   5        347.36       -556.46       370.97 o                         
   8  10   5       1639.61         35.63       446.11 o                         
  10  10   5       1119.55       1132.54       449.02 o                         
  12  10   5          0.45       -150.09       866.69 o                         
  14  10   5       1835.69        802.63       596.94 o                         
  16  10   5       1012.06        891.60       601.35 o                         
  18  10   5         38.49       -839.79       559.86 o                         
  -7  11   5        141.89        870.97       505.36 o                         
  -5  11   5        393.73        354.01       477.78 o                         
  -3  11   5          3.24        221.71       381.36 o                         
  -1  11   5        135.80        618.97       418.72 o                         
   1  11   5        205.12        105.37       452.37 o                         
   3  11   5         17.30        391.19       491.95 o                         
 -52   0   6      46846.34      47265.08      2463.99 o                         
 -50   0   6      44161.09      48671.36      2713.04 o                         
 -48   0   6       3207.25       3467.88       709.74 o                         
 -46   0   6      44959.61      46987.57      2076.08 o                         
 -44   0   6       4679.15       5625.18       710.27 o                         
 -42   0   6      46613.34      51241.38      2174.55 o                         
 -40   0   6       5360.57       5546.31       643.53 o                         
 -38   0   6        872.35       -101.66       451.18 o                         
 -36   0   6       5681.02       5486.78       585.56 o                         
 -34   0   6      65302.23      63197.86      2290.27 o                         
 -32   0   6        151.63        568.07       372.40 o                         
 -30   0   6         54.24       -277.00       308.16 o                         
 -28   0   6      56416.41      53009.27      1370.47 o                         
 -26   0   6       5068.10       6249.67       354.88 o                         
 -24   0   6       3464.05       2631.40       256.42 o                         
 -22   0   6     829301.44     839198.44     17261.42 o                         
 -20   0   6     135624.92     129632.32      2609.87 o                         
 -18   0   6     322118.66     326663.69      6792.84 o                         
 -16   0   6    1496372.88    1402359.88     31657.71 o                         
 -14   0   6      10995.79      11705.58       303.88 o                         
 -12   0   6        211.22        420.86       146.35 o                         
 -10   0   6     329496.59     310493.25      6182.03 o                         
  -8   0   6     859549.38     872211.31     18417.84 o                         
  -6   0   6     163140.75     155203.34      2952.11 o                         
  -4   0   6     482494.28     480435.34      9561.93 o                         
  -2   0   6     119532.11     115483.10      2303.35 o                         
   0   0   6     263491.16     242433.33      4768.64 o                         
   2   0   6     348968.19     330634.34      6809.90 o                         
   4   0   6     121003.62     133308.78      2709.18 o                         
   6   0   6     177557.20     181337.67      3571.00 o                         
   8   0   6     330693.00     313633.19      6335.03 o                         
  10   0   6     344751.91     346788.38      7667.19 o                         
  12   0   6     295126.56     290315.88      6123.63 o                         
  14   0   6    1094119.00    1105756.88     23228.25 o                         
  16   0   6     427729.81     417435.62      8634.18 o                         
  18   0   6     144995.97     146668.36      3076.51 o                         
  20   0   6      42058.10      42288.66       923.27 o                         
  22   0   6      33132.74      31857.93       750.36 o                         
  24   0   6        632.00        482.17       196.03 o                         
  26   0   6        306.25        561.02       223.97 o                         
  28   0   6       3914.52       3934.05       357.51 o                         
  30   0   6       8147.40       6789.44       448.39 o                         
  32   0   6      32033.47      32746.67      1159.61 o                         
  34   0   6      11989.14      12497.26       640.18 o                         
  36   0   6         35.67        746.87       369.45 o                         
  38   0   6       3664.22       3851.96       564.78 o                         
  40   0   6        186.50        365.30       728.74 o                         
  42   0   6      18528.85      15822.90      1299.11 o                         
  44   0   6      65331.54      65790.33      4505.80 o                         
  46   0   6      28252.14      25991.57      4107.84 o                         
  48   0   6      41454.63      38758.79      5223.56 o                         
 -53   1   6       5084.43       5208.65       685.57 o                         
 -51   1   6       2949.22       3146.20       565.21 o                         
 -49   1   6        576.56        889.09       483.61 o                         
 -47   1   6       2055.33       1586.91       444.28 o                         
 -45   1   6        338.99       -368.77       378.19 o                         
 -43   1   6        550.74        196.33       362.44 o                         
 -41   1   6      16889.71      17557.26       869.81 o                         
 -39   1   6      45928.08      44536.77      1341.77 o                         
 -37   1   6       5152.03       5039.19       428.01 o                         
 -35   1   6      23190.23      22793.96       767.10 o                         
 -33   1   6       4176.20       3949.70       350.36 o                         
 -31   1   6     179235.69     177236.23      3930.14 o                         
 -29   1   6      31397.88      28518.98       733.25 o                         
 -27   1   6      39769.86      37939.50       737.75 o                         
 -25   1   6     117478.55     108456.41      1841.08 o                         
 -23   1   6      83002.80      81675.54      1359.98 o                         
 -21   1   6      48791.84      49039.02       801.80 o                         
 -19   1   6       4931.91       5644.42       184.63 o                         
 -17   1   6     123012.20     120566.72      1752.28 o                         
 -15   1   6       5121.47       4395.18       146.52 o                         
 -13   1   6     113277.30     110755.83      1507.87 o                         
 -11   1   6     210815.25     199156.67      2739.10 o                         
  -9   1   6     363056.22     368793.81      5036.40 o                         
  -7   1   6       4426.62       5980.52       146.80 o                         
  -5   1   6     381061.31     368817.97      5501.58 o                         
  -3   1   6     160887.38     165024.62      2277.97 o                         
  -1   1   6     504986.44     512431.12      8096.80 o                         
   1   1   6     145102.17     139890.53      2279.23 o                         
   3   1   6     302194.78     306035.41      5078.52 o                         
   5   1   6     734943.19     768941.50     12989.11 o                         
   7   1   6       2132.00       2324.81       100.69 o                         
   9   1   6      57241.16      60586.88      1035.82 o                         
  11   1   6      32698.81      32215.45       635.99 o                         
  13   1   6      95032.04      88362.21      1376.32 o                         
  15   1   6      36773.98      37502.68       603.90 o                         
  17   1   6      56063.82      53876.00       826.91 o                         
  19   1   6      54879.23      50929.54       810.85 o                         
  21   1   6      32095.60      33315.25       575.67 o                         
  23   1   6      10771.78      11109.89       274.94 o                         
  25   1   6     139276.31     140101.56      2188.52 o                         
  27   1   6     124706.19     124068.94      2241.39 o                         
  29   1   6       5272.39       5355.79       288.07 o                         
  31   1   6       2503.69       2837.48       282.80 o                         
  33   1   6      13804.51      14170.30       494.32 o                         
  35   1   6     125415.12     127789.25      3715.20 o                         
  37   1   6      22527.21      21431.07       734.19 o                         
  39   1   6       2201.28       2887.78       352.63 o                         
  41   1   6      15820.95      16922.85       695.68 o                         
  43   1   6       4912.89       5481.31       467.11 o                         
  45   1   6        987.72       1252.46       501.27 o                         
  47   1   6       4940.07       5057.95       828.59 o                         
 -52   2   6        784.27        571.29       974.13 o                         
 -50   2   6       4433.85       5091.84       726.29 o                         
 -48   2   6       4780.97       5503.41       683.50 o                         
 -46   2   6        783.45       1449.63       470.22 o                         
 -44   2   6      10812.10      11519.29       706.97 o                         
 -42   2   6      36504.32      34510.38      1165.00 o                         
 -40   2   6      40228.24      41814.48      1340.44 o                         
 -38   2   6      21009.38      20299.22       797.01 o                         
 -36   2   6      58836.85      54081.02      1427.22 o                         
 -34   2   6       1763.79       1418.57       309.70 o                         
 -32   2   6      10444.16       9379.29       442.36 o                         
 -30   2   6      84220.53      80974.11      1628.62 o                         
 -28   2   6      32894.21      32073.25       647.74 o                         
 -26   2   6        666.82        967.25       162.14 o                         
 -24   2   6     161208.89     153257.98      2352.06 o                         
 -22   2   6       4672.95       5300.12       187.31 o                         
 -20   2   6     283058.53     285654.78      4579.69 o                         
 -18   2   6       1383.12       1575.50       123.85 o                         
 -16   2   6        738.51        984.89       107.21 o                         
 -14   2   6      64375.11      61392.77       945.53 o                         
 -12   2   6     210963.70     194351.58      3028.16 o                         
 -10   2   6     936605.00     924759.12     14292.28 o                         
  -8   2   6      94463.65      94150.43      1371.92 o                         
  -6   2   6     302018.28     299220.12      5189.52 o                         
  -4   2   6     403105.41     403014.09      6395.85 o                         
  -2   2   6          6.08        -13.34        69.10 o                         
   0   2   6      15338.51      17030.61       321.07 o                         
   2   2   6     268630.25     273237.53      5005.15 o                         
   4   2   6     156269.56     159531.69      2792.13 o                         
   6   2   6     347288.41     346236.22      6317.07 o                         
   8   2   6        182.44       -117.58        99.16 o                         
  10   2   6       7970.50       6983.02       220.98 o                         
  12   2   6       2908.24       2676.03       140.33 o                         
  14   2   6     334802.66     337362.78      5432.08 o                         
  16   2   6      86704.19      86569.16      1452.84 o                         
  18   2   6     112759.09     114294.34      1986.56 o                         
  20   2   6       8838.99       9542.84       262.90 o                         
  22   2   6      34730.31      35614.14       669.22 o                         
  24   2   6     464593.72     474721.19      8300.76 o                         
  26   2   6      51394.34      53814.41      1070.58 o                         
  28   2   6        431.50        397.59       221.09 o                         
  30   2   6     151396.72     154172.80      3287.83 o                         
  32   2   6      11119.01      11632.17       507.91 o                         
  34   2   6       4943.75       5634.04       417.35 o                         
  36   2   6     120843.78     126748.59      3472.49 o                         
  38   2   6      23155.31      24446.83       997.96 o                         
  40   2   6       2626.54       1727.65       507.57 o                         
  42   2   6       9186.23       8434.07       670.04 o                         
  44   2   6       6840.74       7807.98       728.70 o                         
  46   2   6      28483.41      29447.32      1454.75 o                         
 -51   3   6        449.56       1473.03      1068.14 o                         
 -49   3   6       6056.36       6008.53       787.18 o                         
 -47   3   6       2619.91       2161.29       635.96 o                         
 -45   3   6      16740.47      14734.30       847.90 o                         
 -43   3   6      18362.25      17169.27       850.08 o                         
 -41   3   6      22419.12      22881.61       995.04 o                         
 -39   3   6       1386.11        889.05       401.12 o                         
 -37   3   6         81.88       -260.92       335.32 o                         
 -35   3   6      17867.54      17510.12       661.80 o                         
 -33   3   6      49859.32      52192.34      1307.35 o                         
 -31   3   6     127646.63     128102.29      2674.29 o                         
 -29   3   6       6669.82       7522.91       298.67 o                         
 -27   3   6     179017.91     181520.14      2740.00 o                         
 -25   3   6      33987.76      34472.52       559.22 o                         
 -23   3   6      89538.30      93600.78      1348.91 o                         
 -21   3   6       2261.06       2402.69       145.11 o                         
 -19   3   6       1873.71       2350.55       138.12 o                         
 -17   3   6     123006.30     124295.49      1829.66 o                         
 -15   3   6     134912.06     132836.53      2028.53 o                         
 -13   3   6       6745.04       7318.35       182.79 o                         
 -11   3   6      82094.59      82759.27      1236.61 o                         
  -9   3   6       8624.30       8162.85       218.47 o                         
  -7   3   6      41533.07      40282.20       705.30 o                         
  -5   3   6     196933.67     185612.80      3043.99 o                         
  -3   3   6      61728.26      63589.42      1178.31 o                         
  -1   3   6     164261.33     168888.19      3351.53 o                         
   1   3   6      17545.80      18021.96       399.28 o                         
   3   3   6     309665.94     300271.53      5441.76 o                         
   5   3   6     485806.34     510348.28     10378.94 o                         
   7   3   6      18729.59      19870.13       595.91 o                         
   9   3   6         68.61        -29.83       100.19 o                         
  11   3   6      10070.33       9406.86       250.00 o                         
  13   3   6     145901.59     148032.77      2705.32 o                         
  15   3   6      12890.47      13972.61       378.55 o                         
  17   3   6        467.75        213.04       147.48 o                         
  19   3   6        394.26        470.57       139.66 o                         
  21   3   6        684.72        635.55       174.85 o                         
  23   3   6      29718.01      30364.31       750.27 o                         
  25   3   6      77844.02      81889.20      1816.85 o                         
  27   3   6      11645.28      11889.44       468.72 o                         
  29   3   6      10422.66      10220.73       426.99 o                         
  31   3   6       2752.26       2666.75       351.36 o                         
  33   3   6      52344.38      52839.65      1522.44 o                         
  35   3   6      26718.80      26177.88       922.46 o                         
  37   3   6       3845.79       3243.50       522.41 o                         
  39   3   6       8679.98       9017.03       764.87 o                         
  41   3   6       1354.83        789.66       551.63 o                         
  43   3   6       2004.20       1642.86       568.23 o                         
  45   3   6        238.56        795.60       594.87 o                         
 -50   4   6       7503.52       6773.59      1174.99 o                         
 -48   4   6        284.77        122.60       642.61 o                         
 -46   4   6       1664.61        821.68       650.58 o                         
 -44   4   6         64.97        289.91       464.28 o                         
 -42   4   6      21307.90      18753.33       922.97 o                         
 -40   4   6       7365.72       7146.42       700.83 o                         
 -38   4   6        699.29       -260.44       302.23 o                         
 -36   4   6         12.84        268.03       275.23 o                         
 -34   4   6      13827.98      14480.75       539.42 o                         
 -32   4   6      40785.48      40118.98      1044.14 o                         
 -30   4   6        241.34        598.29       229.45 o                         
 -28   4   6       8907.95       9674.53       325.43 o                         
 -26   4   6       2551.82       2362.24       200.15 o                         
 -24   4   6       2650.49       2621.45       178.64 o                         
 -22   4   6      64046.59      68770.80      1121.56 o                         
 -20   4   6      24376.78      23274.51       435.32 o                         
 -18   4   6      29235.11      29114.82       484.77 o                         
 -16   4   6     260602.81     262063.73      4048.92 o                         
 -14   4   6        290.92        211.52       113.62 o                         
 -12   4   6     167921.11     179926.19      2956.08 o                         
 -10   4   6       5700.47       6342.77       187.45 o                         
  -8   4   6       6284.78       6307.93       211.30 o                         
  -6   4   6     270539.94     260879.80      4377.28 o                         
  -4   4   6     110428.27     106162.90      1942.64 o                         
  -2   4   6     101735.73     105505.95      1997.69 o                         
   0   4   6      39852.48      41590.94       820.98 o                         
   2   4   6     109212.38     119277.11      2241.71 o                         
   4   4   6      64834.71      62592.68      1247.59 o                         
   6   4   6      74912.08      74687.44      1779.48 o                         
   8   4   6       4437.79       4799.09       220.55 o                         
  10   4   6     148254.61     150201.86      2971.40 o                         
  12   4   6      10194.96      10007.72       299.88 o                         
  14   4   6     113962.39     115474.15      2243.70 o                         
  16   4   6     180019.80     181514.02      3678.51 o                         
  18   4   6       1132.14        920.84       190.61 o                         
  20   4   6       8478.55       8619.93       392.58 o                         
  22   4   6      20059.67      19865.79       664.40 o                         
  24   4   6      28079.51      29450.40       880.35 o                         
  26   4   6       1592.48       1398.80       307.57 o                         
  28   4   6       2492.94       2598.02       333.73 o                         
  30   4   6       6913.67       6580.11       405.92 o                         
  32   4   6       1052.09       1016.32       297.47 o                         
  34   4   6       1231.42       1367.41       384.30 o                         
  36   4   6       2245.43       1703.91       429.93 o                         
  38   4   6        167.71       -579.34       599.46 o                         
  40   4   6        619.47       -825.96       550.64 o                         
  42   4   6       1358.83       -383.31       569.95 o                         
  44   4   6      12036.71      10853.33      1151.60 o                         
 -47   5   6        308.80       -378.77       889.16 o                         
 -45   5   6          3.30        132.19       774.27 o                         
 -43   5   6         64.72      -1018.30       707.49 o                         
 -41   5   6       1295.08        857.49       765.69 o                         
 -39   5   6       9777.14       9066.10       764.30 o                         
 -37   5   6       5066.04       4153.52       545.42 o                         
 -35   5   6       7766.51       8333.31       545.72 o                         
 -33   5   6       1078.68        676.30       314.35 o                         
 -31   5   6      12679.69      11745.08       493.44 o                         
 -29   5   6       5253.60       6111.53       317.78 o                         
 -27   5   6       4933.73       5561.73       274.09 o                         
 -25   5   6       1046.69       1208.45       191.64 o                         
 -23   5   6      70397.54      74129.83      1366.74 o                         
 -21   5   6     138392.11     139799.33      2453.95 o                         
 -19   5   6       1252.76       1273.44       148.46 o                         
 -17   5   6      16351.71      15430.67       351.45 o                         
 -15   5   6      27022.52      29000.05       542.29 o                         
 -13   5   6      36576.39      36450.23       676.46 o                         
 -11   5   6       1729.44       1508.53       177.66 o                         
  -9   5   6      60591.43      58860.12      1066.89 o                         
  -7   5   6       2460.31       1911.08       150.60 o                         
  -5   5   6      15577.02      16565.46       405.30 o                         
  -3   5   6      72012.20      74370.16      1522.59 o                         
  -1   5   6      83318.28      83857.38      1683.07 o                         
   1   5   6      40131.90      39763.46       836.30 o                         
   3   5   6       6862.29       5791.97       235.00 o                         
   5   5   6      73250.66      76950.27      1640.29 o                         
   7   5   6      20449.31      21449.65       535.24 o                         
   9   5   6      31670.48      32124.01       741.12 o                         
  11   5   6        202.89       -212.49       166.98 o                         
  13   5   6      82392.49      83537.38      1815.74 o                         
  15   5   6      15195.46      14903.92       466.97 o                         
  17   5   6      56178.93      59927.08      1613.08 o                         
  19   5   6      11139.39      11570.18       499.94 o                         
  21   5   6       7555.14       8329.32       410.38 o                         
  23   5   6      14953.44      15021.21       551.86 o                         
  25   5   6      38215.04      40752.94      1202.95 o                         
  27   5   6      22176.55      24036.93       847.21 o                         
  29   5   6      40336.68      41714.41      1536.70 o                         
  31   5   6          0.35       -505.06       336.71 o                         
  33   5   6       3698.08       3759.96       457.24 o                         
  35   5   6      67658.25      63826.34      2880.45 o                         
  37   5   6        575.33        916.59       500.54 o                         
  39   5   6       1235.36        723.59       646.66 o                         
  41   5   6       3770.36       4502.08       878.58 o                         
 -44   6   6       2933.96       3279.02      1171.01 o                         
 -42   6   6      13548.32      14189.47      1337.90 o                         
 -40   6   6        294.46       -906.95       619.27 o                         
 -38   6   6        672.70       -860.23       590.53 o                         
 -36   6   6        313.84        377.67       517.37 o                         
 -34   6   6      51663.31      53488.02      1989.84 o                         
 -32   6   6      13016.25      14345.60       726.85 o                         
 -30   6   6       1041.78       1144.78       355.54 o                         
 -28   6   6      13304.78      13191.08       532.13 o                         
 -26   6   6        794.89       1569.38       261.86 o                         
 -24   6   6      40385.36      40773.16       941.63 o                         
 -22   6   6      13071.68      12612.41       427.46 o                         
 -20   6   6      10938.94      11816.18       376.95 o                         
 -18   6   6       1024.37        533.43       195.34 o                         
 -16   6   6      10642.97      10619.73       350.12 o                         
 -14   6   6       2669.82       2348.17       228.58 o                         
 -12   6   6      49692.68      48469.48      1037.67 o                         
 -10   6   6      22509.42      22435.99       558.80 o                         
  -8   6   6      29695.06      27755.60       673.14 o                         
  -6   6   6       6369.08       6281.47       287.01 o                         
  -4   6   6      17900.76      18562.79       495.95 o                         
  -2   6   6      25240.12      25748.87       638.43 o                         
   0   6   6      15271.52      17236.51       449.18 o                         
   2   6   6      37506.45      36611.11       826.82 o                         
   4   6   6        320.92       -240.15       259.72 o                         
   6   6   6      10769.14      10203.38       424.72 o                         
   8   6   6       7486.08       6236.95       373.13 o                         
  10   6   6        197.45       -379.35       252.90 o                         
  12   6   6       5465.70       5819.95       425.09 o                         
  14   6   6      42844.98      40902.94      1390.68 o                         
  16   6   6         39.40        -10.68       260.97 o                         
  18   6   6      10335.12       9368.41       464.49 o                         
  20   6   6        380.82        316.38       259.30 o                         
  22   6   6      16497.57      20016.96       769.63 o                         
  24   6   6      22965.53      22402.96       837.30 o                         
  26   6   6         95.57       -237.45       327.04 o                         
  28   6   6       2326.50       1383.21       466.02 o                         
  30   6   6        974.38        748.44       351.30 o                         
  32   6   6      11857.82      13020.81       650.82 o                         
  34   6   6        551.67       1014.55       389.22 o                         
  36   6   6        750.55       1071.81       487.59 o                         
  38   6   6          4.92        838.30       547.14 o                         
  40   6   6         62.05       -882.10       737.13 o                         
 -41   7   6         51.57       -337.66       890.82 o                         
 -39   7   6        380.13        450.14       777.62 o                         
 -37   7   6       5676.62       5335.04       834.87 o                         
 -35   7   6        385.95        664.22       584.30 o                         
 -33   7   6       2696.54       2840.37       540.27 o                         
 -31   7   6      15115.74      18243.88       899.19 o                         
 -29   7   6       1046.07        841.42       367.25 o                         
 -27   7   6       4871.13       3819.49       403.02 o                         
 -25   7   6          2.78        106.42       285.91 o                         
 -23   7   6      20579.23      20547.62       653.90 o                         
 -21   7   6        911.32       1146.11       258.81 o                         
 -19   7   6       3319.94       2227.59       276.72 o                         
 -17   7   6       5677.29       5479.73       341.39 o                         
 -15   7   6      26695.14      28277.68       773.97 o                         
 -13   7   6      30759.80      33059.37       847.90 o                         
 -11   7   6       1214.58        960.41       236.92 o                         
  -9   7   6      23820.26      24517.46       695.56 o                         
  -7   7   6       9256.41       8977.56       447.93 o                         
  -5   7   6      26670.20      27450.48       773.77 o                         
  -3   7   6       9401.42       7829.46       440.66 o                         
  -1   7   6      30208.16      30117.18       802.39 o                         
   1   7   6        115.80       -368.83       245.89 o                         
   3   7   6      29390.77      31163.18       941.16 o                         
   5   7   6       8938.52       7972.21       524.28 o                         
   7   7   6      18189.76      17216.41       687.99 o                         
   9   7   6       8430.76       7913.62       472.17 o                         
  11   7   6       6798.88       6456.68       472.17 o                         
  13   7   6      23226.96      23997.91      1052.58 o                         
  15   7   6        421.67         78.58       345.74 o                         
  17   7   6       3820.05       4152.05       378.47 o                         
  19   7   6        637.51        324.57       317.07 o                         
  21   7   6       3321.12       5174.92       465.01 o                         
  23   7   6        292.31         15.59       349.55 o                         
  25   7   6       2505.55       1765.82       471.17 o                         
  27   7   6        127.24        476.80       479.82 o                         
  29   7   6         21.36        641.98       562.27 o                         
  31   7   6         17.62       1708.34       883.39 o                         
  33   7   6       5430.33       4558.04       868.03 o                         
  35   7   6       2285.15       2209.44       621.47 o                         
 -36   8   6        398.72       1882.11       918.86 o                         
 -34   8   6       1066.59       1306.74       757.62 o                         
 -32   8   6       5606.55       4987.04       709.00 o                         
 -30   8   6        802.82        145.46       470.83 o                         
 -28   8   6        740.93        492.33       501.03 o                         
 -26   8   6        588.27        737.74       366.13 o                         
 -24   8   6       6956.61       7558.59       438.81 o                         
 -22   8   6       6191.32       4827.01       384.64 o                         
 -20   8   6         80.00         93.37       314.81 o                         
 -18   8   6       4587.31       4818.90       392.17 o                         
 -16   8   6        491.09        651.86       227.78 o                         
 -14   8   6       1159.65        693.05       234.78 o                         
 -12   8   6      39620.36      43939.97      1166.73 o                         
 -10   8   6      22385.46      20550.93       652.84 o                         
  -8   8   6       1438.79        546.18       303.86 o                         
  -6   8   6      13966.47      12548.35       495.71 o                         
  -4   8   6         73.20       -137.15       350.86 o                         
  -2   8   6      24698.35      21442.76       839.75 o                         
   0   8   6        341.33       -252.52       332.11 o                         
   2   8   6        142.53       -393.91       401.65 o                         
   4   8   6       6577.65       5066.23       437.93 o                         
   6   8   6      29253.91      32917.93      1237.52 o                         
   8   8   6       7091.39       6451.60       528.26 o                         
  10   8   6       3338.94       1471.14       444.99 o                         
  12   8   6      10129.91      11158.08       775.26 o                         
  14   8   6        787.85        162.26       527.41 o                         
  16   8   6       3474.65       3013.88       604.43 o                         
  18   8   6      15973.09      17625.56       797.10 o                         
  20   8   6      20033.14      19399.25       945.58 o                         
  22   8   6        716.74        258.90       441.39 o                         
  24   8   6      18722.22      23239.74      1205.32 o                         
  26   8   6       2161.82       1512.88       754.26 o                         
  28   8   6       4941.04       5722.80       880.59 o                         
  30   8   6        308.54        200.75       911.41 o                         
  32   8   6        309.49        769.04      1460.89 o                         
 -31   9   6        587.25       -587.44       743.92 o                         
 -29   9   6        944.03       -356.54       641.72 o                         
 -27   9   6          4.98       -538.63       562.03 o                         
 -25   9   6        756.30       2184.88       513.03 o                         
 -23   9   6      14197.01      14304.21       682.48 o                         
 -21   9   6       8552.51       8197.74       495.74 o                         
 -19   9   6        953.06        934.34       323.03 o                         
 -17   9   6       2397.26       1077.52       413.96 o                         
 -15   9   6        522.92       -115.76       355.56 o                         
 -13   9   6       6894.11       5942.81       447.74 o                         
 -11   9   6       1103.72        484.55       317.42 o                         
  -9   9   6        237.85       -276.62       308.99 o                         
  -7   9   6        166.87       -419.58       279.72 o                         
  -5   9   6       2386.24       2107.31       332.49 o                         
  -3   9   6        454.45       -116.53       285.59 o                         
  -1   9   6       1118.94         -5.29       327.86 o                         
   1   9   6         24.87       -475.72       317.14 o                         
   3   9   6       1817.57       1000.91       432.17 o                         
   5   9   6          5.27       -602.07       401.38 o                         
   7   9   6       5408.78       4912.52       660.30 o                         
   9   9   6       3879.72       4578.41       724.21 o                         
  11   9   6       4419.28       4880.12       814.79 o                         
  13   9   6       6289.41       4710.23       685.73 o                         
  15   9   6        461.96        502.25       590.07 o                         
  17   9   6       2573.69       2653.33       449.74 o                         
  19   9   6         40.60       -634.74       423.16 o                         
  21   9   6       1963.25       1923.86       510.68 o                         
  23   9   6       2097.34       1223.56       632.04 o                         
  25   9   6        793.07       -202.10       571.76 o                         
 -22  10   6       1035.32       1412.55       506.10 o                         
 -20  10   6        982.12       1951.14       511.91 o                         
 -18  10   6          8.31       -135.16       655.07 o                         
 -16  10   6       2725.51       2073.67       533.07 o                         
 -14  10   6         96.78       -848.53       565.69 o                         
 -12  10   6       1234.20        210.86       489.74 o                         
 -10  10   6        315.17       -616.10       410.74 o                         
  -8  10   6          2.70       -557.09       371.40 o                         
  -6  10   6          8.03       -121.50       366.81 o                         
  -4  10   6       9015.26       7563.08       554.06 o                         
  -2  10   6       7631.64       7905.51       565.19 o                         
   0  10   6       4412.96       3842.09       476.65 o                         
   2  10   6       8551.81       7085.15       684.09 o                         
   4  10   6        370.48       1113.89       548.43 o                         
   6  10   6          2.86      -1062.02       755.74 o                         
   8  10   6       1309.42        709.78       640.59 o                         
  10  10   6         44.47        456.27       633.35 o                         
  12  10   6        345.43       -689.27      1035.56 o                         
  14  10   6       2682.52       1922.93       616.17 o                         
  16  10   6        316.19       -679.98       453.32 o                         
  18  10   6          5.32       -119.51       668.89 o                         
 -53   1   7       2683.27       2344.57       573.53 o                         
 -51   1   7        899.82       1539.68       495.69 o                         
 -49   1   7      22019.45      23332.64      1084.59 o                         
 -47   1   7       4240.48       3817.27       526.23 o                         
 -45   1   7        425.42        999.24       413.61 o                         
 -43   1   7      30079.29      31491.51      1094.38 o                         
 -41   1   7         81.01        299.19       363.48 o                         
 -39   1   7      15044.34      14956.78       679.61 o                         
 -37   1   7       3717.71       4207.21       421.94 o                         
 -35   1   7       3664.89       3886.23       385.08 o                         
 -33   1   7        931.36        660.21       285.67 o                         
 -31   1   7      28485.82      28273.06       852.79 o                         
 -29   1   7          4.01       -228.22       192.60 o                         
 -27   1   7      48753.89      45687.07       831.64 o                         
 -25   1   7      23789.17      21791.88       458.63 o                         
 -23   1   7       7370.30       7026.26       220.83 o                         
 -21   1   7     177209.53     172969.86      2701.06 o                         
 -19   1   7      63458.94      60210.23       965.65 o                         
 -17   1   7      20469.10      21304.51       413.75 o                         
 -15   1   7     131780.50     131246.09      1872.33 o                         
 -13   1   7     153854.67     154618.73      2154.71 o                         
 -11   1   7     267757.31     252640.08      3504.71 o                         
  -9   1   7      89797.88      86964.41      1188.30 o                         
  -7   1   7     183539.95     193459.42      2711.80 o                         
  -5   1   7     392650.78     386365.41      6114.58 o                         
  -3   1   7        338.10        150.80        62.30 o                         
  -1   1   7     160453.66     152799.75      2344.85 o                         
   1   1   7     155292.88     153462.48      2421.51 o                         
   3   1   7       1466.97       1489.18        90.62 o                         
   5   1   7      78733.67      76876.71      1223.35 o                         
   7   1   7       2102.95       2185.21       106.86 o                         
   9   1   7        331.75       -138.54        92.36 o                         
  11   1   7     173482.78     168140.58      2637.98 o                         
  13   1   7       2686.85       2242.45       118.91 o                         
  15   1   7       9547.87       9831.37       219.36 o                         
  17   1   7        955.53        653.64       113.58 o                         
  19   1   7       2156.99       2134.26       141.37 o                         
  21   1   7       3465.00       3394.05       173.24 o                         
  23   1   7       7101.98       6816.16       227.37 o                         
  25   1   7      24832.30      24985.10       517.89 o                         
  27   1   7       7868.66       7621.27       305.60 o                         
  29   1   7      30139.07      29092.46       694.77 o                         
  31   1   7      25358.11      25677.62       686.77 o                         
  33   1   7       8203.45       8441.74       427.50 o                         
  35   1   7       3406.87       2929.66       343.35 o                         
  37   1   7      10043.42      10510.14       513.65 o                         
  39   1   7      11850.26      10449.97       540.00 o                         
  41   1   7        119.55       -121.42       341.54 o                         
  43   1   7       2790.47       1939.99       525.59 o                         
  45   1   7       7841.07       7446.16       776.65 o                         
  47   1   7        203.88        664.13      1330.38 o                         
 -52   2   7         54.69         87.08       653.24 o                         
 -50   2   7       1086.58        752.24       581.14 o                         
 -48   2   7       8124.14       8040.63       698.37 o                         
 -46   2   7       1446.54       1718.43       500.19 o                         
 -44   2   7       2452.74       1835.08       480.24 o                         
 -42   2   7       7320.67       6673.65       542.78 o                         
 -40   2   7       5391.68       5456.81       486.57 o                         
 -38   2   7      15828.78      14253.92       649.61 o                         
 -36   2   7       1402.41        592.27       322.07 o                         
 -34   2   7      13920.30      12869.84       524.05 o                         
 -32   2   7      60574.23      55775.69      1341.41 o                         
 -30   2   7      16347.87      16428.96       525.38 o                         
 -28   2   7      76680.43      75796.27      1378.99 o                         
 -26   2   7     104902.28     102510.14      1711.89 o                         
 -24   2   7       4658.31       4610.79       197.43 o                         
 -22   2   7      69696.59      70749.64      1185.50 o                         
 -20   2   7       1973.03       2242.69       140.87 o                         
 -18   2   7        123.90         33.74       105.21 o                         
 -16   2   7        197.83         63.32       111.44 o                         
 -14   2   7      20900.29      20473.68       370.45 o                         
 -12   2   7     111029.73     111737.30      1679.06 o                         
 -10   2   7       8599.64       8839.98       198.70 o                         
  -8   2   7       5274.15       5746.47       141.01 o                         
  -6   2   7      74519.54      74676.48      1134.70 o                         
  -4   2   7     129751.67     124164.18      1943.10 o                         
  -2   2   7     103728.62     103621.78      1620.46 o                         
   0   2   7      42706.81      41656.36       704.56 o                         
   2   2   7     152705.81     152417.61      2435.30 o                         
   4   2   7     150214.45     149318.19      2465.85 o                         
   6   2   7     113150.43     116760.09      2026.42 o                         
   8   2   7     151599.27     152704.64      2717.68 o                         
  10   2   7      57041.74      56967.14       953.05 o                         
  12   2   7       4283.31       3099.14       184.79 o                         
  14   2   7       4509.28       4602.51       173.85 o                         
  16   2   7       1330.46       1129.98       129.22 o                         
  18   2   7      24479.45      25658.98       507.57 o                         
  20   2   7       3970.90       4640.97       210.80 o                         
  22   2   7      30635.61      30338.46       645.33 o                         
  24   2   7        550.69        650.70       206.27 o                         
  26   2   7       3085.57       3240.83       275.63 o                         
  28   2   7        367.86        278.08       230.04 o                         
  30   2   7       4590.02       4896.36       339.53 o                         
  32   2   7      42129.34      42744.52      1153.81 o                         
  34   2   7      11619.07      11361.63       566.23 o                         
  36   2   7      13248.48      12550.83       651.04 o                         
  38   2   7      24103.99      26064.85      1051.72 o                         
  40   2   7       6634.77       6228.69       593.95 o                         
  42   2   7       2847.02       2493.00       630.57 o                         
  44   2   7      10030.52       8708.73       779.36 o                         
  46   2   7        297.19       -136.35       571.93 o                         
 -51   3   7       6197.81       5892.00      1404.94 o                         
 -49   3   7         53.35        586.01       603.86 o                         
 -47   3   7         88.45        982.15       645.95 o                         
 -45   3   7        148.17        620.15       499.87 o                         
 -43   3   7      20756.25      21026.98       974.98 o                         
 -41   3   7      24987.99      22433.70       969.34 o                         
 -39   3   7      13874.64      12726.09       666.31 o                         
 -37   3   7      38555.89      38634.10      1265.34 o                         
 -35   3   7      46676.59      46774.92      1278.66 o                         
 -33   3   7      23766.85      22289.42       778.22 o                         
 -31   3   7      12685.93      12369.80       476.71 o                         
 -29   3   7       2653.82       2190.10       245.27 o                         
 -27   3   7         11.37       -224.57       149.72 o                         
 -25   3   7       9070.49       9148.92       257.32 o                         
 -23   3   7      47741.38      46214.16       762.83 o                         
 -21   3   7       1378.27       1372.75       138.64 o                         
 -19   3   7      16319.29      15424.04       306.05 o                         
 -17   3   7     132371.86     134572.48      2066.29 o                         
 -15   3   7       3840.57       3925.59       162.42 o                         
 -13   3   7      24738.66      27154.37       449.07 o                         
 -11   3   7       4901.86       5975.69       203.24 o                         
  -9   3   7     135615.66     135465.11      2192.86 o                         
  -7   3   7     235208.77     229889.45      3806.96 o                         
  -5   3   7      26850.06      27380.98       575.37 o                         
  -3   3   7      71308.02      71640.04      1238.57 o                         
  -1   3   7     460908.19     459402.06      9024.91 o                         
   1   3   7       1641.68       1946.68       129.90 o                         
   3   3   7       9908.07       9983.03       270.76 o                         
   5   3   7      48908.24      50495.30      1015.84 o                         
   7   3   7     115616.48     113839.39      2675.18 o                         
   9   3   7     100530.41     105178.04      1888.47 o                         
  11   3   7       2371.51       1403.92       133.57 o                         
  13   3   7      36961.19      39159.84       765.86 o                         
  15   3   7      51700.75      51093.72       991.53 o                         
  17   3   7      27698.37      28760.74       612.89 o                         
  19   3   7        171.69       -139.67       160.32 o                         
  21   3   7       1058.19        836.06       192.25 o                         
  23   3   7        861.14        705.78       212.67 o                         
  25   3   7      23420.48      21721.10       650.54 o                         
  27   3   7      34931.92      36334.73       989.82 o                         
  29   3   7       3165.82       3008.12       330.27 o                         
  31   3   7       6862.18       6777.00       434.81 o                         
  33   3   7      28630.59      29751.20      1013.74 o                         
  35   3   7         34.51        940.74       383.57 o                         
  37   3   7       3365.14       2992.39       590.48 o                         
  39   3   7         19.10        750.31       498.05 o                         
  41   3   7       9373.17       9887.76       789.21 o                         
  43   3   7      12779.16      12863.07      1101.97 o                         
  45   3   7       1305.99       1873.95       843.83 o                         
 -50   4   7      15018.96      13409.80      1386.56 o                         
 -48   4   7       1665.25        283.35       723.16 o                         
 -46   4   7      16354.05      15639.76      1061.71 o                         
 -44   4   7      44607.39      40049.29      1787.32 o                         
 -42   4   7       4513.20       3642.56       518.56 o                         
 -40   4   7      13331.51      11150.46       670.78 o                         
 -38   4   7      27266.56      28498.89       999.80 o                         
 -36   4   7        608.86        440.96       326.42 o                         
 -34   4   7        687.89        258.65       309.78 o                         
 -32   4   7       1241.50       1380.58       300.36 o                         
 -30   4   7      25379.02      24747.75       678.97 o                         
 -28   4   7       9765.49       9873.03       349.59 o                         
 -26   4   7        562.95        262.51       183.81 o                         
 -24   4   7      22899.39      23882.68       511.09 o                         
 -22   4   7      27146.26      29107.83       560.08 o                         
 -20   4   7      36917.50      38522.94       643.42 o                         
 -18   4   7      28111.02      27186.99       465.21 o                         
 -16   4   7     227308.50     229240.30      3624.05 o                         
 -14   4   7     171222.02     167869.31      2636.76 o                         
 -12   4   7      39415.19      39827.93       705.56 o                         
 -10   4   7     477690.16     470520.12      8160.27 o                         
  -8   4   7     154211.52     156435.73      2625.87 o                         
  -6   4   7       4581.09       5932.36       203.78 o                         
  -4   4   7     179510.12     182778.22      3221.87 o                         
  -2   4   7      10812.32      10418.09       284.49 o                         
   0   4   7      75356.19      76823.62      1426.13 o                         
   2   4   7       5323.72       6795.86       241.75 o                         
   4   4   7      14457.22      16012.53       387.91 o                         
   6   4   7      76859.77      80653.65      1663.90 o                         
   8   4   7       7008.74       7141.49       267.59 o                         
  10   4   7        294.70        201.52       147.80 o                         
  12   4   7        285.64       -234.91       156.61 o                         
  14   4   7      99384.51     101250.73      2138.67 o                         
  16   4   7     112575.85     114493.19      2300.76 o                         
  18   4   7      55388.60      55649.44      1448.89 o                         
  20   4   7     280526.06     286305.72      6809.27 o                         
  22   4   7      62384.77      65934.75      1772.57 o                         
  24   4   7      28922.27      28938.87       933.48 o                         
  26   4   7      77236.81      78011.77      2287.68 o                         
  28   4   7        208.09        582.73       287.91 o                         
  30   4   7       2507.54       2649.75       370.92 o                         
  32   4   7      18772.59      18339.18       764.27 o                         
  34   4   7      10910.71      10712.49       631.86 o                         
  36   4   7       8891.57       9601.95       650.54 o                         
  38   4   7       1832.13        888.04       533.75 o                         
  40   4   7       3755.51       3067.82       738.70 o                         
  42   4   7        758.91        617.44       618.70 o                         
  44   4   7       9056.09       8929.38      1066.51 o                         
 -47   5   7       5309.83       4783.51      1157.83 o                         
 -45   5   7          3.71       -867.53       726.98 o                         
 -43   5   7       6290.15       4485.41       844.92 o                         
 -41   5   7        546.74        135.96       575.67 o                         
 -39   5   7      10481.46       8834.36       781.59 o                         
 -37   5   7      33911.02      35113.84      1275.01 o                         
 -35   5   7       2876.14       3277.57       389.62 o                         
 -33   5   7       1891.00       1256.37       310.93 o                         
 -31   5   7      19564.04      20575.25       642.51 o                         
 -29   5   7      12733.52      12431.24       419.30 o                         
 -27   5   7       7746.77       8110.98       314.61 o                         
 -25   5   7       1023.48       1515.37       197.73 o                         
 -23   5   7      47271.98      44959.99       884.44 o                         
 -21   5   7      91064.01      91714.98      1654.95 o                         
 -19   5   7      28026.04      29625.73       581.50 o                         
 -17   5   7      16425.23      15882.25       369.99 o                         
 -15   5   7      28278.47      29332.34       586.33 o                         
 -13   5   7       3148.63       3110.20       177.67 o                         
 -11   5   7      11488.55      12372.28       308.13 o                         
  -9   5   7       8415.69       8267.94       241.22 o                         
  -7   5   7      53784.53      54984.69      1037.51 o                         
  -5   5   7     111816.50     113594.14      2224.72 o                         
  -3   5   7      67806.84      69838.84      1387.02 o                         
  -1   5   7      11710.47      11163.78       316.69 o                         
   1   5   7      20398.81      20940.37       495.39 o                         
   3   5   7       8756.32       8252.55       274.87 o                         
   5   5   7      31267.56      32254.65       782.04 o                         
   7   5   7      22879.73      20733.69       549.73 o                         
   9   5   7      12648.01      12392.59       392.15 o                         
  11   5   7      66225.52      70893.38      1632.40 o                         
  13   5   7      99885.34     104993.05      2633.53 o                         
  15   5   7        454.37       -250.80       201.64 o                         
  17   5   7       5605.42       7231.77       384.39 o                         
  19   5   7       9816.22       9803.56       480.84 o                         
  21   5   7       2818.40       3022.02       344.58 o                         
  23   5   7       8210.07       7691.46       400.92 o                         
  25   5   7       3614.31       3324.96       352.67 o                         
  27   5   7      29444.83      33061.25      1146.83 o                         
  29   5   7      34640.93      35363.85      1286.00 o                         
  31   5   7      12638.11      11961.68       648.17 o                         
  33   5   7       1868.45       2351.22       433.22 o                         
  35   5   7       3645.79       2821.49       461.93 o                         
  37   5   7        465.72        785.47       496.53 o                         
  39   5   7       3086.91       1673.31       650.78 o                         
  41   5   7       1599.78       2249.03       809.72 o                         
 -44   6   7        648.70         47.03       962.91 o                         
 -42   6   7       2669.43       2440.54       917.85 o                         
 -40   6   7       1318.43       1329.64       653.51 o                         
 -38   6   7       3244.21       4101.84       790.48 o                         
 -36   6   7       1736.54       1113.27       558.66 o                         
 -34   6   7       6577.59       8039.43       727.95 o                         
 -32   6   7      37021.45      38609.50      1403.52 o                         
 -30   6   7      24567.80      25699.71       929.43 o                         
 -28   6   7      28247.57      30598.28       921.00 o                         
 -26   6   7      62739.46      66362.60      1589.58 o                         
 -24   6   7      15351.80      15941.57       532.43 o                         
 -22   6   7      23394.75      22001.74       642.51 o                         
 -20   6   7       6728.25       7359.00       322.71 o                         
 -18   6   7       4698.79       5544.69       284.33 o                         
 -16   6   7         18.55        -79.00       177.03 o                         
 -14   6   7       8760.05       8082.87       310.39 o                         
 -12   6   7      18291.02      18819.30       509.87 o                         
 -10   6   7        545.18       -250.02       191.48 o                         
  -8   6   7       1150.15        793.67       204.54 o                         
  -6   6   7        407.37        302.11       170.13 o                         
  -4   6   7      28510.06      27196.67       669.94 o                         
  -2   6   7      93819.64      96575.78      1953.78 o                         
   0   6   7      10628.21      10291.51       489.55 o                         
   2   6   7     120902.21     126499.46      2572.63 o                         
   4   6   7     164377.75     168571.94      3805.68 o                         
   6   6   7      17196.82      16985.44       579.12 o                         
   8   6   7      81923.05      86707.66      2431.89 o                         
  10   6   7      53202.77      54748.57      1661.94 o                         
  12   6   7       1755.23       1768.12       350.29 o                         
  14   6   7       1973.65       1612.18       412.02 o                         
  16   6   7       1210.46       1270.78       287.10 o                         
  18   6   7       3447.60       3889.53       360.56 o                         
  20   6   7       1729.70       1301.06       281.66 o                         
  22   6   7       3937.00       5026.45       414.32 o                         
  24   6   7        206.87        -39.26       360.01 o                         
  26   6   7       3758.47       5162.07       485.79 o                         
  28   6   7       1781.40        882.42       438.20 o                         
  30   6   7      11098.07      12788.58       816.84 o                         
  32   6   7      21154.40      21692.51      1061.32 o                         
  34   6   7       6293.25       6601.04       516.15 o                         
  36   6   7      13217.02      14539.79       833.68 o                         
  38   6   7      22158.23      24389.17      1420.88 o                         
 -41   7   7       3791.62       5606.97      1108.14 o                         
 -39   7   7       1581.98       2727.69       847.54 o                         
 -37   7   7        857.44       1255.27       704.22 o                         
 -35   7   7       6192.68       6094.00       807.95 o                         
 -33   7   7       1069.62       2035.14       530.26 o                         
 -31   7   7        390.52        171.33       481.27 o                         
 -29   7   7        718.49        648.50       367.45 o                         
 -27   7   7       1830.10       2310.68       354.43 o                         
 -25   7   7      15771.81      14773.47       586.19 o                         
 -23   7   7       5428.68       6518.61       402.62 o                         
 -21   7   7       3446.31       2799.20       302.50 o                         
 -19   7   7      25119.97      25915.30       768.86 o                         
 -17   7   7       5516.40       5103.13       328.36 o                         
 -15   7   7       7993.23       8971.23       361.92 o                         
 -13   7   7       2923.93       1978.75       221.83 o                         
 -11   7   7       5619.62       5881.29       294.72 o                         
  -9   7   7       2031.82       1102.94       224.48 o                         
  -7   7   7       8855.57      10055.79       378.32 o                         
  -5   7   7      25028.19      23793.01       668.78 o                         
  -3   7   7       1935.65       1888.01       262.59 o                         
  -1   7   7      11956.07      11879.73       474.41 o                         
   1   7   7      20037.48      21846.95       723.07 o                         
   3   7   7       9862.94      10657.36       555.16 o                         
   5   7   7       3638.64       2361.87       315.53 o                         
   7   7   7         28.08       -158.11       264.81 o                         
   9   7   7      37673.84      43427.61      2080.01 o                         
  11   7   7      20361.66      20553.63       940.40 o                         
  13   7   7         23.31         69.07       452.97 o                         
  15   7   7      20532.76      22983.00      1132.01 o                         
  17   7   7       7062.28       6475.87       525.27 o                         
  19   7   7       2446.89       2204.42       401.75 o                         
  21   7   7        767.64        695.58       370.94 o                         
  23   7   7          4.94       -576.64       453.18 o                         
  25   7   7      22884.36      24456.06      1178.09 o                         
  27   7   7        883.30       1923.06       543.57 o                         
  29   7   7       2201.50       2079.68       830.18 o                         
  31   7   7      12146.08      11291.08      1293.29 o                         
  33   7   7         11.86       -740.96       831.08 o                         
  35   7   7          1.18       1165.08       602.77 o                         
 -36   8   7        616.92       -886.91       841.35 o                         
 -34   8   7        141.26        981.12       841.65 o                         
 -32   8   7          3.30       -689.75       564.08 o                         
 -30   8   7        100.73        303.18       534.76 o                         
 -28   8   7       1571.05       2478.06       447.78 o                         
 -26   8   7        775.69        651.57       356.81 o                         
 -24   8   7        589.30        504.63       352.86 o                         
 -22   8   7       1391.32        636.52       303.99 o                         
 -20   8   7       2605.47       3218.95       379.90 o                         
 -18   8   7       3955.86       3793.62       432.58 o                         
 -16   8   7      12823.13      12248.24       487.78 o                         
 -14   8   7      10247.12      10879.64       503.63 o                         
 -12   8   7       7782.57       7881.73       436.34 o                         
 -10   8   7      17302.77      17579.27       602.80 o                         
  -8   8   7       4896.86       4561.94       317.67 o                         
  -6   8   7        905.79        855.93       250.16 o                         
  -4   8   7       5988.27       4438.90       413.34 o                         
  -2   8   7        212.82       -376.81       295.35 o                         
   0   8   7       2121.75       1587.21       358.10 o                         
   2   8   7        258.70         -6.59       326.21 o                         
   4   8   7          3.87         82.21       330.70 o                         
   6   8   7        569.42        572.74       375.31 o                         
   8   8   7         42.35        211.38       373.77 o                         
  10   8   7       1294.43       1330.08       460.27 o                         
  12   8   7       1636.86       2170.80       613.51 o                         
  14   8   7       6536.22       6650.36       643.68 o                         
  16   8   7       8931.49      11937.52       979.43 o                         
  18   8   7      10370.01      10887.45       642.95 o                         
  20   8   7      10996.83      12819.72       755.59 o                         
  22   8   7       4716.78       6515.24       631.74 o                         
  24   8   7       2134.12       2856.61       586.17 o                         
  26   8   7       2952.91       2977.45       631.81 o                         
  28   8   7         48.00       -469.67       715.82 o                         
  30   8   7         30.52       -493.37      1505.84 o                         
 -31   9   7       3536.96       3021.42      1243.52 o                         
 -29   9   7         16.10        715.03       648.46 o                         
 -27   9   7         57.96       -297.97       523.30 o                         
 -25   9   7       2654.54       2311.39       547.93 o                         
 -23   9   7        541.72        293.50       427.93 o                         
 -21   9   7       1906.96       2210.75       340.16 o                         
 -19   9   7        894.51       1116.53       371.50 o                         
 -17   9   7        232.74        -94.63       435.95 o                         
 -15   9   7        196.10        -96.57       408.42 o                         
 -13   9   7       1239.66       1307.33       381.61 o                         
 -11   9   7        558.76        731.98       396.85 o                         
  -9   9   7        391.92        855.20       336.21 o                         
  -7   9   7       2334.74       1717.94       364.31 o                         
  -5   9   7       3411.94       3620.79       378.23 o                         
  -3   9   7       3437.15       2393.65       346.14 o                         
  -1   9   7       2626.43       1306.80       387.02 o                         
   1   9   7        205.23       -550.02       366.68 o                         
   3   9   7         87.75       -630.81       420.54 o                         
   5   9   7        240.98       -307.57       484.97 o                         
   7   9   7       3678.20       3112.55       788.62 o                         
   9   9   7          4.83       -579.61       547.55 o                         
  11   9   7         32.36       1722.03       585.70 o                         
  13   9   7       2412.96       1745.37       744.51 o                         
  15   9   7        169.67       -383.33       588.30 o                         
  17   9   7          3.10        -51.84       425.15 o                         
  19   9   7        224.90       -193.06       494.34 o                         
  21   9   7        426.39        970.73       472.53 o                         
  23   9   7        129.55       -723.57       515.70 o                         
  25   9   7         25.48       -849.91       594.94 o                         
 -22  10   7          2.06         91.78       581.52 o                         
 -20  10   7         51.39        101.48       480.03 o                         
 -18  10   7        110.04       -419.26       545.97 o                         
 -16  10   7         17.62       -220.29       572.28 o                         
 -14  10   7          4.35         -5.79       656.34 o                         
 -12  10   7         25.23       -423.87       465.52 o                         
 -10  10   7         23.36        389.44       416.62 o                         
  -8  10   7        347.27       -600.40       400.27 o                         
  -6  10   7        256.06       -664.42       442.94 o                         
  -4  10   7          8.98       -572.77       381.84 o                         
  -2  10   7        843.73       -127.96       434.41 o                         
   0  10   7        270.59       -147.10       406.42 o                         
   2  10   7         71.37       -130.55       568.68 o                         
   4  10   7       1184.37        399.76      1668.29 o                         
   6  10   7       1342.32       1273.09       970.01 o                         
   8  10   7        231.01        461.99      1773.84 o                         
  10  10   7        442.69        286.95      2112.97 o                         
  12  10   7        449.57       2452.09      2426.01 o                         
  14  10   7        580.33        104.34      2112.98 o                         
  16  10   7         24.67       -459.50       444.15 o                         
 -52   0   8      11079.55      11257.78      1101.45 o                         
 -50   0   8      15317.42      15087.79      1210.85 o                         
 -48   0   8      28993.60      26617.18      1664.15 o                         
 -46   0   8       4549.17       5901.29       771.05 o                         
 -44   0   8       9591.59      10649.80       935.31 o                         
 -42   0   8      55628.97      57586.50      2494.26 o                         
 -40   0   8       5951.56       6756.61       761.21 o                         
 -38   0   8      62787.62      66376.37      2794.35 o                         
 -36   0   8     235632.20     226239.00      9473.65 o                         
 -34   0   8      49181.61      51019.34      2022.70 o                         
 -32   0   8     136512.84     135116.17      4380.78 o                         
 -30   0   8     155434.81     157422.98      4236.00 o                         
 -28   0   8      95050.96      93130.48      2289.43 o                         
 -26   0   8      35208.70      33821.78       888.66 o                         
 -24   0   8      77683.09      81284.79      1805.54 o                         
 -22   0   8      23090.62      24726.90       660.26 o                         
 -20   0   8      26605.39      27307.94       749.63 o                         
 -18   0   8      10769.75      10366.77       354.23 o                         
 -16   0   8      12669.94      10983.02       346.93 o                         
 -14   0   8     108109.59     115003.91      2440.89 o                         
 -12   0   8      13962.94      13662.25       356.34 o                         
 -10   0   8       7210.60       8508.14       242.35 o                         
  -8   0   8     814728.94     805967.69     15652.77 o                         
  -6   0   8     291833.66     288850.53      6149.59 o                         
  -4   0   8     183337.42     182501.39      3657.56 o                         
  -2   0   8    2278914.25    2487620.50     47330.39 o                         
   0   0   8     288114.28     287306.22      5511.64 o                         
   2   0   8      31002.58      29534.00       600.79 o                         
   4   0   8     237193.83     226624.64      4677.44 o                         
   6   0   8      44889.03      43525.60       889.22 o                         
   8   0   8     145600.89     146009.20      3032.18 o                         
  10   0   8      15928.27      15757.65       421.00 o                         
  12   0   8     100402.83      98208.66      2023.55 o                         
  14   0   8      16770.84      16904.29       415.54 o                         
  16   0   8      49791.02      48708.65      1004.22 o                         
  18   0   8      78201.15      81615.80      1734.93 o                         
  20   0   8       8576.40       9184.73       324.50 o                         
  22   0   8        908.39        567.16       206.88 o                         
  24   0   8     150822.66     144279.22      3222.66 o                         
  26   0   8      72736.45      72294.16      1833.03 o                         
  28   0   8     111957.16     106896.56      2802.99 o                         
  30   0   8     116137.34     115665.34      3374.76 o                         
  32   0   8     141623.39     131157.19      4297.85 o                         
  34   0   8      13218.24      13855.08       756.21 o                         
  36   0   8       4650.85       4282.00       550.07 o                         
  38   0   8          0.09        289.56       641.55 o                         
  40   0   8       1166.24       1480.64       693.28 o                         
  42   0   8        745.86       1838.08       938.46 o                         
  44   0   8       9556.28       9981.09      1396.90 o                         
  46   0   8       5047.03       5191.84      1956.72 o                         
 -53   1   8          7.98       1412.01       602.55 o                         
 -51   1   8       1638.98       1261.38       517.03 o                         
 -49   1   8       3183.77       2997.73       558.20 o                         
 -47   1   8      43558.80      45186.36      1597.24 o                         
 -45   1   8      42486.21      42775.09      1480.06 o                         
 -43   1   8       2757.02       3483.36       469.69 o                         
 -41   1   8       9563.22       9219.22       584.82 o                         
 -39   1   8      17645.17      18717.42       794.82 o                         
 -37   1   8      98487.55      96565.82      2551.88 o                         
 -35   1   8      18526.77      18512.12       722.56 o                         
 -33   1   8      15384.79      14557.16       560.63 o                         
 -31   1   8      51670.52      50017.33      1201.59 o                         
 -29   1   8          1.67         86.80       195.28 o                         
 -27   1   8       3090.65       3289.65       204.25 o                         
 -25   1   8     210730.03     200216.48      3155.39 o                         
 -23   1   8       9146.92       8886.85       250.04 o                         
 -21   1   8       5786.14       6072.09       201.62 o                         
 -19   1   8     132686.84     129230.09      1959.83 o                         
 -17   1   8     351072.97     324789.31      4917.60 o                         
 -15   1   8     396163.50     392865.72      5577.14 o                         
 -13   1   8      12212.39      11962.25       243.30 o                         
 -11   1   8     381213.06     360379.97      5124.05 o                         
  -9   1   8      27902.76      30318.73       472.10 o                         
  -7   1   8     237032.91     236245.98      3479.90 o                         
  -5   1   8         45.36        -76.57        76.61 o                         
  -3   1   8      10780.67      12024.99       224.92 o                         
  -1   1   8     360395.97     338410.47      5572.23 o                         
   1   1   8      38147.16      33494.96       555.98 o                         
   3   1   8         23.68        -11.77        98.39 o                         
   5   1   8     270195.25     270988.75      4117.97 o                         
   7   1   8      32506.44      32714.32       551.32 o                         
   9   1   8      56092.60      55096.73       865.65 o                         
  11   1   8     287366.81     282736.31      4299.54 o                         
  13   1   8      28675.51      27008.71       497.05 o                         
  15   1   8     121928.09     117307.91      1836.58 o                         
  17   1   8      20022.89      20102.17       382.47 o                         
  19   1   8     209028.05     206682.38      3193.61 o                         
  21   1   8      92503.05      96472.31      1652.06 o                         
  23   1   8      15095.64      15544.71       374.79 o                         
  25   1   8       4205.16       4384.38       243.81 o                         
  27   1   8      16867.71      16273.90       460.26 o                         
  29   1   8      31981.40      32014.25       760.20 o                         
  31   1   8      22576.30      21524.90       626.59 o                         
  33   1   8        239.73        -31.72       263.02 o                         
  35   1   8       9430.38       9445.56       446.38 o                         
  37   1   8        232.23        294.17       293.95 o                         
  39   1   8       7469.77       7054.53       523.64 o                         
  41   1   8      31408.23      33464.94      1286.91 o                         
  43   1   8        241.29       1451.78       612.11 o                         
  45   1   8        278.85       1245.55      1096.47 o                         
 -52   2   8         19.03        597.81       615.54 o                         
 -50   2   8       4326.82       5180.46       710.75 o                         
 -48   2   8        929.24       1315.08       531.36 o                         
 -46   2   8        599.55       1190.87       516.02 o                         
 -44   2   8      14502.55      15951.32       891.23 o                         
 -42   2   8       5986.66       6568.25       556.08 o                         
 -40   2   8       2025.47       2585.28       427.46 o                         
 -38   2   8       1111.75        678.41       357.09 o                         
 -36   2   8      26423.80      24860.12       837.40 o                         
 -34   2   8      26690.80      25420.37       820.53 o                         
 -32   2   8       5606.98       5230.23       366.28 o                         
 -30   2   8       5879.61       6085.45       364.11 o                         
 -28   2   8      92690.59      86421.88      1571.61 o                         
 -26   2   8     230065.73     228368.89      3696.39 o                         
 -24   2   8      65730.62      67547.03      1092.05 o                         
 -22   2   8     263892.62     264557.66      4217.45 o                         
 -20   2   8     138982.55     145031.75      2120.32 o                         
 -18   2   8      28672.11      27610.81       476.61 o                         
 -16   2   8     106127.08     108046.55      1632.06 o                         
 -14   2   8     225543.42     213754.39      3269.17 o                         
 -12   2   8      68112.65      65541.76      1022.62 o                         
 -10   2   8     244352.02     237210.17      3587.60 o                         
  -8   2   8     376241.81     384149.50      5624.85 o                         
  -6   2   8     432316.25     420038.09      6635.62 o                         
  -4   2   8      44460.69      46544.12       754.65 o                         
  -2   2   8      24675.69      22738.63       387.02 o                         
   0   2   8     279499.44     276610.91      4503.34 o                         
   2   2   8        113.95       -136.61        91.07 o                         
   4   2   8     604690.19     575415.88      9963.54 o                         
   6   2   8      42014.82      43453.18       776.50 o                         
   8   2   8     162091.75     160075.95      2688.57 o                         
  10   2   8     587044.19     575046.00     11395.28 o                         
  12   2   8       3051.89       2242.12       153.98 o                         
  14   2   8        294.55       -154.47       125.38 o                         
  16   2   8     174172.88     177918.70      3120.36 o                         
  18   2   8       2479.49       2756.02       175.68 o                         
  20   2   8     123476.26     127756.48      2201.15 o                         
  22   2   8     101666.96     106096.91      2044.27 o                         
  24   2   8       1835.11       1738.82       224.83 o                         
  26   2   8       2989.14       2434.26       266.93 o                         
  28   2   8       2836.45       2697.16       300.94 o                         
  30   2   8      89316.29      92095.92      2210.44 o                         
  32   2   8       5960.71       6042.21       449.86 o                         
  34   2   8      16853.61      15928.74       733.53 o                         
  36   2   8         20.31         44.65       389.11 o                         
  38   2   8      57617.89      62246.14      2240.48 o                         
  40   2   8      36237.91      37073.32      1534.24 o                         
  42   2   8        561.13        755.89       545.12 o                         
  44   2   8       7343.15       7804.18       789.37 o                         
 -51   3   8        511.04        247.47       736.72 o                         
 -49   3   8       7100.59       7358.30       828.24 o                         
 -47   3   8      78254.56      86067.34      3245.30 o                         
 -45   3   8       7672.14       6935.17       715.16 o                         
 -43   3   8      17420.74      17343.44       920.84 o                         
 -41   3   8      39092.69      36915.80      1354.22 o                         
 -39   3   8      15458.93      14135.57       705.22 o                         
 -37   3   8      12554.70      11040.36       573.01 o                         
 -35   3   8      21386.56      23410.51       782.31 o                         
 -33   3   8      13632.41      14411.78       591.69 o                         
 -31   3   8        246.38        859.37       259.70 o                         
 -29   3   8      61681.16      60412.81      1216.06 o                         
 -27   3   8      21178.82      21199.68       476.01 o                         
 -25   3   8      18130.70      18834.11       424.38 o                         
 -23   3   8        210.97        -30.07       143.15 o                         
 -21   3   8      52164.66      54237.55       878.65 o                         
 -19   3   8        241.43        346.03       120.38 o                         
 -17   3   8     146225.09     143052.11      2170.03 o                         
 -15   3   8     104347.58     103260.46      1615.88 o                         
 -13   3   8     206846.84     209004.75      3183.84 o                         
 -11   3   8     290206.44     285774.97      4364.81 o                         
  -9   3   8       1175.80        750.63       121.95 o                         
  -7   3   8       8192.40       7718.42       202.47 o                         
  -5   3   8      15904.27      16398.95       353.64 o                         
  -3   3   8     121710.74     123356.60      2294.80 o                         
  -1   3   8      36915.00      38675.08       711.67 o                         
   1   3   8      34443.09      32224.98       604.61 o                         
   3   3   8       1706.28       1394.00       125.11 o                         
   5   3   8        266.17        -92.92       106.12 o                         
   7   3   8      25880.10      27980.71       553.90 o                         
   9   3   8     127236.09     127436.43      2451.76 o                         
  11   3   8      13796.12      13602.46       329.77 o                         
  13   3   8       3103.98       3007.50       174.02 o                         
  15   3   8       8962.75       8699.09       276.77 o                         
  17   3   8      23515.98      24801.46       599.78 o                         
  19   3   8     140973.17     141729.31      2953.74 o                         
  21   3   8       9067.02       9100.45       367.80 o                         
  23   3   8        967.79        663.89       222.79 o                         
  25   3   8       1256.25       1094.81       240.95 o                         
  27   3   8       1587.67       1893.46       292.58 o                         
  29   3   8         23.18        -41.03       258.30 o                         
  31   3   8        155.30        121.64       298.97 o                         
  33   3   8       3166.24       2701.38       406.34 o                         
  35   3   8       2349.89       1737.53       448.70 o                         
  37   3   8       2889.93       1934.45       463.69 o                         
  39   3   8       5130.34       5312.77       668.94 o                         
  41   3   8       5259.47       5804.50       762.73 o                         
  43   3   8      10066.85       9379.02       891.16 o                         
 -50   4   8        555.58       -234.14       949.47 o                         
 -48   4   8       9809.67       9926.86       975.43 o                         
 -46   4   8       2611.09       2791.12       607.34 o                         
 -44   4   8       1575.98       1882.16       530.64 o                         
 -42   4   8       4736.40       4316.36       512.08 o                         
 -40   4   8       6361.02       5900.20       593.37 o                         
 -38   4   8       1038.46       1143.16       400.11 o                         
 -36   4   8      78883.48      78854.16      2082.17 o                         
 -34   4   8      18444.05      19477.24       723.68 o                         
 -32   4   8       6687.08       6694.92       412.76 o                         
 -30   4   8      40238.07      39806.35       984.61 o                         
 -28   4   8       1756.61       1777.49       237.04 o                         
 -26   4   8      78853.42      79547.76      1566.21 o                         
 -24   4   8        168.64         47.38       176.17 o                         
 -22   4   8        354.16        234.04       149.63 o                         
 -20   4   8      10292.60      10869.08       264.23 o                         
 -18   4   8      68070.24      70210.89      1108.24 o                         
 -16   4   8       6520.77       6686.28       193.59 o                         
 -14   4   8        366.55        334.04       114.77 o                         
 -12   4   8       4419.01       4602.54       181.52 o                         
 -10   4   8      20162.95      20376.19       407.85 o                         
  -8   4   8       1524.17       1076.74       124.29 o                         
  -6   4   8      45148.69      45286.86       789.09 o                         
  -4   4   8      32869.77      32845.70       628.17 o                         
  -2   4   8     231613.59     225517.50      4027.11 o                         
   0   4   8     181836.09     183124.58      3440.74 o                         
   2   4   8       9032.35       9637.32       326.38 o                         
   4   4   8          3.67       -159.41       136.86 o                         
   6   4   8      13367.36      12928.79       380.83 o                         
   8   4   8      99898.10     101201.21      2186.14 o                         
  10   4   8       3292.06       3345.15       232.31 o                         
  12   4   8     120504.22     122747.77      2559.56 o                         
  14   4   8         91.13       -119.55       190.16 o                         
  16   4   8       1180.00        934.08       194.81 o                         
  18   4   8      21654.57      22422.32       707.10 o                         
  20   4   8      14903.25      16627.15       588.76 o                         
  22   4   8      23557.75      23783.16       836.13 o                         
  24   4   8       9886.77      11082.15       549.14 o                         
  26   4   8        689.32        352.10       302.41 o                         
  28   4   8       4370.62       4591.38       379.98 o                         
  30   4   8      53050.30      53436.81      1568.43 o                         
  32   4   8       9359.86      10291.57       589.05 o                         
  34   4   8        137.02       -123.64       389.63 o                         
  36   4   8        513.98        201.15       407.68 o                         
  38   4   8        199.17        722.72       509.77 o                         
  40   4   8       1524.62       1595.25       617.63 o                         
  42   4   8       1184.34       1624.87       755.51 o                         
 -47   5   8        116.87       -467.09       933.78 o                         
 -45   5   8       8380.26       7787.71      1066.33 o                         
 -43   5   8       1542.63       1606.59       775.34 o                         
 -41   5   8       3268.49       3053.09       552.36 o                         
 -39   5   8        166.91        342.81       492.38 o                         
 -37   5   8      22264.24      21546.68       884.96 o                         
 -35   5   8       7710.66       7724.83       509.77 o                         
 -33   5   8        664.15       1192.30       306.49 o                         
 -31   5   8       3525.34       3880.05       314.43 o                         
 -29   5   8        780.09        898.12       233.36 o                         
 -27   5   8       1229.49       1534.49       221.51 o                         
 -25   5   8      58349.71      61305.19      1261.30 o                         
 -23   5   8      36718.07      38223.05       793.59 o                         
 -21   5   8      31624.63      32233.65       679.20 o                         
 -19   5   8      86406.08      88065.23      1617.22 o                         
 -17   5   8       6065.51       5673.93       231.46 o                         
 -15   5   8      19878.89      20735.60       466.17 o                         
 -13   5   8      26308.63      28125.06       576.91 o                         
 -11   5   8      52295.54      55164.11      1033.18 o                         
  -9   5   8       3564.94       3029.33       168.34 o                         
  -7   5   8     142060.41     151576.22      2697.79 o                         
  -5   5   8        476.53       -229.27       152.85 o                         
  -3   5   8       4952.45       5992.61       282.16 o                         
  -1   5   8      43779.14      47847.58       971.14 o                         
   1   5   8      53429.54      58733.90      1167.60 o                         
   3   5   8      41637.98      41003.29       858.99 o                         
   5   5   8      72151.48      75488.44      1538.48 o                         
   7   5   8       4498.48       4009.75       242.48 o                         
   9   5   8       6591.23       6537.82       313.10 o                         
  11   5   8     218057.48     232528.92      5953.36 o                         
  13   5   8        135.13        300.13       259.95 o                         
  15   5   8      10854.33      10802.19       454.65 o                         
  17   5   8       6594.16       6851.84       393.86 o                         
  19   5   8      43611.15      45524.49      1428.37 o                         
  21   5   8       3936.10       4039.47       391.03 o                         
  23   5   8      26004.83      26648.00       951.78 o                         
  25   5   8       7235.12       7711.59       448.33 o                         
  27   5   8        689.51        541.87       397.76 o                         
  29   5   8      15679.00      16659.96       779.11 o                         
  31   5   8      30621.89      31629.51      1164.58 o                         
  33   5   8      10210.87       9922.29       589.44 o                         
  35   5   8       1073.73       1333.12       472.51 o                         
  37   5   8      10798.59      11658.69       822.38 o                         
  39   5   8        177.68       1023.81       681.21 o                         
 -44   6   8        704.42        569.84       909.49 o                         
 -42   6   8        951.05        776.06       751.45 o                         
 -40   6   8      10349.95      10036.73       927.25 o                         
 -38   6   8       1622.61       1288.06       640.08 o                         
 -36   6   8       8948.88       9598.25       823.15 o                         
 -34   6   8       1200.61       1347.18       415.25 o                         
 -32   6   8      17894.64      18172.73       835.56 o                         
 -30   6   8       8603.88       9574.79       494.85 o                         
 -28   6   8      13818.86      13234.17       509.53 o                         
 -26   6   8        471.91        476.06       248.82 o                         
 -24   6   8       1160.91       1246.99       248.98 o                         
 -22   6   8      13377.29      13438.27       458.77 o                         
 -20   6   8      12021.70      11703.50       410.52 o                         
 -18   6   8      48065.26      49934.07      1143.23 o                         
 -16   6   8       6795.06       6972.57       290.99 o                         
 -14   6   8       5874.75       6896.32       290.87 o                         
 -12   6   8        556.51         92.37       190.73 o                         
 -10   6   8      74790.51      78619.41      1655.24 o                         
  -8   6   8      16699.69      17046.63       442.01 o                         
  -6   6   8      14356.74      13304.00       393.35 o                         
  -4   6   8        886.97        261.22       192.19 o                         
  -2   6   8       3910.89       4316.61       267.38 o                         
   0   6   8      63289.93      64929.76      1459.99 o                         
   2   6   8       4166.38       3390.38       288.77 o                         
   4   6   8       4125.44       4697.40       348.98 o                         
   6   6   8       1298.42       1118.25       284.20 o                         
   8   6   8       1583.74        994.92       306.51 o                         
  10   6   8       1576.20       1345.39       302.81 o                         
  12   6   8      11019.94      10259.91       550.61 o                         
  14   6   8       9542.01      10499.27       641.35 o                         
  16   6   8       6599.22       6217.99       441.06 o                         
  18   6   8        853.14        950.04       299.41 o                         
  20   6   8      13985.92      12936.81       686.77 o                         
  22   6   8      17703.20      17160.36       811.37 o                         
  24   6   8       6963.25       7441.44       529.71 o                         
  26   6   8       1110.00        385.62       402.33 o                         
  28   6   8       4614.40       4088.61       532.20 o                         
  30   6   8       1895.60       2870.34       532.49 o                         
  32   6   8        867.07        882.24       471.92 o                         
  34   6   8       1086.74       1095.69       752.19 o                         
  36   6   8          5.03        457.84       433.89 o                         
  38   6   8         61.42        233.35       607.02 o                         
 -41   7   8       7572.09       8376.54      2049.03 o                         
 -39   7   8        198.30        245.30       707.01 o                         
 -37   7   8          8.51       -222.02       656.71 o                         
 -35   7   8      11289.13      11508.61       985.49 o                         
 -33   7   8       3585.63       2370.23       623.88 o                         
 -31   7   8       6045.41       6804.33       679.22 o                         
 -29   7   8      32496.49      33788.84      1225.90 o                         
 -27   7   8       3106.65       2400.72       385.79 o                         
 -25   7   8       6308.00       6286.10       435.72 o                         
 -23   7   8        285.31       -351.88       276.16 o                         
 -21   7   8      10039.60       9092.07       426.43 o                         
 -19   7   8       6592.09       6902.93       379.21 o                         
 -17   7   8       5413.11       6315.34       342.11 o                         
 -15   7   8       1499.29       1252.08       234.26 o                         
 -13   7   8       9707.11       9327.61       398.31 o                         
 -11   7   8      13224.15      12624.37       442.42 o                         
  -9   7   8       1782.00       1260.21       303.53 o                         
  -7   7   8        120.17         38.54       214.34 o                         
  -5   7   8       3262.80       3202.59       288.78 o                         
  -3   7   8        322.75        314.30       244.07 o                         
  -1   7   8      18729.05      18578.54       672.79 o                         
   1   7   8      62220.97      64754.76      1725.05 o                         
   3   7   8       1692.58       1076.93       296.83 o                         
   5   7   8       1568.68       1754.39       305.11 o                         
   7   7   8       5851.14       4668.57       416.86 o                         
   9   7   8      21776.47      22958.51      1012.65 o                         
  11   7   8      26597.39      27008.44      1378.93 o                         
  13   7   8          0.10          4.27       450.69 o                         
  15   7   8       2418.36       3482.28       640.66 o                         
  17   7   8         68.41        215.22       355.46 o                         
  19   7   8       2889.75       2026.75       416.19 o                         
  21   7   8          0.03        310.64       407.10 o                         
  23   7   8       2287.54        761.30       520.56 o                         
  25   7   8        257.74        220.76       774.16 o                         
  27   7   8        231.10        532.29       557.47 o                         
  29   7   8         77.17        780.53       646.40 o                         
  31   7   8       3507.02       1749.06       751.28 o                         
  33   7   8       5932.67       5874.62       906.00 o                         
 -36   8   8       1705.89       2279.37      1086.66 o                         
 -34   8   8        999.48        763.81       894.91 o                         
 -32   8   8       1170.59        -69.12       643.01 o                         
 -30   8   8       2295.15       1405.55       555.82 o                         
 -28   8   8        101.40       1103.44       444.39 o                         
 -26   8   8      10262.52       9173.88       572.66 o                         
 -24   8   8        481.30        616.70       361.02 o                         
 -22   8   8        489.62        597.56       323.46 o                         
 -20   8   8       1173.74        378.90       334.91 o                         
 -18   8   8       5275.77       4770.86       403.12 o                         
 -16   8   8        408.45        535.78       345.77 o                         
 -14   8   8      23336.26      22202.52       770.20 o                         
 -12   8   8       7410.21       7313.07       419.09 o                         
 -10   8   8      21975.57      25256.47       763.49 o                         
  -8   8   8      44633.74      43111.54      1239.37 o                         
  -6   8   8        115.26       -413.29       275.53 o                         
  -4   8   8        899.12        368.05       303.20 o                         
  -2   8   8        959.90        227.10       345.44 o                         
   0   8   8       7668.25       6206.28       549.18 o                         
   2   8   8        250.42       -329.49       402.27 o                         
   4   8   8       8552.50       7622.49       583.51 o                         
   6   8   8       1490.93       1165.16       426.71 o                         
   8   8   8       1894.26       2795.17       692.92 o                         
  10   8   8       2835.23       1522.82       483.98 o                         
  12   8   8      18160.75      17184.01      1056.57 o                         
  14   8   8          2.05       -246.67       586.08 o                         
  16   8   8       5997.52       2835.79       946.94 o                         
  18   8   8       1648.35       2216.54       398.80 o                         
  20   8   8      17486.10      22257.68      1120.09 o                         
  22   8   8      28801.33      31204.12      1879.02 o                         
  24   8   8        926.60       2875.78       576.71 o                         
  26   8   8       6644.90       9550.37       856.75 o                         
  28   8   8       4943.95       4955.62       879.83 o                         
  30   8   8       3975.80       3683.27      1234.92 o                         
 -29   9   8       1835.58       1067.40       803.44 o                         
 -27   9   8         97.06       -783.12       558.21 o                         
 -25   9   8       1252.75       1263.97       482.77 o                         
 -23   9   8       1673.18       2285.40       484.62 o                         
 -21   9   8       9915.26       9963.15       634.85 o                         
 -19   9   8       5598.01       4499.93       561.78 o                         
 -17   9   8          0.95       -135.36       536.50 o                         
 -15   9   8       1050.83        507.11       398.03 o                         
 -13   9   8        394.96        533.02       380.04 o                         
 -11   9   8        918.14        155.29       407.78 o                         
  -9   9   8       1108.88        682.23       354.53 o                         
  -7   9   8       4621.61       3771.13       410.87 o                         
  -5   9   8        254.31        -77.63       316.55 o                         
  -3   9   8        374.82        423.18       416.39 o                         
  -1   9   8        354.50       -548.27       486.16 o                         
   1   9   8      11463.86      11664.65       925.05 o                         
   3   9   8       7178.95       6720.02       781.20 o                         
   5   9   8         48.47        268.39       554.25 o                         
   7   9   8          1.63       -812.84       628.14 o                         
   9   9   8       4079.55       6693.64       972.60 o                         
  11   9   8       5901.58       6091.06      1150.24 o                         
  13   9   8       2003.31        850.06       914.99 o                         
  15   9   8       1014.98       1678.37      1026.81 o                         
  17   9   8         86.34       -535.82       595.95 o                         
  19   9   8        746.36        596.37       458.31 o                         
  21   9   8         94.18       -755.24       503.49 o                         
  23   9   8        651.93        466.74       575.78 o                         
 -20  10   8       3629.28       3829.60       869.99 o                         
 -18  10   8       6637.78       6605.86       847.76 o                         
 -16  10   8         41.14       -172.77       684.40 o                         
 -14  10   8        242.50        555.04       845.78 o                         
 -12  10   8          4.82         59.31       601.79 o                         
 -10  10   8       3589.69       2213.19       565.39 o                         
  -8  10   8        424.45       1238.86       484.49 o                         
  -6  10   8        742.42        257.25       472.56 o                         
  -4  10   8        396.29       -641.49       427.66 o                         
  -2  10   8       3312.73       3029.29       526.26 o                         
   0  10   8       5574.62       5296.89       937.68 o                         
   2  10   8        755.11       -539.72      1498.35 o                         
   4  10   8        715.66       1447.17       952.75 o                         
   6  10   8       2098.92       2525.11      1069.96 o                         
   8  10   8        381.98       1460.82      2269.49 o                         
  10  10   8       2712.88        913.08      2060.94 o                         
  12  10   8       5477.83       5009.28      2530.73 o                         
  14  10   8       3112.94       2321.84      2295.76 o                         
 -53   1   9      10230.42       9924.00      1088.94 o                         
 -51   1   9       5264.02       4932.59       654.04 o                         
 -49   1   9          6.23       -677.60       506.71 o                         
 -47   1   9      33391.29      36085.05      1378.33 o                         
 -45   1   9       5108.12       3874.14       526.33 o                         
 -43   1   9       2155.54       1776.11       440.79 o                         
 -41   1   9      49537.31      50859.21      1616.69 o                         
 -39   1   9      15880.90      14803.04       727.96 o                         
 -37   1   9       2879.05       2886.40       446.12 o                         
 -35   1   9      24224.36      25201.39       925.30 o                         
 -33   1   9      10058.79       9169.94       474.97 o                         
 -31   1   9      24266.23      25029.55       753.34 o                         
 -29   1   9      30547.14      30986.50       708.83 o                         
 -27   1   9      51221.49      52219.43       979.96 o                         
 -25   1   9       3865.62       4612.78       220.18 o                         
 -23   1   9      21967.21      21357.99       444.22 o                         
 -21   1   9      33438.08      30447.58       577.48 o                         
 -19   1   9      34839.98      37774.45       637.49 o                         
 -17   1   9      37691.38      37832.06       592.66 o                         
 -15   1   9        766.65        666.31       102.38 o                         
 -13   1   9     179028.41     169606.83      2417.23 o                         
 -11   1   9      39160.24      42703.12       642.43 o                         
  -9   1   9      47779.24      51343.41       789.21 o                         
  -7   1   9      29326.63      28369.12       468.40 o                         
  -5   1   9     113127.13     113757.49      1703.23 o                         
  -3   1   9      98151.97      96850.55      1533.49 o                         
  -1   1   9      38203.24      36787.19       584.69 o                         
   1   1   9     133872.89     126594.86      1930.76 o                         
   3   1   9     154561.56     150421.84      2409.40 o                         
   5   1   9       5594.30       5512.37       153.38 o                         
   7   1   9     243593.38     241919.25      3753.21 o                         
   9   1   9     133465.05     131910.62      1973.57 o                         
  11   1   9        983.61        404.73       106.53 o                         
  13   1   9     169579.78     172688.08      2534.92 o                         
  15   1   9      18567.49      18230.75       347.54 o                         
  17   1   9        379.40        445.31       145.07 o                         
  19   1   9      37261.43      36192.68       612.21 o                         
  21   1   9        312.47          9.52       145.49 o                         
  23   1   9       1350.44        897.07       180.99 o                         
  25   1   9       6986.89       6058.61       289.14 o                         
  27   1   9       3727.57       2599.16       256.36 o                         
  29   1   9        283.96       -108.36       216.59 o                         
  31   1   9        632.98        531.60       259.98 o                         
  33   1   9       9030.34       8779.93       436.04 o                         
  35   1   9        497.57        510.94       292.36 o                         
  37   1   9         70.38        166.69       361.57 o                         
  39   1   9       5171.25       5545.01       525.30 o                         
  41   1   9       4453.56       5828.44       673.76 o                         
  43   1   9        443.96       1122.06       740.89 o                         
  45   1   9       4182.83       4328.30      1500.02 o                         
 -52   2   9         10.87       1328.76       596.19 o                         
 -50   2   9          8.37        204.88       533.28 o                         
 -48   2   9       6913.10       7488.97       697.71 o                         
 -46   2   9        569.69       1335.02       512.54 o                         
 -44   2   9       3121.24       2909.71       557.95 o                         
 -42   2   9       9105.87       9932.91       668.53 o                         
 -40   2   9       2770.05       2374.88       472.29 o                         
 -38   2   9        690.47        650.51       363.96 o                         
 -36   2   9       7419.93       5662.83       444.49 o                         
 -34   2   9        140.99        394.29       302.93 o                         
 -32   2   9        551.42        600.32       283.33 o                         
 -30   2   9      35109.78      32534.10       855.77 o                         
 -28   2   9       5574.51       5915.48       317.14 o                         
 -26   2   9        419.17         70.38       164.15 o                         
 -24   2   9      80050.60      79150.01      1265.50 o                         
 -22   2   9       5701.38       6107.40       199.82 o                         
 -20   2   9       8814.87       8882.84       228.59 o                         
 -18   2   9      42043.57      43259.71       701.26 o                         
 -16   2   9         18.67       -150.63       100.42 o                         
 -14   2   9      22916.38      23884.35       407.42 o                         
 -12   2   9      28185.80      28661.97       466.55 o                         
 -10   2   9      19778.92      19847.56       373.06 o                         
  -8   2   9      32624.35      32520.51       521.95 o                         
  -6   2   9       5065.70       5044.31       147.33 o                         
  -4   2   9       2521.15       2968.35       143.54 o                         
  -2   2   9       7269.69       7034.56       198.10 o                         
   0   2   9      49076.43      48758.45       791.57 o                         
   2   2   9        610.65        789.50       103.00 o                         
   4   2   9     116192.50     122664.60      2054.55 o                         
   6   2   9      45304.18      45456.52       833.93 o                         
   8   2   9        441.92       -142.01       149.01 o                         
  10   2   9      70493.59      73112.55      1389.91 o                         
  12   2   9      36829.48      38146.32       764.07 o                         
  14   2   9        287.52       -205.10       136.73 o                         
  16   2   9      29553.43      30957.41       601.91 o                         
  18   2   9       1364.67       1198.00       169.14 o                         
  20   2   9         89.33       -258.53       172.35 o                         
  22   2   9       5477.03       5917.72       291.43 o                         
  24   2   9       4387.79       4819.04       307.30 o                         
  26   2   9        209.21          6.62       237.57 o                         
  28   2   9      11921.30      12345.13       504.68 o                         
  30   2   9        420.26       -308.42       301.96 o                         
  32   2   9       1218.01       1351.92       355.54 o                         
  34   2   9      13032.24      13763.22       716.69 o                         
  36   2   9         69.35        243.45       467.10 o                         
  38   2   9       2789.37       2978.27       566.89 o                         
  40   2   9      11112.59      11344.45       799.64 o                         
  42   2   9       1923.24       1643.92       635.69 o                         
  44   2   9        439.70        337.17       780.17 o                         
 -51   3   9         10.73        455.49       808.78 o                         
 -49   3   9       1490.99       2104.68       635.34 o                         
 -47   3   9       1349.57       1174.83       611.57 o                         
 -45   3   9         71.55        -67.18       517.70 o                         
 -43   3   9       1869.22       1626.25       573.09 o                         
 -41   3   9      10894.93       9250.23       657.78 o                         
 -39   3   9       7166.08       6552.64       543.45 o                         
 -37   3   9        250.84        323.47       362.38 o                         
 -35   3   9      24869.63      26008.49       830.73 o                         
 -33   3   9      25691.00      25998.43       827.82 o                         
 -31   3   9        332.02        238.98       252.55 o                         
 -29   3   9      24009.76      24938.79       645.24 o                         
 -27   3   9      50213.61      50655.83      1073.78 o                         
 -25   3   9       2110.47       1973.69       202.31 o                         
 -23   3   9       1434.82       1207.81       163.97 o                         
 -21   3   9       8585.77       8565.20       254.76 o                         
 -19   3   9        653.92        448.51       124.34 o                         
 -17   3   9      13961.73      13603.57       290.79 o                         
 -15   3   9          3.84       -149.17       105.48 o                         
 -13   3   9       3996.51       4146.42       145.24 o                         
 -11   3   9        170.32        150.15       106.36 o                         
  -9   3   9      18684.96      17599.52       345.23 o                         
  -7   3   9      61015.16      59430.21      1041.77 o                         
  -5   3   9      65404.15      70759.19      1183.71 o                         
  -3   3   9      20415.00      22347.62       426.26 o                         
  -1   3   9      71493.12      73218.10      1225.89 o                         
   1   3   9      80060.77      81106.19      1326.24 o                         
   3   3   9      15912.15      15749.26       341.18 o                         
   5   3   9      23289.34      25281.98       503.46 o                         
   7   3   9      59780.62      62318.77      1119.47 o                         
   9   3   9      11403.14      12502.25       312.09 o                         
  11   3   9      33283.27      34284.38       703.45 o                         
  13   3   9      26004.82      27273.68       631.28 o                         
  15   3   9      13530.64      13751.04       390.40 o                         
  17   3   9      25913.89      24219.52       647.59 o                         
  19   3   9       5368.09       5699.80       337.01 o                         
  21   3   9       4639.18       4474.35       308.12 o                         
  23   3   9       9488.47       9548.41       468.58 o                         
  25   3   9       3493.03       3577.34       308.92 o                         
  27   3   9       3045.12       2097.01       305.48 o                         
  29   3   9       5239.48       5209.38       390.77 o                         
  31   3   9       1348.72        698.16       318.85 o                         
  33   3   9        370.02        195.63       365.66 o                         
  35   3   9       1073.69       1245.14       419.62 o                         
  37   3   9        425.40        303.96       488.96 o                         
  39   3   9        901.51       1604.74       522.89 o                         
  41   3   9       1547.24       2189.58       585.44 o                         
  43   3   9        911.55         -5.25       614.54 o                         
 -48   4   9       5937.27       6789.30      1273.79 o                         
 -46   4   9          2.88       -744.87       651.98 o                         
 -44   4   9       1318.88       1620.45       711.77 o                         
 -42   4   9      32082.47      29133.57      1302.72 o                         
 -40   4   9       1735.90       1425.17       490.80 o                         
 -38   4   9       5742.76       5662.14       504.16 o                         
 -36   4   9      36617.38      37947.16      1357.24 o                         
 -34   4   9          2.76        -64.91       346.41 o                         
 -32   4   9        764.26        993.09       300.14 o                         
 -30   4   9      37585.97      37855.57       946.65 o                         
 -28   4   9       4101.52       4529.38       290.47 o                         
 -26   4   9        886.30       1218.88       225.73 o                         
 -24   4   9      22962.99      22451.58       514.41 o                         
 -22   4   9       1644.64       1707.96       172.94 o                         
 -20   4   9       7438.76       8034.62       243.87 o                         
 -18   4   9      21722.44      21717.39       435.36 o                         
 -16   4   9       2305.72       1939.26       139.78 o                         
 -14   4   9      63920.37      67422.67      1078.86 o                         
 -12   4   9      59014.71      59020.67      1000.23 o                         
 -10   4   9        339.02         56.66       121.03 o                         
  -8   4   9     140723.44     136637.30      2280.28 o                         
  -6   4   9      71626.88      72040.61      1236.79 o                         
  -4   4   9        112.09        -83.55       123.85 o                         
  -2   4   9      64698.51      64603.00      1200.03 o                         
   0   4   9      85719.96      84473.95      1595.59 o                         
   2   4   9      24109.80      23138.55       548.36 o                         
   4   4   9      60970.75      67014.97      1483.01 o                         
   6   4   9      38950.71      42439.27       946.50 o                         
   8   4   9      50747.09      50882.66      1107.33 o                         
  10   4   9      37200.89      37903.76       910.37 o                         
  12   4   9      61450.16      61426.86      1387.39 o                         
  14   4   9      10578.58      10293.78       407.98 o                         
  16   4   9      59915.02      62469.57      1712.62 o                         
  18   4   9      33567.30      34080.33      1031.46 o                         
  20   4   9         78.77        -45.68       243.64 o                         
  22   4   9      43600.33      43981.95      1435.55 o                         
  24   4   9      30548.53      30645.80      1233.89 o                         
  26   4   9        880.89        807.27       324.52 o                         
  28   4   9      29370.06      29831.42       991.00 o                         
  30   4   9      16062.98      16482.41       715.12 o                         
  32   4   9         54.10        303.12       382.34 o                         
  34   4   9      15198.07      15247.01       796.47 o                         
  36   4   9        737.07        699.80       476.48 o                         
  38   4   9        655.14         35.61       617.56 o                         
  40   4   9       3200.88       2720.79       686.67 o                         
 -47   5   9        203.26        305.34       950.70 o                         
 -45   5   9       1452.28       1502.02       863.31 o                         
 -43   5   9       1390.27       1621.82       639.97 o                         
 -41   5   9        140.55        482.12       541.08 o                         
 -39   5   9        962.81       1276.92       437.56 o                         
 -37   5   9       1274.07       1899.37       415.08 o                         
 -35   5   9       1039.81       1310.25       406.48 o                         
 -33   5   9         76.04        368.80       308.55 o                         
 -31   5   9       3280.86       2845.28       338.29 o                         
 -29   5   9       6176.91       5567.54       334.44 o                         
 -27   5   9       1286.54        617.68       221.54 o                         
 -25   5   9       1642.06       1663.95       219.95 o                         
 -23   5   9       5224.56       4893.96       260.92 o                         
 -21   5   9       4774.72       3921.43       222.90 o                         
 -19   5   9      22421.62      23278.02       560.40 o                         
 -17   5   9        258.92        275.84       162.76 o                         
 -15   5   9      27693.86      27262.82       571.33 o                         
 -13   5   9      11899.14      11777.79       321.99 o                         
 -11   5   9       9585.51       9381.69       263.88 o                         
  -9   5   9        159.23       -112.52       161.14 o                         
  -7   5   9      14339.91      15015.44       376.99 o                         
  -5   5   9       5093.80       4823.98       220.92 o                         
  -3   5   9      16313.17      16561.83       420.62 o                         
  -1   5   9       4497.01       4780.11       220.73 o                         
   1   5   9         75.21        -95.89       160.88 o                         
   3   5   9       9221.53       9634.09       330.05 o                         
   5   5   9        332.26       -184.92       185.77 o                         
   7   5   9       5882.66       5892.12       319.20 o                         
   9   5   9       1078.38        879.42       268.13 o                         
  11   5   9       4292.44       3625.89       359.90 o                         
  13   5   9      11346.60      11419.48       586.23 o                         
  15   5   9       5161.85       4969.36       333.18 o                         
  17   5   9         79.55       -265.68       245.60 o                         
  19   5   9       8007.20       8276.65       492.31 o                         
  21   5   9       4172.70       4413.98       428.97 o                         
  23   5   9       5597.44       6241.27       499.89 o                         
  25   5   9       3814.35       3562.98       355.36 o                         
  27   5   9        617.85        856.89       343.16 o                         
  29   5   9       4990.61       5934.43       478.44 o                         
  31   5   9       6329.57       5211.89       458.20 o                         
  33   5   9         31.93         30.51       489.95 o                         
  35   5   9       1367.77       2365.02       534.15 o                         
  37   5   9        273.28       1616.10       541.46 o                         
  39   5   9        614.39       1253.95       722.34 o                         
 -44   6   9          0.75      -1523.06      1114.87 o                         
 -42   6   9       3545.34       3045.63       788.40 o                         
 -40   6   9        628.01       -459.02       625.21 o                         
 -38   6   9        390.78       1044.68       774.67 o                         
 -36   6   9       8905.41       8535.05       695.76 o                         
 -34   6   9         16.77        331.76       497.31 o                         
 -32   6   9         53.57       -218.29       370.23 o                         
 -30   6   9      26516.91      28965.55       946.37 o                         
 -28   6   9       5900.56       6360.24       384.38 o                         
 -26   6   9       2363.78       1862.80       267.89 o                         
 -24   6   9      18220.09      19224.21       564.44 o                         
 -22   6   9      11459.20      11227.53       379.26 o                         
 -20   6   9        442.07       -141.65       203.25 o                         
 -18   6   9      21574.32      22203.68       596.17 o                         
 -16   6   9      13023.58      12492.98       398.23 o                         
 -14   6   9        572.42        288.18       183.69 o                         
 -12   6   9       7508.39       7437.64       293.04 o                         
 -10   6   9        216.53         90.39       184.86 o                         
  -8   6   9       9190.07       9143.98       347.37 o                         
  -6   6   9       6762.80       7028.38       290.86 o                         
  -4   6   9        126.03       -304.63       203.09 o                         
  -2   6   9      33976.11      34915.13       988.32 o                         
   0   6   9      22052.92      23588.44       759.60 o                         
   2   6   9       3353.48       2821.64       318.18 o                         
   4   6   9      31553.22      35281.00      1143.29 o                         
   6   6   9      35042.66      34124.77      1195.84 o                         
   8   6   9      14908.54      15160.06       688.19 o                         
  10   6   9      18028.23      19691.94       838.33 o                         
  12   6   9      24707.14      26432.15      1148.66 o                         
  14   6   9        572.63        871.52       366.63 o                         
  16   6   9       1689.94       1978.82       317.31 o                         
  18   6   9       5684.82       4758.32       426.64 o                         
  20   6   9        103.64       -242.63       355.40 o                         
  22   6   9       3642.39       3650.21       511.22 o                         
  24   6   9       3377.87       3097.13       492.40 o                         
  26   6   9       1139.80        906.34       455.98 o                         
  28   6   9       6978.95       8404.09       699.23 o                         
  30   6   9        510.50        642.99       548.38 o                         
  32   6   9       1640.03        910.99       477.64 o                         
  34   6   9      10561.12      11678.80       860.65 o                         
  36   6   9       1064.43       1157.57       740.81 o                         
 -41   7   9        909.00        939.12      1204.88 o                         
 -39   7   9        714.50        172.01      1129.31 o                         
 -37   7   9          1.71      -1078.93       719.29 o                         
 -35   7   9       3260.79       2915.48       707.02 o                         
 -33   7   9       1447.48       2439.71       526.60 o                         
 -31   7   9        113.69       1569.90       490.64 o                         
 -29   7   9       5996.11       6796.46       596.75 o                         
 -27   7   9       4550.74       3747.28       450.06 o                         
 -25   7   9         94.21        -95.41       315.13 o                         
 -23   7   9      14721.88      12497.77       556.35 o                         
 -21   7   9         78.93       -134.34       288.80 o                         
 -19   7   9        172.26       -374.97       249.98 o                         
 -17   7   9      10445.85      10816.58       448.89 o                         
 -15   7   9        860.78        516.17       209.15 o                         
 -13   7   9        176.59       -285.04       240.88 o                         
 -11   7   9      10386.52       9801.48       419.72 o                         
  -9   7   9        242.48       -175.95       255.47 o                         
  -7   7   9       9302.80       9381.32       420.19 o                         
  -5   7   9       2535.04       2717.01       274.05 o                         
  -3   7   9       1184.43       1031.50       261.27 o                         
  -1   7   9       1073.97        745.41       272.67 o                         
   1   7   9       1792.08        984.17       322.75 o                         
   3   7   9        274.63        391.52       289.40 o                         
   5   7   9        134.59        372.36       314.72 o                         
   7   7   9       3515.13       4008.74       499.09 o                         
   9   7   9        161.09       -325.25       406.56 o                         
  11   7   9       4025.01       4533.92       611.21 o                         
  13   7   9       4598.44       4907.42       699.76 o                         
  15   7   9       2139.20       1770.51       491.11 o                         
  17   7   9       3061.87       3656.42       412.88 o                         
  19   7   9       2133.60       1385.94       413.47 o                         
  21   7   9       2471.79       1037.83       484.35 o                         
  23   7   9       1338.90        719.72       713.17 o                         
  25   7   9         10.48       -288.45       558.29 o                         
  27   7   9       8520.36       9121.14       753.89 o                         
  29   7   9        196.37       1102.64       538.50 o                         
  31   7   9         72.06       -443.40       658.84 o                         
  33   7   9       2147.33       2109.30       808.33 o                         
 -36   8   9       1715.27       2568.99      1037.16 o                         
 -34   8   9        242.74        427.79       916.66 o                         
 -32   8   9         19.01        -87.18       617.83 o                         
 -30   8   9       1334.77       2011.27       549.57 o                         
 -28   8   9        616.67       1539.89       448.36 o                         
 -26   8   9        142.27         30.02       398.88 o                         
 -24   8   9        629.68        906.13       371.84 o                         
 -22   8   9       1426.21       1354.43       389.16 o                         
 -20   8   9        849.43        810.77       361.11 o                         
 -18   8   9       2552.81       3952.66       412.44 o                         
 -16   8   9       4042.12       3885.45       423.98 o                         
 -14   8   9       4189.52       3760.11       403.25 o                         
 -12   8   9        668.26        978.35       301.93 o                         
 -10   8   9       3219.41       4400.56       370.06 o                         
  -8   8   9       4190.64       3866.65       510.31 o                         
  -6   8   9        455.53        -69.40       417.85 o                         
  -4   8   9          0.50       -255.53       374.12 o                         
  -2   8   9       5987.84       4713.45       506.25 o                         
   0   8   9       2135.20       1711.98       464.50 o                         
   2   8   9       1614.46       -138.65       427.16 o                         
   4   8   9       1376.99        590.12       484.06 o                         
   6   8   9       4363.11       4150.26       633.88 o                         
   8   8   9        394.14        172.12       451.77 o                         
  10   8   9       3087.81       1682.98       560.44 o                         
  12   8   9       6857.47       6067.50       780.81 o                         
  14   8   9       1241.24        645.10       745.38 o                         
  16   8   9       5136.17       4698.53       729.57 o                         
  18   8   9       8379.88       8265.50      1141.62 o                         
  20   8   9       1386.55       2867.17       639.71 o                         
  22   8   9       1742.84       2680.22       592.00 o                         
  24   8   9       2379.96       2608.91       666.57 o                         
  26   8   9        243.70       1393.38       640.63 o                         
  28   8   9        107.40       -114.89       762.90 o                         
 -29   9   9       1176.40        441.05       771.20 o                         
 -27   9   9          0.03       -368.31       560.86 o                         
 -25   9   9        307.44        655.56       548.38 o                         
 -23   9   9       2304.26       2346.98       410.38 o                         
 -21   9   9        575.75       1680.10       566.77 o                         
 -19   9   9         39.31       -402.66       458.27 o                         
 -17   9   9       2273.01       1693.06       518.90 o                         
 -15   9   9        773.78        328.24       488.16 o                         
 -13   9   9          4.09        -13.81       444.62 o                         
 -11   9   9       4969.74       3498.85       493.14 o                         
  -9   9   9       1310.95       1903.38       410.36 o                         
  -7   9   9         49.49        265.77       347.76 o                         
  -5   9   9       2196.33       1062.40       443.38 o                         
  -3   9   9         33.45        334.96       513.66 o                         
  -1   9   9        189.36        293.30       557.45 o                         
   1   9   9        175.51        234.93       779.68 o                         
   3   9   9        205.97         -6.43       575.52 o                         
   5   9   9        152.47        793.92       718.84 o                         
   7   9   9        523.12       1534.44       695.05 o                         
   9   9   9        170.53        174.26       842.51 o                         
  11   9   9         33.26        545.38       792.03 o                         
  13   9   9        131.67      -1176.72      1118.26 o                         
  15   9   9        136.87         56.40      1136.47 o                         
  17   9   9        491.27       -167.22       818.89 o                         
  19   9   9        781.33         77.02       470.68 o                         
  21   9   9         89.11       1190.98       532.62 o                         
 -20  10   9        582.78         95.22       825.86 o                         
 -18  10   9        148.06        193.83       744.17 o                         
 -16  10   9        259.63       1328.47       671.76 o                         
 -14  10   9         35.08        916.65       689.94 o                         
 -12  10   9         51.21        694.38       579.87 o                         
 -10  10   9       1583.60       1333.31       597.64 o                         
  -8  10   9        361.73        -28.82       496.54 o                         
  -6  10   9         57.60        568.37       495.80 o                         
  -4  10   9       1719.98       1074.04       479.81 o                         
  -2  10   9        897.08        760.93       767.54 o                         
   0  10   9        139.04       -300.88       875.04 o                         
   2  10   9        571.22       -272.64      1058.67 o                         
   4  10   9         49.31        309.79      1157.11 o                         
   6  10   9         56.99        104.34      2060.78 o                         
   8  10   9        141.90      -1043.43      2295.56 o                         
  10  10   9        127.29       -469.55      2425.98 o                         
  12  10   9         62.81       1586.14      1543.34 o                         
 -52   0  10       2426.48       2285.21       764.07 o                         
 -50   0  10          9.62        713.31       823.41 o                         
 -48   0  10       2533.07       2459.69       770.00 o                         
 -46   0  10      21231.61      21175.66      1459.35 o                         
 -44   0  10       3034.22       2335.30       681.60 o                         
 -42   0  10       6950.01       7139.40       840.63 o                         
 -40   0  10     112915.34     122755.80      6050.28 o                         
 -38   0  10      24578.05      25860.98      1462.52 o                         
 -36   0  10     153785.38     159179.19      6696.05 o                         
 -34   0  10     258906.44     256290.70      9907.86 o                         
 -32   0  10       1790.02       1481.96       464.42 o                         
 -30   0  10       6932.34       6162.37       480.94 o                         
 -28   0  10      24090.44      24628.76       870.10 o                         
 -26   0  10     254060.05     250626.88      6554.53 o                         
 -24   0  10     166529.91     163963.86      4047.55 o                         
 -22   0  10      61655.12      63454.66      1537.87 o                         
 -20   0  10      15633.85      17472.62       517.14 o                         
 -18   0  10      23204.50      22717.21       598.55 o                         
 -16   0  10     330267.72     320055.28      7157.57 o                         
 -14   0  10      47791.35      44112.21       987.89 o                         
 -12   0  10      10863.80      12027.60       370.64 o                         
 -10   0  10      21537.98      19067.79       447.69 o                         
  -8   0  10     471197.38     440151.84      8471.59 o                         
  -6   0  10     476725.38     489526.56      9368.27 o                         
  -4   0  10     465982.31     446481.62      9102.21 o                         
  -2   0  10     859036.25     846770.94     17916.97 o                         
   0   0  10     465209.62     455022.34      8750.94 o                         
   2   0  10        217.94       -187.94       125.29 o                         
   4   0  10      23245.41      24733.75       554.36 o                         
   6   0  10      14032.76      14259.00       374.82 o                         
   8   0  10     138660.16     131405.86      2884.77 o                         
  10   0  10     213734.66     211263.64      4395.94 o                         
  12   0  10      97921.34     104792.63      2211.23 o                         
  14   0  10      16672.89      17645.46       473.01 o                         
  16   0  10       1495.29       2053.12       200.02 o                         
  18   0  10      45497.56      46288.84      1090.14 o                         
  20   0  10       1855.55       1104.74       254.87 o                         
  22   0  10      35525.91      36401.29      1156.42 o                         
  24   0  10     119084.87     110166.48      3220.44 o                         
  26   0  10     137677.80     136636.83      4100.34 o                         
  28   0  10     179461.67     168100.59      5764.80 o                         
  30   0  10     164868.84     154397.03      4796.68 o                         
  32   0  10      30106.25      31010.62      1265.07 o                         
  34   0  10      15809.45      15553.46       910.94 o                         
  36   0  10       1907.50       1816.84       720.19 o                         
  38   0  10       4921.86       5183.29       984.15 o                         
  40   0  10        387.94       1262.96      1103.14 o                         
  42   0  10         14.00       -746.70      1153.09 o                         
  44   0  10       6587.68       5374.71      2217.72 o                         
 -51   1  10        535.80        519.81       680.98 o                         
 -49   1  10      24146.15      24825.38      1290.50 o                         
 -47   1  10      14591.75      14454.18       790.82 o                         
 -45   1  10      25377.63      28210.69      1140.89 o                         
 -43   1  10      36930.71      38963.72      1337.88 o                         
 -41   1  10       9911.53      10071.47       629.89 o                         
 -39   1  10      24940.15      26189.06      1043.24 o                         
 -37   1  10       1108.19        995.75       401.48 o                         
 -35   1  10      91236.69      87730.67      2514.55 o                         
 -33   1  10      26607.73      26126.72       851.89 o                         
 -31   1  10       8936.23       7560.96       412.98 o                         
 -29   1  10     114349.09     105044.40      2231.73 o                         
 -27   1  10      64354.22      63124.13      1202.61 o                         
 -25   1  10       4877.31       4590.23       234.30 o                         
 -23   1  10     146488.05     142407.78      2481.30 o                         
 -21   1  10      55465.83      56198.57       947.89 o                         
 -19   1  10     120561.38     109583.31      1653.62 o                         
 -17   1  10     109269.27     113974.83      1688.11 o                         
 -15   1  10     277968.94     275171.28      4036.06 o                         
 -13   1  10     640576.25     616869.06      9594.83 o                         
 -11   1  10      19326.70      18797.13       366.89 o                         
  -9   1  10       1446.35       1110.53       106.54 o                         
  -7   1  10      22793.77      22817.60       391.68 o                         
  -5   1  10     415638.41     403608.75      6393.28 o                         
  -3   1  10     125101.54     127950.13      2090.54 o                         
  -1   1  10        105.83        121.93        97.27 o                         
   1   1  10     239757.80     236004.81      3748.07 o                         
   3   1  10      47105.02      45295.36       730.93 o                         
   5   1  10        354.93        117.73        96.09 o                         
   7   1  10     514620.41     516128.19      7891.21 o                         
   9   1  10     115922.77     115633.55      1785.95 o                         
  11   1  10      30800.37      29160.95       518.46 o                         
  13   1  10      16556.44      15936.48       323.37 o                         
  15   1  10     137177.02     136492.25      2103.14 o                         
  17   1  10     386545.56     400037.56      6186.92 o                         
  19   1  10      78054.73      77760.88      1387.72 o                         
  21   1  10      75263.80      78153.44      1492.93 o                         
  23   1  10      40600.77      43106.42      1004.01 o                         
  25   1  10      35889.38      36697.64       918.53 o                         
  27   1  10       8520.11       8487.92       385.58 o                         
  29   1  10       2269.03       2178.54       299.60 o                         
  31   1  10      37112.28      36906.25      1052.48 o                         
  33   1  10      10158.16      10229.96       507.92 o                         
  35   1  10         40.28       -250.54       350.17 o                         
  37   1  10      46796.71      47643.20      1846.97 o                         
  39   1  10      14015.66      13524.59       999.32 o                         
  41   1  10       2520.51       1507.14       738.95 o                         
  43   1  10      11656.31      12284.18      1630.96 o                         
 -52   2  10       1421.60        673.11       643.88 o                         
 -50   2  10       2496.98       1456.90       602.02 o                         
 -48   2  10       4924.51       5775.65       674.05 o                         
 -46   2  10       2738.04       2205.05       565.32 o                         
 -44   2  10       3503.50       4422.75       588.24 o                         
 -42   2  10      14647.59      16107.82       867.52 o                         
 -40   2  10         29.71        870.59       413.03 o                         
 -38   2  10      61648.98      57828.51      1844.52 o                         
 -36   2  10        306.41        131.03       348.96 o                         
 -34   2  10      20389.91      21253.46       760.78 o                         
 -32   2  10      64593.54      61550.61      1935.09 o                         
 -30   2  10      68437.27      68419.82      1609.91 o                         
 -28   2  10     202994.20     204933.45      4011.42 o                         
 -26   2  10     100458.77      96914.54      1682.59 o                         
 -24   2  10     330751.22     332521.81      5321.86 o                         
 -22   2  10     123049.58     120809.38      1933.06 o                         
 -20   2  10       9888.38       9428.66       243.02 o                         
 -18   2  10      27462.54      27480.07       484.38 o                         
 -16   2  10       9041.17       9949.93       232.38 o                         
 -14   2  10      13763.04      13424.29       265.84 o                         
 -12   2  10     117041.92     113542.30      1719.51 o                         
 -10   2  10       9006.06       8756.08       207.48 o                         
  -8   2  10       2372.36       2243.36       124.01 o                         
  -6   2  10       6508.40       6525.19       244.40 o                         
  -4   2  10     438775.78     436395.06      7604.61 o                         
  -2   2  10     204049.80     208525.98      3329.29 o                         
   0   2  10     309500.72     307274.03      5325.98 o                         
   2   2  10      14365.94      13507.22       288.25 o                         
   4   2  10      79991.23      81294.44      1391.22 o                         
   6   2  10    1324542.62    1356205.25     24657.64 o                         
   8   2  10     104138.06     108844.59      1975.53 o                         
  10   2  10      13962.12      13214.67       335.34 o                         
  12   2  10     473067.12     491582.81      9029.72 o                         
  14   2  10       4906.41       5180.20       214.40 o                         
  16   2  10       6389.13       6634.09       247.34 o                         
  18   2  10     220384.09     221716.22      4290.04 o                         
  20   2  10      15099.93      16032.57       459.78 o                         
  22   2  10       9658.05       9763.00       389.62 o                         
  24   2  10      25342.75      25577.59       762.97 o                         
  26   2  10      15006.31      15784.20       634.45 o                         
  28   2  10      81708.54      80650.62      2070.28 o                         
  30   2  10          6.07        -10.77       336.77 o                         
  32   2  10      11273.53      12421.67       728.94 o                         
  34   2  10        288.05        146.76       463.17 o                         
  36   2  10      53575.15      52167.57      2025.06 o                         
  38   2  10      21870.18      21455.38      1123.39 o                         
  40   2  10      19763.30      20838.38      1297.25 o                         
  42   2  10      32135.71      31429.80      1818.45 o                         
 -51   3  10      16584.69      17609.09      1514.35 o                         
 -49   3  10      15605.71      17468.51      1124.41 o                         
 -47   3  10       8890.56      10024.09       854.47 o                         
 -45   3  10      52932.81      52784.85      1996.76 o                         
 -43   3  10      14525.64      13212.75       858.04 o                         
 -41   3  10        873.96        -95.11       469.93 o                         
 -39   3  10        292.59        188.57       384.75 o                         
 -37   3  10      10619.15      10339.87       575.16 o                         
 -35   3  10      15049.39      15338.54       639.55 o                         
 -33   3  10      15470.90      14954.86       585.97 o                         
 -31   3  10         47.43         79.37       270.65 o                         
 -29   3  10       1272.77       1693.45       262.49 o                         
 -27   3  10      22412.90      23480.46       625.89 o                         
 -25   3  10       5660.88       5479.24       278.83 o                         
 -23   3  10      77839.17      79549.28      1396.53 o                         
 -21   3  10      48533.45      53052.15       921.77 o                         
 -19   3  10      35307.54      36212.80       647.11 o                         
 -17   3  10      48735.19      49069.75       787.80 o                         
 -15   3  10     353618.56     347002.44      5731.44 o                         
 -13   3  10     226750.23     224188.70      3400.31 o                         
 -11   3  10      47415.25      47386.26       792.96 o                         
  -9   3  10      11519.98      11534.44       264.75 o                         
  -7   3  10      15233.43      16568.39       344.56 o                         
  -5   3  10      25144.14      23305.83       441.28 o                         
  -3   3  10      45344.02      49269.66       839.08 o                         
  -1   3  10        373.15        151.19        93.08 o                         
   1   3  10        557.39        514.03        94.32 o                         
   3   3  10        158.32        225.79       100.83 o                         
   5   3  10      31145.00      33239.30       640.57 o                         
   7   3  10      36670.25      37728.62       726.38 o                         
   9   3  10       4893.41       4918.99       203.71 o                         
  11   3  10      30215.71      30903.54       674.30 o                         
  13   3  10      39019.46      43208.22       989.12 o                         
  15   3  10     103719.63     103239.47      2297.24 o                         
  17   3  10     106170.49     103488.21      2612.85 o                         
  19   3  10      96101.39      98631.20      3205.33 o                         
  21   3  10      26168.26      27719.71       912.66 o                         
  23   3  10       3364.38       2486.34       271.22 o                         
  25   3  10       1893.93       1503.26       272.87 o                         
  27   3  10      28146.06      26991.18       869.74 o                         
  29   3  10       2969.95       2414.37       357.62 o                         
  31   3  10         82.66       -402.39       342.67 o                         
  33   3  10       2276.94       2209.83       421.11 o                         
  35   3  10        804.39        467.84       428.39 o                         
  37   3  10       3555.22       3120.18       592.25 o                         
  39   3  10      18747.21      17166.67      1032.13 o                         
  41   3  10       2968.68       1893.98       725.73 o                         
 -48   4  10       1044.31       1241.26       943.69 o                         
 -46   4  10       2333.75       2524.71       713.93 o                         
 -44   4  10       1071.06       1337.63       633.84 o                         
 -42   4  10       2176.03       1476.64       573.22 o                         
 -40   4  10       7895.17       7324.92       669.55 o                         
 -38   4  10       5168.36       4690.20       548.91 o                         
 -36   4  10       2780.17       3550.19       470.19 o                         
 -34   4  10      77575.63      77823.00      2141.40 o                         
 -32   4  10       3794.63       4148.71       378.02 o                         
 -30   4  10      31146.61      31743.64       850.70 o                         
 -28   4  10       1260.02       1175.05       256.61 o                         
 -26   4  10      19929.27      21094.90       573.24 o                         
 -24   4  10     107199.52     106356.20      1987.22 o                         
 -22   4  10       6147.06       5268.26       242.39 o                         
 -20   4  10      30383.39      32841.78       638.30 o                         
 -18   4  10       1253.33       1578.03       159.73 o                         
 -16   4  10      31885.70      34165.33       601.74 o                         
 -14   4  10      69515.34      69170.00      1109.39 o                         
 -12   4  10      55072.33      52693.11       934.20 o                         
 -10   4  10       1797.00        873.41       197.70 o                         
  -8   4  10     102388.59     105245.99      2084.22 o                         
  -6   4  10       5486.32       5340.27       210.27 o                         
  -4   4  10     105350.00     105866.25      1994.73 o                         
  -2   4  10     190104.28     194183.44      3686.33 o                         
   0   4  10      13336.72      12897.65       387.35 o                         
   2   4  10       2089.11       2784.24       187.32 o                         
   4   4  10       9818.89       8778.54       297.68 o                         
   6   4  10      64346.74      66236.82      1428.76 o                         
   8   4  10      19991.84      18067.00       542.21 o                         
  10   4  10        837.61        -93.31       190.52 o                         
  12   4  10         22.54       -235.39       197.70 o                         
  14   4  10      26568.51      25690.65       845.64 o                         
  16   4  10       3915.91       3487.85       298.82 o                         
  18   4  10         39.32       -362.78       241.86 o                         
  20   4  10       6056.22       6003.20       417.88 o                         
  22   4  10        686.25        321.41       297.19 o                         
  24   4  10       1298.06       1384.41       331.61 o                         
  26   4  10      51591.57      52901.48      1602.38 o                         
  28   4  10      46793.91      48688.87      1628.33 o                         
  30   4  10       6762.95       7577.70       522.83 o                         
  32   4  10      15422.82      16512.12       815.58 o                         
  34   4  10       1129.76        409.80       452.43 o                         
  36   4  10      12233.83      12546.87       837.03 o                         
  38   4  10       2620.24       2271.67       621.64 o                         
  40   4  10        259.05        700.63       798.93 o                         
 -47   5  10         10.55       -401.95       898.20 o                         
 -45   5  10        887.81        260.14       896.94 o                         
 -43   5  10       1111.62        695.50       643.45 o                         
 -41   5  10      17308.58      18267.44       987.10 o                         
 -39   5  10      32041.11      32418.31      1215.59 o                         
 -37   5  10       1408.14       1171.59       441.89 o                         
 -35   5  10      27728.68      28441.89      1044.64 o                         
 -33   5  10      18714.54      19666.51       772.10 o                         
 -31   5  10      22316.50      25722.67       806.55 o                         
 -29   5  10       3361.17       3937.80       328.12 o                         
 -27   5  10      19486.28      19540.16       598.39 o                         
 -25   5  10       1028.86        830.81       216.69 o                         
 -23   5  10      53567.24      52939.52      1117.46 o                         
 -21   5  10      31535.47      36699.46       776.53 o                         
 -19   5  10      14238.98      16085.05       444.87 o                         
 -17   5  10       1354.63       1872.72       202.23 o                         
 -15   5  10      11334.98      13090.08       387.50 o                         
 -13   5  10      57510.02      58399.23      1121.59 o                         
 -11   5  10      24406.32      23574.09       504.71 o                         
  -9   5  10      48758.37      53870.76      1012.69 o                         
  -7   5  10       2936.31       2606.06       230.10 o                         
  -5   5  10     187258.52     195726.50      3509.70 o                         
  -3   5  10      23966.69      23488.96       633.45 o                         
  -1   5  10      38956.61      39166.61       891.09 o                         
   1   5  10      54768.94      56910.05      1263.20 o                         
   3   5  10        266.47       -342.72       228.48 o                         
   5   5  10      33675.04      34341.28      1069.61 o                         
   7   5  10     100585.66     105237.62      3370.63 o                         
   9   5  10      20954.57      20810.29      1085.77 o                         
  11   5  10      21051.07      20745.23       831.62 o                         
  13   5  10      23692.02      25062.43      1013.82 o                         
  15   5  10       4897.63       6878.55       428.98 o                         
  17   5  10      96824.39      97456.12      3031.62 o                         
  19   5  10        187.75        500.02       368.83 o                         
  21   5  10        782.18       1010.40       396.17 o                         
  23   5  10       6775.92       7350.57       552.21 o                         
  25   5  10      37521.60      41624.91      1501.67 o                         
  27   5  10       7419.51       6339.69       482.95 o                         
  29   5  10       2620.61       1659.28       383.21 o                         
  31   5  10       8462.18       8726.27       550.02 o                         
  33   5  10       1687.54       1675.58       453.61 o                         
  35   5  10       6656.60       6888.05       647.78 o                         
  37   5  10       7256.52       7828.78       896.41 o                         
 -44   6  10        309.89       -949.44       868.71 o                         
 -42   6  10       6075.66       5622.98       921.77 o                         
 -40   6  10        286.42        852.19       626.56 o                         
 -38   6  10        298.47        788.74       569.96 o                         
 -36   6  10        570.81        416.18       473.36 o                         
 -34   6  10       2136.22       2668.55       468.26 o                         
 -32   6  10        899.96        586.85       383.89 o                         
 -30   6  10       1108.74       1403.19       317.86 o                         
 -28   6  10       2563.87       2803.18       309.04 o                         
 -26   6  10      12192.67      12267.77       465.59 o                         
 -24   6  10        993.63        773.40       228.32 o                         
 -22   6  10       2658.80       2790.55       237.21 o                         
 -20   6  10       6336.20       6227.98       320.29 o                         
 -18   6  10      22339.17      22416.52       640.46 o                         
 -16   6  10      23573.78      24768.19       661.50 o                         
 -14   6  10       3752.49       3697.03       253.83 o                         
 -12   6  10       2252.11       2503.01       235.83 o                         
 -10   6  10         92.59        240.11       187.91 o                         
  -8   6  10       3784.61       3790.32       252.78 o                         
  -6   6  10         13.24       -291.41       194.27 o                         
  -4   6  10      31956.71      32390.28       876.41 o                         
  -2   6  10       3218.65       2413.36       289.39 o                         
   0   6  10        228.44        315.41       254.16 o                         
   2   6  10       1370.85       1317.22       274.28 o                         
   4   6  10      15013.46      16518.18       698.83 o                         
   6   6  10      44139.22      46708.90      1764.79 o                         
   8   6  10         30.73       -352.42       306.67 o                         
  10   6  10       2475.85       2575.02       422.98 o                         
  12   6  10        693.91       1119.72       391.28 o                         
  14   6  10      15391.39      17388.82       869.94 o                         
  16   6  10      10324.39      10978.64       596.64 o                         
  18   6  10        907.55       1282.00       362.70 o                         
  20   6  10       1917.01       1249.62       433.56 o                         
  22   6  10        641.87        -85.07       448.75 o                         
  24   6  10        785.13        820.48       470.25 o                         
  26   6  10        170.35          4.13       568.14 o                         
  28   6  10       8767.45       9370.62       875.04 o                         
  30   6  10       3320.11       2869.26       702.53 o                         
  32   6  10        106.21        860.29       730.89 o                         
  34   6  10         20.13       -795.87       557.09 o                         
 -39   7  10         88.38       -582.78       889.93 o                         
 -37   7  10        587.92       -179.26       665.09 o                         
 -35   7  10        805.94       1424.28       652.08 o                         
 -33   7  10      15714.42      15844.20      1031.66 o                         
 -31   7  10      13863.96      14836.87       890.49 o                         
 -29   7  10       2962.64       3454.76       494.15 o                         
 -27   7  10      21305.01      22226.15       949.73 o                         
 -25   7  10       3100.63       3893.18       420.12 o                         
 -23   7  10       1970.43       2301.46       311.21 o                         
 -21   7  10       2675.46       2236.02       346.84 o                         
 -19   7  10       6337.71       5476.72       359.37 o                         
 -17   7  10          4.48        -63.54       230.31 o                         
 -15   7  10       9036.34       9826.72       458.25 o                         
 -13   7  10      11977.53      12306.89       490.22 o                         
 -11   7  10       1890.23       2047.29       265.75 o                         
  -9   7  10       1280.42        769.65       232.43 o                         
  -7   7  10       1657.65       1217.01       254.43 o                         
  -5   7  10      13806.02      14711.14       574.24 o                         
  -3   7  10        333.56       -413.60       275.73 o                         
  -1   7  10      10062.29      10096.70       563.44 o                         
   1   7  10      11384.52      11577.59       740.30 o                         
   3   7  10      13535.28      13461.39       696.24 o                         
   5   7  10       7351.22       7619.00       536.53 o                         
   7   7  10         10.15         40.29       383.60 o                         
   9   7  10        938.10        361.69       503.50 o                         
  11   7  10        243.03       -323.44       493.65 o                         
  13   7  10        142.01       -910.68       607.12 o                         
  15   7  10       4928.20       3896.03       724.79 o                         
  17   7  10       5312.46       4735.87       647.15 o                         
  19   7  10        317.51        599.83       385.87 o                         
  21   7  10         87.26       -393.53       485.13 o                         
  23   7  10       3355.56       3475.33       588.50 o                         
  25   7  10       7852.54       9111.95       773.74 o                         
  27   7  10       1717.19       2802.17       664.47 o                         
  29   7  10          0.38       1266.19       609.99 o                         
  31   7  10        252.67        547.10       676.26 o                         
 -34   8  10         16.06       -223.46      1005.30 o                         
 -32   8  10        249.85       1270.50       646.11 o                         
 -30   8  10      11381.30      11905.31       946.58 o                         
 -28   8  10       1597.68       1642.18       496.78 o                         
 -26   8  10         76.08       -128.05       470.88 o                         
 -24   8  10      13936.92      13799.60       743.27 o                         
 -22   8  10       2178.52       2316.29       425.01 o                         
 -20   8  10      14423.99      16149.77       779.56 o                         
 -18   8  10       2191.24       2198.12       401.57 o                         
 -16   8  10       3529.68       4079.65       431.32 o                         
 -14   8  10       3621.50       3077.65       394.93 o                         
 -12   8  10      27554.16      30345.87      1147.52 o                         
 -10   8  10       7032.25       8204.58       536.01 o                         
  -8   8  10         76.35        893.49       396.21 o                         
  -6   8  10      22379.06      23117.73       976.64 o                         
  -4   8  10        657.75        835.66       495.64 o                         
  -2   8  10       4907.54       4836.67       752.68 o                         
   0   8  10      16626.52      16078.92      1007.95 o                         
   2   8  10       3794.02       3135.18       577.18 o                         
   4   8  10       1983.40       1491.16       436.81 o                         
   6   8  10      22185.83      20003.68      1112.65 o                         
   8   8  10         93.65       -743.70       495.80 o                         
  10   8  10       2556.39       1146.89       735.16 o                         
  12   8  10         21.79        -56.01       677.00 o                         
  14   8  10       5523.02       5849.65       984.37 o                         
  16   8  10       2171.59       2367.25       790.40 o                         
  18   8  10       7943.34       7577.01       757.81 o                         
  20   8  10        464.84       1547.67       606.58 o                         
  22   8  10       2206.03       3211.74       742.61 o                         
  24   8  10      14240.90      13932.38      1022.50 o                         
  26   8  10        347.28       2287.48       793.29 o                         
 -29   9  10       1655.52       1761.29       826.26 o                         
 -27   9  10        276.60       -250.50       721.23 o                         
 -25   9  10          2.13       -372.58       512.61 o                         
 -23   9  10       1046.01       1144.83       644.75 o                         
 -21   9  10       1661.43       2145.66       599.49 o                         
 -19   9  10        561.06        926.42       529.16 o                         
 -17   9  10        214.05       -217.99       524.81 o                         
 -15   9  10         32.68        157.26       442.97 o                         
 -13   9  10         18.73        235.81       485.48 o                         
 -11   9  10       4214.55       4392.41       544.74 o                         
  -9   9  10       2921.57       4031.36       509.27 o                         
  -7   9  10       4498.08       5450.46       566.97 o                         
  -5   9  10       5535.46       5016.68       609.21 o                         
  -3   9  10        106.00       -269.76       727.24 o                         
  -1   9  10       2931.94       2346.05       670.99 o                         
   1   9  10        899.90       2811.94       693.28 o                         
   3   9  10       4083.79       2920.53       841.44 o                         
   5   9  10       2959.48       2397.73       757.23 o                         
   7   9  10        895.70         13.90       805.79 o                         
   9   9  10        587.18       -545.88       750.12 o                         
  11   9  10         40.16       1635.44       845.27 o                         
  13   9  10       1149.85        300.71      1066.97 o                         
  15   9  10          0.37        776.66      1009.09 o                         
  17   9  10       1241.74       2947.80      2099.98 o                         
  19   9  10        533.92       1104.10       941.06 o                         
 -18  10  10       4669.00       5232.27      1412.87 o                         
 -16  10  10       4799.66       6357.59       979.09 o                         
 -14  10  10        119.16        433.96       718.19 o                         
 -12  10  10        107.22       -548.75       565.07 o                         
 -10  10  10         60.60        -10.84       537.19 o                         
  -8  10  10        490.57        355.95       525.75 o                         
  -6  10  10          2.21         86.77       460.63 o                         
  -4  10  10       1975.38       1728.04       619.34 o                         
  -2  10  10        243.31       -262.72      1284.88 o                         
   0  10  10        271.23      -1512.99      2034.70 o                         
   2  10  10        737.45      -1669.52      2217.34 o                         
   4  10  10          0.23        234.77      2269.46 o                         
   6  10  10         21.98       3912.86      2452.06 o                         
   8  10  10       1583.96       1265.74      2426.09 o                         
 -51   1  11       5442.78       4845.27       700.79 o                         
 -49   1  11       3305.47       3736.52       641.55 o                         
 -47   1  11        437.23        172.11       487.54 o                         
 -45   1  11      21788.03      22738.54      1105.18 o                         
 -43   1  11      13307.62      11667.34       747.23 o                         
 -41   1  11        526.53        406.21       400.66 o                         
 -39   1  11      46278.98      44651.00      1516.68 o                         
 -37   1  11      19054.96      18322.91       836.11 o                         
 -35   1  11       2765.42       2411.78       437.74 o                         
 -33   1  11     108652.42     107939.81      2718.10 o                         
 -31   1  11      24211.69      23392.06       752.06 o                         
 -29   1  11      36602.25      34563.95       948.39 o                         
 -27   1  11      29458.22      29324.46       707.54 o                         
 -25   1  11      32688.85      32443.12       705.70 o                         
 -23   1  11      60395.46      58010.54      1022.58 o                         
 -21   1  11      10167.06      10249.04       261.73 o                         
 -19   1  11      70371.56      69332.94      1098.21 o                         
 -17   1  11       9058.97       9185.86       221.95 o                         
 -15   1  11       6192.53       5609.84       165.08 o                         
 -13   1  11     116649.20     116251.68      1756.04 o                         
 -11   1  11       4590.76       4299.56       164.00 o                         
  -9   1  11      96616.12     101143.67      1586.42 o                         
  -7   1  11      68781.66      65774.90      1056.65 o                         
  -5   1  11      34784.27      34035.08       554.27 o                         
  -3   1  11      39561.85      39264.04       637.41 o                         
  -1   1  11       6988.47       6827.11       169.33 o                         
   1   1  11      63351.00      62451.66       972.84 o                         
   3   1  11      28735.54      28302.14       474.12 o                         
   5   1  11      89520.16      88689.25      1370.15 o                         
   7   1  11        553.11        -20.08       102.71 o                         
   9   1  11      80764.53      82115.30      1257.71 o                         
  11   1  11      86021.10      85648.35      1328.77 o                         
  13   1  11       3617.15       3124.46       157.82 o                         
  15   1  11      66113.91      62606.62      1044.14 o                         
  17   1  11      33699.95      33972.46       661.99 o                         
  19   1  11       1351.23       1549.28       192.05 o                         
  21   1  11     115864.56     112364.20      2292.76 o                         
  23   1  11       4205.89       3202.51       268.43 o                         
  25   1  11        170.83        215.69       242.94 o                         
  27   1  11      47683.34      46401.45      1248.88 o                         
  29   1  11       2820.54       3029.11       341.74 o                         
  31   1  11          7.45       -199.22       297.96 o                         
  33   1  11      10423.53       8492.69       554.08 o                         
  35   1  11       1461.26       2070.35       540.99 o                         
  37   1  11       1402.91       1475.75       690.05 o                         
  39   1  11        162.12        463.56       654.20 o                         
  41   1  11       7469.22       8379.24      1283.99 o                         
 -50   2  11       5731.20       5295.86       740.50 o                         
 -48   2  11       4007.08       3051.19       607.87 o                         
 -46   2  11      11492.00      11203.84       802.94 o                         
 -44   2  11       5456.65       5542.35       663.21 o                         
 -42   2  11         18.27        244.11       454.70 o                         
 -40   2  11       4390.41       3938.16       522.32 o                         
 -38   2  11        499.23        831.34       463.69 o                         
 -36   2  11       9771.28      10639.72       621.54 o                         
 -34   2  11         26.98          8.36       316.09 o                         
 -32   2  11      13442.21      13360.28       568.82 o                         
 -30   2  11      29875.54      29526.48       865.58 o                         
 -28   2  11      21561.21      20475.17       574.31 o                         
 -26   2  11        357.19        627.99       201.41 o                         
 -24   2  11       1199.14        952.36       175.80 o                         
 -22   2  11      35347.54      34040.89       625.58 o                         
 -20   2  11      37150.89      38632.32       655.13 o                         
 -18   2  11      27427.54      26107.97       477.55 o                         
 -16   2  11     120523.02     114810.98      1700.37 o                         
 -14   2  11      62782.36      62508.02       958.00 o                         
 -12   2  11       9889.61       9392.81       223.04 o                         
 -10   2  11     100762.89     104478.71      1709.54 o                         
  -8   2  11       4855.75       4872.10       156.35 o                         
  -6   2  11       1102.57       1192.73       101.89 o                         
  -4   2  11      11596.80      11870.78       260.45 o                         
  -2   2  11      27645.16      25565.10       486.70 o                         
   0   2  11       1207.57       1237.49       118.65 o                         
   2   2  11       3292.03       3339.96       155.84 o                         
   4   2  11      33793.40      33276.81       632.59 o                         
   6   2  11       2940.08       2867.82       155.71 o                         
   8   2  11      32594.49      32031.02       629.25 o                         
  10   2  11        638.11        597.61       141.30 o                         
  12   2  11      36935.97      37590.73       763.14 o                         
  14   2  11     101634.77     105654.36      2151.78 o                         
  16   2  11       4198.36       3775.87       218.21 o                         
  18   2  11      88888.62      89066.41      1843.05 o                         
  20   2  11      38702.11      41460.93       978.22 o                         
  22   2  11        272.58       -334.01       222.67 o                         
  24   2  11      23271.58      21545.07       671.39 o                         
  26   2  11       8225.95       8002.40       447.73 o                         
  28   2  11      12406.30      12064.16       580.25 o                         
  30   2  11        867.19        454.40       359.79 o                         
  32   2  11        183.67         26.79       406.69 o                         
  34   2  11       2721.16       2989.06       533.01 o                         
  36   2  11         80.41        647.85       511.10 o                         
  38   2  11        182.35        819.64       519.72 o                         
  40   2  11        669.04        944.08       584.68 o                         
  42   2  11       5199.68       5678.01       947.38 o                         
 -49   3  11       1399.23       1006.56       605.70 o                         
 -47   3  11         40.18        990.28       548.33 o                         
 -45   3  11        236.67         50.84       509.80 o                         
 -43   3  11       1407.17        780.09       503.73 o                         
 -41   3  11      12718.84      10384.80       771.70 o                         
 -39   3  11        208.92       -144.16       419.54 o                         
 -37   3  11       1276.11       1697.13       384.35 o                         
 -35   3  11       7632.21       7230.97       497.87 o                         
 -33   3  11      17259.55      17706.13       717.21 o                         
 -31   3  11      17271.08      16165.63       619.76 o                         
 -29   3  11         82.82        400.28       267.67 o                         
 -27   3  11      63825.52      61047.34      1357.88 o                         
 -25   3  11     118226.29     120851.95      2359.35 o                         
 -23   3  11       8575.21       8654.41       325.38 o                         
 -21   3  11      87922.71      88383.35      1535.43 o                         
 -19   3  11     102151.47      99361.79      1902.85 o                         
 -17   3  11        152.55        265.25       118.61 o                         
 -15   3  11        538.09        752.63       116.20 o                         
 -13   3  11       2185.10       2720.29       141.61 o                         
 -11   3  11        995.60        745.45       123.28 o                         
  -9   3  11      91832.37      93079.30      1552.82 o                         
  -7   3  11      23747.84      24853.14       474.61 o                         
  -5   3  11       2055.17       1899.61       141.43 o                         
  -3   3  11      42630.08      44663.28       814.54 o                         
  -1   3  11       5527.13       5282.37       196.45 o                         
   1   3  11      32569.91      33271.10       614.27 o                         
   3   3  11      37892.53      36116.27       695.85 o                         
   5   3  11        225.18        103.94       126.31 o                         
   7   3  11      80206.40      77561.06      1516.17 o                         
   9   3  11     169752.92     176782.81      3342.77 o                         
  11   3  11        800.54        286.29       167.79 o                         
  13   3  11      37324.29      38819.04       955.17 o                         
  15   3  11      67399.41      66397.57      1750.26 o                         
  17   3  11      14982.73      15034.77       612.45 o                         
  19   3  11      10332.07      10445.91       505.30 o                         
  21   3  11        845.25        974.67       300.08 o                         
  23   3  11      17862.93      18946.03       695.59 o                         
  25   3  11      37677.64      38112.66      1131.49 o                         
  27   3  11       3094.83       1892.58       310.20 o                         
  29   3  11      11616.90      11750.34       600.50 o                         
  31   3  11       4324.59       4765.32       454.15 o                         
  33   3  11        684.38       1185.72       586.72 o                         
  35   3  11        369.58       -518.28       472.42 o                         
  37   3  11        983.50       1908.47       610.43 o                         
  39   3  11       5097.77       5147.78       736.28 o                         
  41   3  11       1607.57       1717.12       734.08 o                         
 -48   4  11       6363.74       5995.06      1188.45 o                         
 -46   4  11         16.64        491.84       677.04 o                         
 -44   4  11       3778.64       3591.97       783.11 o                         
 -42   4  11       1271.39        906.78       629.81 o                         
 -40   4  11      16758.33      15580.18       874.54 o                         
 -38   4  11       2560.90       2785.24       523.23 o                         
 -36   4  11      18674.47      18486.53       833.43 o                         
 -34   4  11      87103.20      89491.30      2333.31 o                         
 -32   4  11      19109.56      19888.84       692.29 o                         
 -30   4  11      17590.84      17756.71       612.42 o                         
 -28   4  11     129795.97     128801.17      2695.45 o                         
 -26   4  11       4199.21       3879.98       286.12 o                         
 -24   4  11          0.97       -299.87       199.91 o                         
 -22   4  11      23350.66      23481.47       554.65 o                         
 -20   4  11      14543.71      14503.61       365.01 o                         
 -18   4  11      44717.23      43860.79       818.92 o                         
 -16   4  11       7299.19       7615.50       255.25 o                         
 -14   4  11      27377.95      28530.90       592.89 o                         
 -12   4  11      23125.14      22340.66       467.57 o                         
 -10   4  11      39733.13      40616.11       783.73 o                         
  -8   4  11       1199.13        890.27       150.26 o                         
  -6   4  11      24819.04      24983.79       553.32 o                         
  -4   4  11     164612.66     160869.27      3012.43 o                         
  -2   4  11      33219.86      31680.72       704.66 o                         
   0   4  11     185479.03     194292.25      4004.86 o                         
   2   4  11     198054.11     191317.81      3836.83 o                         
   4   4  11      14257.88      14637.59       570.26 o                         
   6   4  11      81117.16      82543.85      1925.95 o                         
   8   4  11      73128.02      70018.45      1674.20 o                         
  10   4  11      10792.22      10987.04       447.41 o                         
  12   4  11        194.97        221.08       254.48 o                         
  14   4  11      12716.98       9999.49       469.72 o                         
  16   4  11      39998.69      37215.06      1385.12 o                         
  18   4  11        688.94        707.51       277.87 o                         
  20   4  11       7122.23       6652.03       523.10 o                         
  22   4  11      11381.48      10927.80       562.47 o                         
  24   4  11       1713.62       1730.90       386.44 o                         
  26   4  11      38789.80      39455.82      1337.61 o                         
  28   4  11        225.56         94.84       359.54 o                         
  30   4  11      33211.06      35924.92      1227.31 o                         
  32   4  11      41593.39      41924.98      1551.04 o                         
  34   4  11       7193.52       8489.18       662.42 o                         
  36   4  11      18771.97      20663.54      1117.41 o                         
  38   4  11      11652.22      12022.06       957.17 o                         
 -45   5  11       4961.45       6092.17      1205.64 o                         
 -43   5  11       3948.59       3877.79       868.18 o                         
 -41   5  11       5652.48       5873.33       711.88 o                         
 -39   5  11      14335.52      14526.20      1040.79 o                         
 -37   5  11       6762.55       7398.85       596.81 o                         
 -35   5  11       4977.53       5208.78       490.03 o                         
 -33   5  11       1497.72       2080.59       393.32 o                         
 -31   5  11        301.27        382.23       310.80 o                         
 -29   5  11      11064.50      11052.94       475.48 o                         
 -27   5  11      17501.31      17303.52       565.20 o                         
 -25   5  11       3474.96       3816.23       288.64 o                         
 -23   5  11      33261.04      35230.20       834.28 o                         
 -21   5  11      30582.54      29718.73       722.49 o                         
 -19   5  11        219.52        -67.43       205.93 o                         
 -17   5  11      10564.52      10412.37       373.67 o                         
 -15   5  11       4308.25       4012.17       266.85 o                         
 -13   5  11      45531.30      45723.66       995.74 o                         
 -11   5  11      73665.04      75379.98      1560.43 o                         
  -9   5  11       4148.01       4540.22       277.18 o                         
  -7   5  11      47880.35      49767.08      1071.27 o                         
  -5   5  11      80861.52      82039.88      1786.95 o                         
  -3   5  11        376.85       -268.78       179.19 o                         
  -1   5  11       3352.40       3619.57       262.45 o                         
   1   5  11      10298.95       9192.31       410.90 o                         
   3   5  11      15710.27      16321.23       629.76 o                         
   5   5  11      39441.46      37984.52      1263.42 o                         
   7   5  11       7091.82       6278.51       441.63 o                         
   9   5  11      32084.71      35936.46      1261.56 o                         
  11   5  11      34220.47      32823.09      1057.71 o                         
  13   5  11      10479.48      10179.83       561.04 o                         
  15   5  11        857.22       1111.49       298.98 o                         
  17   5  11        599.79        219.33       302.89 o                         
  19   5  11        138.96        226.28       332.54 o                         
  21   5  11      15841.67      14731.74       740.02 o                         
  23   5  11      28420.12      30398.60      1245.39 o                         
  25   5  11       2093.58       2437.04       515.90 o                         
  27   5  11       8465.18       8349.36       573.87 o                         
  29   5  11       7298.90       7434.89       502.86 o                         
  31   5  11          2.26       -245.98       352.28 o                         
  33   5  11         31.49        152.47       426.46 o                         
  35   5  11         65.66        409.81       487.05 o                         
  37   5  11       3444.94       3157.63       955.34 o                         
 -42   6  11        176.68        488.97       722.19 o                         
 -40   6  11       3288.71       3209.61       726.35 o                         
 -38   6  11        118.08       -595.33       500.21 o                         
 -36   6  11       4124.03       4527.87       572.31 o                         
 -34   6  11         18.72         99.17       358.58 o                         
 -32   6  11       3815.36       3105.47       383.08 o                         
 -30   6  11      11795.75      11776.66       516.83 o                         
 -28   6  11       3144.57       3637.04       330.11 o                         
 -26   6  11        156.53        191.89       243.39 o                         
 -24   6  11        143.36        109.84       221.77 o                         
 -22   6  11      45098.89      44184.04      1075.04 o                         
 -20   6  11      22231.48      24150.45       683.69 o                         
 -18   6  11      11250.20      10866.08       446.00 o                         
 -16   6  11      63300.65      68279.32      1584.37 o                         
 -14   6  11      50380.05      52976.51      1236.81 o                         
 -12   6  11      21881.60      22839.67       659.96 o                         
 -10   6  11      17506.54      16717.68       510.68 o                         
  -8   6  11      31825.92      33766.98       946.39 o                         
  -6   6  11       2982.91       2419.85       259.08 o                         
  -4   6  11       2436.72       1524.24       268.50 o                         
  -2   6  11       1619.70       1608.23       269.94 o                         
   0   6  11        658.23        359.31       265.89 o                         
   2   6  11       2792.11       2558.71       375.84 o                         
   4   6  11       8212.44       7858.87       503.75 o                         
   6   6  11       7234.04       7648.74       562.88 o                         
   8   6  11      13327.47      13882.18       770.42 o                         
  10   6  11         15.35        -93.78       384.75 o                         
  12   6  11      44542.57      47415.52      1918.31 o                         
  14   6  11      49209.38      51749.99      2000.03 o                         
  16   6  11       9924.08       8828.28       616.96 o                         
  18   6  11      44797.90      44866.83      1779.34 o                         
  20   6  11      28819.28      30061.47      1441.70 o                         
  22   6  11       3815.84       3441.46       583.41 o                         
  24   6  11       7473.18       7724.75       758.52 o                         
  26   6  11       4873.05       4512.09       836.79 o
[truncated: 277,426 more chars]
